# Supplementary material for: Temporal trends in malignancy incidence and outcomes among kidney transplantation recipients: a multi-center real-world evidence study using the TriNetX network (2000–2010 vs. 2010–2021)
Source: Front Immunol. 2025 Oct 2;16:1626135. doi: 10.3389/fimmu.2025.1626135 (PMC12527844; doi:10.3389/fimmu.2025.1626135)
Supplement: Supplementary file 1 [file DataSheet1.csv]

Outcome 1 Result 1b Kaplan-Meier Graph
Generated by TriNetX
Graph Data Table
Time (Days)	Cohort 1: Survival Probability	Cohort 1: Survival Probability 95 % CI Lower	Cohort 1: Survival Probability 95 % CI Upper	Cohort 2: Survival Probability	Cohort 2: Survival Probability 95 % CI Lower	Cohort 2: Survival Probability 95 % CI Upper
1	0.9890939597315427	0.9861135182649053	0.9914374904990353	0.9810402684563747	0.977245407078059	0.9842073685678
2	0.9842024650466484	0.9806974966956044	0.9870751956103995	0.9732929976668477	0.9688721614044846	0.9770934176025428
3	0.9794755921441939	0.9755394290069281	0.9827839507783084	0.966717832777015	0.961839323756802	0.9709821052276472
4	0.9744093390813803	0.9700662439529679	0.9781294126065516	0.9618277547811072	0.9566406411965251	0.9664052682231243
5	0.9703493001685407	0.9657101120632999	0.97436918968749	0.9571038156241396	0.9516390157291473	0.9619634893978879
6	0.9639141739196032	0.9588478571971294	0.9683670925170064	0.9513676037906789	0.9455883598665584	0.9565471942864191
7	0.9549278148663506	0.9493309449255454	0.9599195723527545	0.946132886765917	0.9400848882430296	0.9515862000941295
8	0.9500072557634497	0.9441454229991437	0.9552685543958953	0.9425842547562568	0.9363626830578772	0.9482144995040169
9	0.9483089946698436	0.9423592042330422	0.9536598246368971	0.939539841229321	0.9331743073893667	0.9453169132567604
10	0.9452471898440036	0.9391427659072505	0.9507554496744646	0.9356476552876286	0.9291042857513893	0.9416062240633749
11	0.9409923861446691	0.934681367224345	0.9467111427737236	0.9334473261416917	0.9268063398893069	0.9395055867623439
12	0.9374164107358669	0.9309385792358146	0.9433052728785516	0.931752614220592	0.9250376924040425	0.9378863931913605
13	0.934008243454515	0.927376693902749	0.9400539642500386	0.9271727269852097	0.9202634160649207	0.9335051585021708
14	0.9287246201794978	0.9218642734816188	0.9350040451549959	0.9232677695194239	0.9161986297301432	0.9297636617900608
15	0.9270199127268915	0.9200880404135618	0.9333724546126979	0.9208908388880755	0.9137269854465061	0.9274836672373371
16	0.9241187090235854	0.9170673707125602	0.9305934095938906	0.9195313395872625	0.912314086384713	0.9261788327561568
17	0.9213866507559606	0.914225414942675	0.9279737860024029	0.9159586923844253	0.9086036993948202	0.9227472338524625
18	0.9191660303518403	0.9119172581249522	0.9258427673374965	0.9142567996077913	0.9068375327471724	0.9211111937193865
19	0.9160901819513317	0.9087226939657841	0.9228885003690683	0.912383322559415	0.9048942191070213	0.9193092865805526
20	0.9130120368561055	0.9055285094679096	0.9199292609534402	0.9101687999318437	0.902598421363864	0.9171780923755031
21	0.9116432032176403	0.9041089256652899	0.918612451506506	0.906930371617479	0.8992434864219662	0.9140591747896754
22	0.9102738555597848	0.9026893159611118	0.9172946398245756	0.9036919433031149	0.8958913233641783	0.9109375009954865
23	0.9077053627393564	0.9000278985039555	0.9148214626370351	0.9014757585713784	0.8935988182894338	0.9087997088485361
24	0.9063349828748691	0.8986086428848229	0.9135012349825197	0.8997700333895966	0.8918351278400803	0.9071535423059476
25	0.9041064308080312	0.896301577970259	0.9113532667862295	0.8972080458229982	0.8891872265497018	0.9046798485243122
26	0.9020485254268296	0.894172260951449	0.9093686874429844	0.8956696818655947	0.8875979576083473	0.9031938162733895
27	0.8998187040101072	0.8918662271726162	0.9072171574065284	0.8934463276810902	0.8853019253876357	0.9010452008664606
28	0.8963875554724139	0.8883201016158749	0.903904195196442	0.8900257827818521	0.8817716990326876	0.8977375217238189
29	0.894842355702399	0.8867239611175021	0.9024113798223167	0.8884862417391768	0.880183597171673	0.8962479782694667
30	0.8934675258876076	0.885304201892195	0.9010827590820475	0.8869449201941401	0.8785940771350963	0.8947562870876844
31	0.8922638552407239	0.8840615098724954	0.8999192284789769	0.8857456514204565	0.8773576244590563	0.8935953161358781
32	0.8905423351650127	0.8822846437287561	0.8982546469662037	0.8842034361248905	0.8757680076141804	0.8921019362216864
33	0.8884733113466233	0.880149804816085	0.8962533406723013	0.8830039353394495	0.8745319673117695	0.8909400924180634
34	0.8860585129853634	0.877659291506798	0.8939164816936834	0.8802606221422782	0.8717060768788324	0.8882819111324906
35	0.8836418328408494	0.8751679536459026	0.8915766850418787	0.8783742268873473	0.8697637202044863	0.8864532379074481
36	0.8829510829226618	0.8744560688118446	0.8909077065773183	0.8761439798268915	0.8674681333140853	0.8842904137815304
37	0.8817413241478609	0.8732094820383851	0.8897358875608076	0.8733969087555149	0.8646417410741684	0.8816252279235591
38	0.8810494910178914	0.8724966938248058	0.8890656436000036	0.8721945924602769	0.8634051138459299	0.880458345536791
39	0.879838783040441	0.8712495384372643	0.8878924946838274	0.8706472336327304	0.8618139093403485	0.8789562731397563
40	0.8786275988749975	0.8700021543446951	0.8867186226017838	0.8697872501937418	0.8609297239553543	0.8781212921549534
41	0.8767239345874999	0.8680421390895925	0.8848730604147277	0.8685823203003412	0.8596910599836088	0.8769512151626591
42	0.8746459793801036	0.8659033918220566	0.8828578094627685	0.866688108261621	0.8577442856620193	0.8751113248045934
43	0.8732604015909875	0.8644777050651415	0.8815136182733136	0.8647935197896648	0.8557977110761279	0.8732704853244909
44	0.8723937279093767	0.863586090645788	0.8806726827276716	0.8634150881980494	0.8543818065042791	0.8719308098409546
45	0.8716998374914737	0.8628723056461048	0.8799993235584644	0.8622089605553866	0.8531431437012499	0.8707583421359756
46	0.8704855292601419	0.86162338720459	0.878820741652233	0.8608305289637709	0.851727815427674	0.8694180949591493
47	0.8694446936332868	0.8605530915884159	0.8778103246170272	0.8597958768856897	0.8506656343744006	0.8684119364036691
48	0.8684034425031876	0.8594825398155337	0.8767993329192203	0.8582432759844113	0.8490720149455542	0.8669018013390316
49	0.8664937188191533	0.8575195287705876	0.8749446560837019	0.8561710588190563	0.846945553165711	0.8648857564960694
50	0.8656247921055364	0.8566265254658556	0.8741006044761862	0.8549615336098267	0.8457046419850732	0.8637087419806133
51	0.8651029122067593	0.8560902248343949	0.8735936231100647	0.8539247977162014	0.8446411803848206	0.8626996973779203
52	0.864232937435835	0.8551963047942466	0.8727483903416955	0.8532333606330297	0.8439319979121875	0.8620266492887926
53	0.8631887574872624	0.854123542070105	0.8717337501895018	0.851330752287811	0.8419808829371936	0.8601743170691898
54	0.8624924971464785	0.8534083167952151	0.8710570933165425	0.8499470371276514	0.8405622253669414	0.8588268342023714
55	0.8617958150001569	0.8526927206048895	0.8703799630717141	0.8485627585655539	0.8391432472952799	0.8574785457559729
56	0.8595297661338542	0.8503656215874106	0.8681770367226389	0.8464842214961948	0.8370130441767885	0.8554536088673869
57	0.8583095859750751	0.8491129085148251	0.8669905089744752	0.844578895849284	0.8350608962868225	0.8535968833311404
58	0.8569136769106717	0.8476800129777308	0.8656328640468756	0.843539200860548	0.8339958495020079	0.852583510569185
59	0.8563897843020036	0.8471423009670123	0.8651232693829939	0.8423249762243096	0.8327521598952397	0.8513998811982512
60	0.8553417853817891	0.8460667771560384	0.8641037531452379	0.841457494271453	0.8318637447606033	0.8505541404420748
61	0.8548175718258862	0.8455288507630243	0.8635937313198624	0.8407633655898503	0.831152934792637	0.8498773397518826
62	0.8530684055238081	0.8437341627440248	0.861891680632697	0.8393748216334677	0.829731206877636	0.8485232742167793
63	0.8507930897109619	0.8414002711460193	0.8596770161533078	0.8376387827055815	0.8279540306340206	0.8468299931371579
64	0.8490421263651902	0.8396047286640662	0.8579722323097325	0.8371177550572048	0.8274207269740199	0.8463217278056695
65	0.8483414520294228	0.8388863306084505	0.8572899223962401	0.8365966192893749	0.8268873445839057	0.8458133250125836
66	0.8474654282251799	0.8379882414285781	0.856436765454137	0.8360751586914384	0.8263536535435176	0.8453045806679562
67	0.8469395965220415	0.837449210170487	0.8559246141497402	0.835553481179775	0.8258197682666887	0.8447955964946501
68	0.8457124019089899	0.8361913556654136	0.8547292024382411	0.8343357267828858	0.8245736372039689	0.8436073517846086
69	0.844835288859925	0.8352924404311962	0.8538746936232057	0.8331172101779457	0.8233268912253647	0.8424181974856784
70	0.8429048384699259	0.8333143593858408	0.8519936405620466	0.8320725490993537	0.822258173147036	0.8413985654737032
71	0.8415005821792627	0.8318757731041456	0.8506250021495806	0.8313756709175295	0.8215453086766155	0.8407183212729273
72	0.8409735463240344	0.8313359068479178	0.8501112792060224	0.8306782081063573	0.8208318868198211	0.8400374643209298
73	0.8402706850233032	0.8306159890023735	0.8494261180926954	0.8296315744968149	0.819761404585209	0.839015649660485
74	0.8390404204771491	0.8293560230519167	0.8482266825586544	0.8285847207750519	0.8186908277228004	0.8379934903318363
75	0.8386886215587093	0.828995757837337	0.8478836717266593	0.827536763708304	0.8176192201216074	0.8369701537331987
76	0.8364014488966022	0.826653933998502	0.8456532455603745	0.8266630973614831	0.8167259281313949	0.8361169215423802
77	0.835169376055214	0.8253926930591231	0.8444514711907584	0.8254397058854724	0.8154752047747271	0.8349219950010636
78	0.8348172068053488	0.825032218143125	0.8441079306165565	0.8240412481033709	0.8140457190065523	0.8335558619168372
79	0.8337591368347468	0.8239492348794066	0.8430757399142419	0.8233417224258651	0.8133307517456337	0.832872426452229
80	0.8328768520338636	0.8230462679946865	0.8422149421084468	0.8231668038530113	0.8131519799241413	0.8327015232992065
81	0.8323473689747204	0.8225044179880816	0.8416983092799948	0.8224669808529236	0.8124367724336691	0.8320177335321667
82	0.8321707997407418	0.8223237300661002	0.8415260197323318	0.8222919506378032	0.8122579010464326	0.8318467065989318
83	0.831464372915836	0.8216008601582669	0.8408366801177111	0.8210667391319572	0.8110059048012671	0.8306494157872089
84	0.8296975552938302	0.8197931732311994	0.8391123438719602	0.8187913463353854	0.8086812452826516	0.8284254047531382
85	0.8289905271257056	0.8190698919881562	0.8384222143061779	0.8177411650446611	0.8076085322325766	0.8273987337144709
86	0.8282825932852913	0.81834571499026	0.8377311676300421	0.8172159619842604	0.8070721054352077	0.8268852439161766
87	0.8273974868594687	0.817440383319676	0.8368670922001468	0.8161648803611301	0.805998634634441	0.8258575300445362
88	0.8268661956649959	0.8168969912357266	0.8363483854126927	0.815288790966152	0.8051039750799124	0.8250008269681003
89	0.8263349044705223	0.8163536348814106	0.8358296433894585	0.8140620021577338	0.8038513221636836	0.8238010459794604
90	0.8252720943040014	0.8152667875729052	0.8347918392719539	0.8133608290292608	0.8031354386822349	0.8231152372928504
91	0.823677194400902	0.8136360565503373	0.8332342257582361	0.8107308629944611	0.8004507756143883	0.8205424255009361
92	0.8231454466963182	0.8130924286379798	0.8327148440304611	0.8089771730463874	0.7986610327902631	0.8188264306035464
93	0.8219044348232015	0.8118238162430583	0.831502567337986	0.8081003280723502	0.7977662899027035	0.8179683060629257
94	0.8213723430440754	0.8112799401136299	0.8309827464183144	0.8075739926437319	0.7972292439794147	0.8174531746065986
95	0.8204851402540085	0.8103731512294308	0.8301159406914853	0.8072228735164952	0.7968709888942552	0.81710952012597
96	0.8199527034335964	0.8098290020114198	0.8295957032070906	0.8068715251493503	0.7965125055278833	0.8167656351151726
97	0.8190647321281659	0.8089215528718049	0.8287280209628725	0.8061685222958104	0.795795256617152	0.8160775348605381
98	0.8181765682460047	0.8080139950981021	0.8278600630720397	0.8051140180155028	0.794719484956965	0.8150452839644251
99	0.8178212255453545	0.807650916900142	0.8275127808961878	0.8047623630611394	0.7943607594664218	0.8147010282088113
100	0.8169326757566262	0.8067430832854546	0.826644327971386	0.8038828413528751	0.7934635993202422	0.8138399664920326
101	0.8163995458833891	0.8061984282579	0.8261232117104541	0.8033548972801827	0.7929250998924328	0.813323070708626
102	0.8156887060524072	0.805472273968483	0.8254283383486001	0.8028269532074911	0.7923866306436114	0.8128061451079668
103	0.8151548783652006	0.80492695961076	0.8249064852501332	0.8026508946651212	0.7922070661913203	0.8126337568288877
104	0.8140867566639145	0.8038359386546041	0.82386223900179	0.8014176733607624	0.7909493529332607	0.8114261774318825
105	0.8133746755297239	0.803108665715062	0.8231660015444019	0.8003601615859305	0.7898709527873865	0.8103905403559015
106	0.8123065538284361	0.8020178671572923	0.8221215360939504	0.7998312892324586	0.7893316747460961	0.809872567172148
107	0.8115943166045617	0.8012905766859746	0.8214250057379997	0.7989494465761935	0.7884325344141011	0.8090088447021798
108	0.8108817667216774	0.8005630144153268	0.8207281219893003	0.7982436608460018	0.7877129531199748	0.8083175126646718
109	0.8103472368820459	0.8000172569779183	0.8202053103414929	0.7977142045155704	0.7871731783667381	0.8077988685554257
110	0.8099907268790181	0.7996532712667154	0.8198566030182541	0.7977142045155704	0.7871731783667381	0.8077988685554257
111	0.8094556085833485	0.7991069467720038	0.819333180982823	0.7975376800180008	0.786993218862379	0.8076259436695916
112	0.8085635481815603	0.7981962709757996	0.818460553370878	0.7964778292804349	0.7859127891628639	0.8065876590156765
113	0.8080279574011363	0.7976495345049108	0.8179365985699398	0.7954177434384458	0.784832229526351	0.8055490351387381
114	0.8071351088294224	0.7967381709995336	0.8170630827168909	0.794887582756306	0.7842918696254981	0.8050295680950724
115	0.8065991625420189	0.796191145709038	0.8165387062249261	0.7945340637068261	0.7839315631424049	0.8046831661489009
116	0.8062416274522396	0.795826229311992	0.8161888793863534	0.7936494789108932	0.7830300245797268	0.8038163585169775
117	0.8057052058770888	0.7952787560914221	0.8156640000208671	0.7936494789108932	0.7830300245797268	0.8038163585169775
118	0.8051686652294447	0.7947311894412011	0.8151389761705407	0.7929414954328287	0.7823085196323722	0.8031225553890111
119	0.8042740333791901	0.7938182303401613	0.8142634897908794	0.7915255284766981	0.7808656646442622	0.8017347962658905
120	0.8040950273624138	0.7936355651551668	0.8140883065782489	0.7904633157343894	0.7797834080913292	0.8006936185042357
121	0.8037369356111942	0.7932701613379786	0.8137378541581247	0.7888689253619989	0.7781591109161684	0.7991306225290683
122	0.8023042494514588	0.7918083514809583	0.8123356022653191	0.7885143775303756	0.7777979395474875	0.7987830288335481
123	0.8014086206844894	0.7908946243940641	0.8114588922683165	0.7878051224122915	0.7770754670571393	0.7980876525026978
124	0.8010501287942261	0.7905289045898808	0.8111079563457494	0.7878051224122915	0.7770754670571393	0.7980876525026978
125	0.8006914763971836	0.7901630295239651	0.8107568545537814	0.7872730613210637	0.7765335199032655	0.797565973762211
126	0.8003326632775791	0.7897969989701122	0.8104055866889446	0.7863860930230459	0.7756301275221774	0.7966962571791315
127	0.7997943229211144	0.7892478522138145	0.8098785446272704	0.7862085792322959	0.7754493320923084	0.7965221904640337
128	0.7994352682306898	0.78888160196937	0.8095270133634307	0.785853391258846	0.775087581923551	0.7961738953989619
129	0.798717158849839	0.7881491435689347	0.8088239094149174	0.7849654213252195	0.7741832615923508	0.7953031034020603
130	0.798537550763748	0.7879659525504763	0.8086480483363462	0.7846101529743151	0.7738214708765908	0.7949546885891888
131				0.7840772504479571	0.7732788082922868	0.7944320432025357
132	0.7979984840103068	0.7874161447042755	0.8081202147375638	0.7831886769547021	0.7723740096380914	0.7935605234849561
133	0.7969201076805624	0.7863163671618719	0.807064224759579	0.781943543922977	0.7711062338348446	0.79233919311542
134	0.7958412447189008	0.7852162016065445	0.8060076505508472	0.7815877106834217	0.7707439550551266	0.7919901370637397
135	0.7951216775898606	0.7844824843239319	0.8053028914737094	0.7810539608240882	0.7702005601529638	0.7914665300441629
136	0.7947614049674813	0.7841151307999968	0.8049500280566635	0.780519724188778	0.7696566812774437	0.7909424329948909
137	0.7942209960339133	0.783564126475558	0.8044207073987244	0.7799854875534674	0.7691128302806939	0.7904183084628458
138	0.7931396876662701	0.7824616939351366	0.8033615095363873	0.7798073680084681	0.7689315100401966	0.7902435555450323
139	0.7927792515437223	0.7820942439539165	0.8030084165051335	0.7794509661035285	0.7685687076471591	0.7898938858444118
140	0.7911561821024361	0.7804397220876859	0.8014182816681215	0.7785591457761795	0.767660898324319	0.7890188831903258
141	0.7902542712701255	0.7795204460964531	0.800534561005946	0.7782023359018544	0.7672977102895793	0.788668783124038
142	0.7897130012213099	0.7789687910867445	0.8000041713594948	0.7780238900555108	0.7671160778942636	0.7884936896486496
143	0.7895325366415071	0.7787848694234529	0.799827329043052	0.7776668345759067	0.7667526501810465	0.7881433379049099
144	0.788991142902095	0.7782331247348676	0.7992967821282077	0.7769522314657982	0.7660253144407208	0.7874421301475356
145	0.7882691194357019	0.7774973384431542	0.7985891831197987	0.7764161558691105	0.7654797154447001	0.7869160752694506
146	0.7873661765726594	0.7765772457568889	0.7977042175898369	0.7753435109381378	0.7643880815675042	0.7858634143446056
147	0.7868242865681354	0.7760250995405481	0.7971730807367414	0.7744494340113177	0.7634782543653928	0.7849859178373993
148	0.7859211365605961	0.7751049227551243	0.7962877868466125	0.7737341724698611	0.7627504475926921	0.7842838664689844
149	0.7846564358810736	0.7738165090717766	0.7950479620107914	0.7735551916295962	0.7625683296695085	0.7841081887895368
150	0.7841139216363994	0.773263855512871	0.7945160853408277	0.7730180005242983	0.7620217330248453	0.7835809013295738
151	0.7835714073917238	0.7727112317798869	0.7939841793412722	0.7715854909101697	0.7605642759519989	0.7821746695086933
152	0.7826667994404516	0.7717898188080503	0.7930972080099151	0.7712272803758563	0.7601998546941561	0.7818230026099418
153	0.7817621914891797	0.7708684881958687	0.7922101556888019	0.7701523991488514	0.7591064012780689	0.7807676930146177
154	0.7808573741379199	0.769947019210382	0.7913228239227683	0.7694358116641817	0.7583774926101133	0.7800640939263798
155	0.7801331845954792	0.7692095496666767	0.7906125819186011	0.7690773510018639	0.7580128810097292	0.7797121178181201
156	0.7795897902249694	0.768656216396839	0.7900796272226419	0.7683602625627006	0.7572835183379988	0.7790079711304337
157				0.76800171834312	0.7569188549782202	0.778655880085339
158	0.7790462695717801	0.7681027795834999	0.7895465237714615	0.7676430066577659	0.756554027744766	0.778303617902973
159	0.7786839224696537	0.7677338379634124	0.789191105486701	0.7674636088997246	0.7563715746047923	0.7781274425077663
160	0.7781402753280641	0.7671803168047262	0.7886578339954455	0.7663869706828904	0.7552766542690783	0.777070088871558
161	0.7765089539961394	0.7655195283322919	0.7870574869541148	0.765489562052114	0.7543640820034065	0.7761886801994852
162	0.7754214064415232	0.7644124807554755	0.7859904465895534	0.7651305144151284	0.7539989855223193	0.7758360161274259
163	0.7750587210315881	0.7640433122132056	0.7856345801682227	0.7647713825144401	0.7536338124581422	0.7754832601653672
164	0.7745146929166851	0.7634895833590419	0.7851007569737514	0.7640531187130655	0.7529035018628352	0.774777713257372
165	0.773970282401514	0.7629354811741444	0.784566542138962	0.763334517143619	0.7521728840579417	0.7740717982415366
166	0.773425616474419	0.7623811391751278	0.7840320563442345	0.7629749624958827	0.7518073264529984	0.7737185816022549
167				0.7627951851720146	0.7516245520797148	0.7735419689228742
168	0.771791235035521	0.7607178816148563	0.7824280654473411	0.761535853498382	0.7503442797042695	0.7723047510823664
169	0.7714279536822454	0.7603482138373869	0.7820715074977772	0.7606363308743573	0.749429887703916	0.7714209371778483
170	0.7699738010834094	0.7588685895486637	0.7806441749387283	0.7602764367031365	0.7490640621194014	0.7710673103538094
171	0.7694284938588472	0.758313782409007	0.7801088741344796	0.7597364676429776	0.7485152116162866	0.7705367267948926
172	0.7687012457550102	0.7575739029548338	0.779394933178278	0.7591963706280647	0.7479662531911183	0.7700059954757772
173	0.7685194337290515	0.7573889409185284	0.779216440243056	0.758836135102263	0.7476001162905053	0.7696519974965137
174	0.7679739976511745	0.7568340735499435	0.7786809430098888	0.7584758140504588	0.747233901354802	0.76929790656147
175	0.7667013134694602	0.7555394919835324	0.7774313423167359	0.7575750114209449	0.7463184150057858	0.7684126290444789
176	0.7665195014435019	0.7553545641716783	0.7772528157255296	0.757214604660041	0.7459521509260829	0.7680584163590012
177				0.7570343154684555	0.7457689332477422	0.7678812239784364
178	0.7661556184615681	0.7549844458881868	0.7768955070876447	0.7568538973761135	0.7455855832908626	0.7677039059363066
179	0.765973590517053	0.7547993005959208	0.7767167659533472	0.7564928890778184	0.7452187116102004	0.7673490972865893
180	0.7657915625725389	0.7546141584054514	0.7765380217694293	0.7559513766303755	0.7446684259285542	0.7668168628291163
181	0.7654274201271882	0.7542437924172763	0.7761804419163435	0.7554098641829331	0.7441181663965609	0.766284602647562
182	0.76433447283524	0.7531322227157541	0.7751071346225742	0.7543265804388845	0.7430174541446785	0.7652197586779461
183	0.7630590637029759	0.7518352126769803	0.7738545154849797	0.7534238439855112	0.7421002733503272	0.7643323105740389
184	0.7625121986310441	0.7512791231737791	0.773317384830107	0.7528820722856173	0.7415498633052405	0.763799684000877
185	0.7621475347388244	0.750908320666827	0.7729591996695115	0.7528820722856173	0.7415498633052405	0.763799684000877
186	0.761600408008933	0.7503520024970033	0.7724217747452753	0.7523397802767682	0.7409989337099905	0.7632665360579386
187	0.761235482082718	0.749980955568458	0.772063310059704	0.7516165504951989	0.7402642190315973	0.7625554668992113
188	0.7595921337165045	0.748310155537349	0.7704489452430389	0.7507122957424386	0.7393456622562077	0.761666359586889
189	0.7584963047185977	0.7471961497006047	0.7693723163045891	0.7498080409896768	0.7384271769998165	0.7607771819258844
190	0.7581310283859616	0.7468248387313771	0.7690134160982426	0.7494461645220175	0.738059619932349	0.7604213247830816
191	0.757034671150407	0.7457104242608669	0.767936141031085	0.7492651825938544	0.7378757998885093	0.7602433503443172
192	0.7563037663267036	0.7449675417309028	0.7672178982365769	0.7489030437912471	0.7375079850326849	0.7598872262476645
193	0.7557551900938755	0.7444099943427511	0.766678806363231	0.7485408174097273	0.737140089818186	0.7595310074232845
194	0.7550234009967138	0.743666268526176	0.7659596384714779	0.7478161893193017	0.7364041498833893	0.7588183689590822
195	0.7546575064481335	0.7432944236769018	0.7656000367784955	0.7476349884011237	0.73622012602528	0.7586401604860846
196	0.7535595566327387	0.7421786819771884	0.7645209073717407	0.7474537435554498	0.7360360589878207	0.7584619073263563
197	0.7524608063679045	0.7410622085844185	0.7634409094817979	0.7469098771400556	0.7354837367772757	0.7579270052990003
198	0.7519107619188057	0.740503310351483	0.7629002331962917	0.7465472115041534	0.7351154439649901	0.7575703060230606
199	0.751543886699524	0.7401305388748097	0.7625395971662067	0.745821880232349	0.7343788924079031	0.7568568739747223
200	0.7513604043053105	0.7399441106655115	0.7623592320696172	0.7452778817784965	0.7338265084793772	0.7563217706960963
201	0.7509932602035239	0.7395710751971107	0.7619983222075698	0.745096548960546	0.7336423861560769	0.7561433973778713
202	0.7509932602035239	0.7395710751971107	0.7619983222075698	0.7447337950418698	0.7332740575075158	0.7557865582039454
203	0.7504421399049401	0.7390111206809798	0.7614565502730011	0.7438266893231823	0.7323530538533101	0.7548942009953623
204	0.7502584331387452	0.7388244751746831	0.761275953737409	0.7436452239195906	0.7321688152174926	0.7547156790228643
205	0.7498908395899271	0.7384510043901422	0.7609145803163657	0.7431006948320238	0.7316159770327071	0.7541799697408293
206	0.7497069526748728	0.7382641789760248	0.7607338033023345	0.7423744786631191	0.7308787130399832	0.7534654827726224
207	0.7495230206452665	0.7380773092569027	0.7605529803561577
208	0.7491548855663647	0.737703294646116	0.7601910673851406	0.7420112817557496	0.7305100048711387	0.7531081379844378
209	0.7480493938513132	0.7365801837953372	0.7591042223692663
210	0.7473120361442154	0.7358311225192409	0.7583792538982236	0.7411032894873266	0.7295882834660643	0.7522147278185216
211	0.7463901115992564	0.7348946250032836	0.7574727603624013	0.7405583605979971	0.7290351443541845	0.7516785213241487
212	0.7460211594926817	0.7345198558613114	0.7571099686512113	0.7401949855437293	0.7286663055855426	0.7513209515544438
213	0.7458366378108878	0.7343324279484822	0.7569285249029577	0.7396499229623281	0.7281130683343167	0.7507845763481885
214	0.7452829357783635	0.7337700185663307	0.7563840454808383	0.7394682354351942	0.7279286614826437	0.7506057791403804
215	0.744913526640431	0.7333948062537295	0.7560207829369018	0.7391048603809253	0.7275598561148593	0.7502481765282261
216	0.7441745251259074	0.7326442254693616	0.7552940479687983	0.7389231281801921	0.7273754108317693	0.7500693284883516
217	0.7436197230445523	0.7320807438228374	0.754748440771656	0.7372871360144795	0.7257151068760702	0.7484591894089045
218	0.7432497629833362	0.7317050079233085	0.7543846002604742	0.7367416708090432	0.7251615812429216	0.7479222990630224
219	0.7432497629833362	0.7317050079233085	0.7543846002604742
220	0.7428794342524025	0.7313288976018605	0.7540203965715375	0.735832113190761	0.7242386238620735	0.7470269989727566
221	0.7423235254714692	0.7307643189499285	0.7534736727260232	0.735832113190761	0.7242386238620735	0.7470269989727566
222	0.741952919617515	0.7303879481813598	0.7531091754586821	0.7356501566840379	0.7240539935797351	0.7468478878790743
223	0.741025941956823	0.7294465884350886	0.7521974394843127	0.735104287163867	0.7235001192430124	0.7463105383643576
224	0.7400987323197395	0.7285050603514782	0.7512854090646002	0.7340125481235247	0.7223924446847202	0.745235766457412
225	0.7395422671074693	0.7279400331977741	0.750738022779655	0.7332845416289813	0.7216538609179128	0.7445190256774749
226	0.7389856622902777	0.7273748865715405	0.7501904771042258	0.7329202671423292	0.7212843016767373	0.7441603801219516
227	0.73805798759496	0.7264330349403263	0.7492778427348359	0.7327379940094899	0.7210993839996276	0.7439809235315693
228	0.7375013827777699	0.7258679595073967	0.7487302272639628	0.7318264015810144	0.7201745994873818	0.7430833836123488
229	0.7369444977668628	0.7253026171833689	0.7481823184607769	0.7314617646096235	0.7198047048329359	0.7427243488199539
230	0.7363874724473113	0.7247371544846676	0.7476342497589876	0.7309148091525378	0.7192498833203869	0.7421857765092676
231	0.7356445847071373	0.7239830493332715	0.7469032723228771	0.7305500812038589	0.71887992078231	0.7418266280033332
232	0.7349011338888378	0.7232284016245952	0.7461717115097797	0.7303676716954437	0.7186948959746031	0.7416470062379298
233	0.7349011338888378	0.7232284016245952	0.7461717115097797
234	0.7347151300584424	0.7230395992693629	0.7459886794523296	0.729637851388978	0.7179546333416603	0.7409283182878099
235	0.7339711147368639	0.7222844193317777	0.7452565223260761	0.7292724844128194	0.7175840405936352	0.7405685218566201
236	0.7334128202783929	0.721717768980461	0.7447071042093283
237	0.7332266748925353	0.721528841957043	0.7445239140030709	0.7283588381031072	0.7166573671147562	0.7396687652169908
238	0.7326680969279137	0.7209619300525698	0.7439741907826672	0.7276279210553366	0.7159160773435588	0.7389489117424614
239	0.7324818569439466	0.7207729157418095	0.743790898786487	0.7272622788839521	0.7155452567249265	0.7385887935190933
240	0.7321092822456029	0.7203947967527972	0.7434242157615689	0.7268965447733751	0.7151743508391013	0.7382285767705625
241	0.7315502779578105	0.7198274913811733	0.7428740339006119	0.7265308106627969	0.7148034558147605	0.7378683493494971
242	0.7311774184889224	0.7194491036194928	0.7425070503507233	0.7263479436075079	0.7146180123708751	0.7376882316413377
243	0.7302447942306456	0.7185026877119262	0.7415890872700636	0.7261650765522191	0.7144325716366421	0.7375081112705262
244	0.7294985042007729	0.7177454082287866	0.7408544831551341	0.7259820712405883	0.7142469890580679	0.7373278561251347
245	0.7294985042007729	0.7177454082287866	0.7408544831551341	0.7254329168750511	0.7136901128737894	0.7367869424087162
246	0.729124977060885	0.717366386060367	0.7404867991731309
247	0.7289382134909412	0.7171768793777498	0.740302952870519	0.7248836239041712	0.7131331161904686	0.7362458722567478
248	0.7287514499209973	0.7169873756266092	0.7401191036962748	0.7243343309332912	0.7125761438849522	0.735704778155169
249	0.7287514499209973	0.7169873756266092	0.7401191036962748	0.7241511869810956	0.7123904434624937	0.7355243638957424
250	0.7283776353788476	0.7166080760831659	0.7397511224218221	0.7237848990767047	0.7120190507275479	0.7351635274093453
251				0.7226860353635313	0.7109049372678705	0.7340809543387246
252	0.7280037248884071	0.7162286878482699	0.7393830380697483	0.7223197474591408	0.7105335876467782	0.7337200754922095
253	0.7280037248884071	0.7162286878482699	0.7393830380697483	0.7217703156025544	0.7099765833506974	0.7331787374370794
254	0.7280037248884071	0.7162286878482699	0.7393830380697483	0.7214039347316902	0.7096051634016209	0.7328177433530891
255	0.7276291410320194	0.715848606525442	0.739014299516472	0.7210373676916848	0.7092335596176766	0.7324565607551176
256	0.7272545571756321	0.7154685370049017	0.7386455494092623	0.7210373676916848	0.7092335596176766	0.7324565607551176
257	0.7268796836925518	0.7150881761177538	0.738276511320241	0.7203038607052226	0.7084899945389863	0.731733807427624
258				0.7199371072119928	0.7081182280829967	0.7313724149632563
259	0.7263173734679322	0.714517656915804	0.7377229325261567	0.7195703537187621	0.7077464723298474	0.7310110119837115
260	0.7257550632433121	0.7139471642158927	0.7371693277892248	0.7192035067375137	0.7073746295836462	0.7306495091109647
261	0.7250051225941332	0.7131863457229572	0.7364309629735423	0.7184698127750168	0.7066309761325008	0.7299264718857892
262	0.7248175404149363	0.7129960469088547	0.736246271968335	0.7177359314545114	0.7058871695785952	0.7292032136001866
263	0.7246299096770595	0.7128057002149923	0.7360615317312159	0.7173688969715373	0.7055151842542128	0.7288414790426555
264	0.7238791923399174	0.7120441393918743	0.7353223564565377	0.7168183452470774	0.7049572262062014	0.728298857616862
265	0.723128280314668	0.7112824217808354	0.7345829493639935	0.7160837120467222	0.7042127299281321	0.7275747862068299
266	0.7227528243020443	0.7109015805451637	0.734213228619718
267	0.7225650962957313	0.7107111643123297	0.7340283639551552	0.7157163954465443	0.7038404977270426	0.7272127348446795
268				0.7157163954465443	0.7038404977270426	0.7272127348446795
269	0.7221894450889237	0.7103301363871016	0.7336584396602924	0.7155325956531576	0.703654237810312	0.7270315699205827
270	0.7221894450889237	0.7103301363871016	0.7336584396602924	0.7153486068139562	0.7034677830807703	0.7268502215741612
271	0.7218136961580757	0.7099490179120289	0.7332884106041583	0.7149806291355542	0.7030948816236701	0.7264875170236006
272	0.7216256748774922	0.7097583094553775	0.733103251591591	0.7147966402963535	0.7029084348925748	0.7263061608228428
273	0.7212496323163265	0.7093769013263767	0.7327329249700334	0.7142446737787506	0.7023491106679571	0.7257620765388791
274	0.7206852742315727	0.7088045032439126	0.7321771325782542	0.7135087184219451	0.7016033822298784	0.7250365942989342
275	0.7203088389877851	0.708422713562577	0.7318064023286502	0.71314055086858	0.7012303356250446	0.7246736559117276
276	0.7203088389877851	0.708422713562577	0.7318064023286502	0.71240402564176	0.7004840756962459	0.7239475660013676
277	0.7197428550912511	0.7078486585392169	0.7312490143753841	0.7120357630283496	0.7001109616295073	0.7235845054344318
278	0.7193655324935627	0.7074659699383508	0.7308774079842292	0.7118514887625559	0.6999242592784771	0.7234028344819211
279	0.718988209895874	0.7070832931160347	0.7305057900740415	0.7116672144967611	0.699737559579237	0.7232211609257014
280	0.7182335647004969	0.7063179747392665	0.7297625197607338	0.710929926525255	0.6989905879275279	0.7224942580334133
281	0.7180449034016522	0.7061266524802443	0.7295766950080237	0.7105612825395012	0.698617117984676	0.7221307909921987
282	0.7174787707577095	0.7055525476933705	0.7290190614855904	0.7103768648694931	0.6984302870776911	0.7219489620322668
283	0.7163459095407237	0.7044037938658831	0.7279031479153675	0.7101924471994863	0.6982434588172752	0.7217671304739512
284	0.7159681895778749	0.704020795193153	0.7275310587456325	0.709639050487382	0.6976828398645348	0.7212214827170426
285				0.7094544889657985	0.6974958719873052	0.7210395031270139
286	0.7152123508979302	0.7032544158816082	0.7267864652012165	0.7089008044010484	0.6969349842282203	0.7204935487750869
287	0.7148344315579577	0.7028712437410988	0.7264141512985581	0.707608873749966	0.6956263384962023	0.7192195646010785
288	0.7146453719357524	0.7026795575213806	0.7262278945807804	0.7074243122283839	0.6954393996380388	0.7190375565214265
289	0.7144561621470479	0.7024877171862453	0.7260414915484339	0.706870049251972	0.6948779950718967	0.7184909631970174
290	0.7140776423260438	0.7021039404652439	0.7256685811347449	0.706870049251972	0.6948779950718967	0.7184909631970174
291	0.7136989217520178	0.7017199655184364	0.7252954674864769	0.7066851982976697	0.6946907646209448	0.7183086677666816
292	0.7131308408909787	0.7011440250454604	0.724735775556708	0.7063154963890642	0.6943163116324919	0.7179440691388476
293	0.7127520197271585	0.7007599741616753	0.7243625372111602	0.7055757053480698	0.6935670331035858	0.7172144702129928
294	0.7118047150757395	0.6997996348276755	0.7234291508611069	0.7044660187865799	0.6924431942988685	0.716119994298138
295	0.7110466695857752	0.6990312048774593	0.7226821976832739	0.704096026129654	0.6920685010024864	0.7157550553809435
296	0.7106674446953295	0.6986467960371047	0.7223085108468168	0.7039108838666696	0.6918810059897863	0.715572442357532
297	0.7104778322501062	0.6984545959837053	0.7221216631592722	0.7037257416036853	0.6916935136076944	0.7153898267525758
298	0.7100985061250404	0.6980700987746312	0.7217478625069245	0.7033554570777161	0.691318536728744	0.7150245878043138
299	0.7097190786571662	0.6976855072604753	0.7213739536291084
300	0.7095292634449012	0.6974931097861176	0.7211868979436894	0.7033554570777161	0.691318536728744	0.7150245878043138
301	0.7091494297920931	0.6971081111324496	0.7208125838083311	0.7029846845647602	0.6909430611012414	0.7146588713843685
302	0.7089594111881834	0.6969155097860654	0.7206253251991107	0.7026139120518037	0.6905675960205844	0.7142931446170178
303	0.7083893553764535	0.6963377232482286	0.7200635322664038
304	0.708009114176574	0.6959523335665866	0.7196887944381	0.7024284279145154	0.690379765285049	0.7141101836531321
305	0.708009114176574	0.6959523335665866	0.7196887944381	0.7020574596399369	0.6900041117248974	0.7137442539646626
306	0.707818840294774	0.6957594828780452	0.719501274750786	0.7018719264846415	0.6898162377448518	0.7135612383152864
307	0.7076285152503279	0.695566581632633	0.7193137033096707	0.7015008601740488	0.6894404976895294	0.713195199261998
308	0.7068670102567841	0.6947947917984436	0.7185631932277732	0.7007585312214839	0.6886888442994568	0.7124629021967667
309	0.7066765827216944	0.6946017980373775	0.7183755095518058	0.7003872684234866	0.6883129307939987	0.7120966440437069
310	0.7064861038584269	0.6944087535486696	0.7181877739622188	0.699830078870246	0.6877487720842057	0.7115469546677676
311	0.7064861038584269	0.6944087535486696	0.7181877739622188	0.6996442997147186	0.6875606729986443	0.711363672506269
312	0.7064861038584269	0.6944087535486696	0.7181877739622188	0.6992726427161979	0.6871843797530782	0.7109970059471916
313	0.7059138958909386	0.6938288313924609	0.7176238127543425	0.6989008869252801	0.6868079939566719	0.7106302344695153
314	0.7057231599017761	0.6936355298731905	0.717435819955365	0.6987150090298206	0.6866198050037252	0.7104468448612378
315	0.7053415847950445	0.6932488278374883	0.717059727198267	0.6979711016473029	0.6858666625529234	0.7097128816268468
316	0.7053415847950445	0.6932488278374883	0.717059727198267	0.697598949633629	0.685489900204802	0.7093456946199912
317	0.7045782281015438	0.6924752431153999	0.7163073099852947	0.697226797619953	0.6851131483764182	0.7089784972970737
318	0.7043873372242468	0.692281800216222	0.7161191491114279	0.697226797619953	0.6851131483764182	0.7089784972970737
319	0.7041963946009814	0.6920883061645774	0.7159309359147016	0.6968543474075486	0.6847360959817054	0.7086110040897812
320	0.7041963946009814	0.6920883061645774	0.7159309359147016	0.6966681223013466	0.6845475737334868	0.708427253614012
321	0.7036232559184525	0.6915075167614153	0.7153659820489439	0.6962955725033236	0.6841704332451357	0.7080596495515643
322	0.70324105969036	0.6911202300244853	0.7149892326337469	0.695363948777737	0.6832273680717306	0.7071403555728026
323	0.7030499615763137	0.690926591047318	0.71480085363761	0.695363948777737	0.6832273680717306	0.7071403555728026
324	0.7026676614340743	0.690539213281181	0.714423987731871	0.6949907993552641	0.6828496389289709	0.7067721411257458
325	0.702094211220717	0.6899581685589601	0.7138586674590002	0.694244300107836	0.6820940032480083	0.7060354892792409
326	0.7013291943738408	0.6891830478893362	0.7131044688933781
327	0.7009466859504033	0.688795505065118	0.7127273525093554	0.6940576752959788	0.6819051009147462	0.7058513198611058
328	0.7009466859504033	0.688795505065118	0.7127273525093554	0.6938710504841217	0.6817162012130977	0.7056671478633869
329	0.7003727667206403	0.6882140490768381	0.7121615068552103	0.69275130161298	0.6805828581786149	0.7045620617898906
330	0.6996073320029134	0.6874385967575757	0.7114068062460703	0.6921912763085222	0.6800160647329778	0.7040093395158505
332	0.6990329417467542	0.6868567098098968	0.7108404504755925
333	0.6986499099978516	0.6864686901277733	0.7104627654300131	0.691631251004066	0.6794492948567485	0.7034565941357716
334	0.6984582890680656	0.6862745749068782	0.710273818179202	0.6912575982482555	0.679071145859565	0.7030877945329335
335	0.6982666155529536	0.686080407666498	0.7100848177959991	0.6906965125353921	0.6785033095065822	0.7025339947232992
336	0.6980749420378419	0.6858862433387434	0.7098958145687186	0.6901351227934233	0.6779351797769358	0.7019798804586469
337	0.6978831105066412	0.6856919168594867	0.7097066573804525	0.6895735807895219	0.6773669149383519	0.7014255971311953
338	0.6976911206550563	0.6854974279142089	0.7095173459373922	0.689386298448189	0.6771773925646275	0.7012407334598463
339	0.6976911206550563	0.6854974279142089	0.7095173459373922	0.689011530142428	0.6767981433915845	0.700870803292277
340	0.6976911206550563	0.6854974279142089	0.7095173459373922	0.6880746093780238	0.6758500665178614	0.6999459327485913
341	0.6974989192444069	0.6853027208886469	0.7093278293266606	0.6876998410722631	0.6754708541594552	0.6995759665120147
342	0.6969219970614099	0.6847182852933091	0.7087589582368572	0.6875124569193822	0.675281251915042	0.6993909795383287
343	0.6965372761135429	0.6843285653658308	0.7083795949784056	0.6869501512021641	0.6747123011332449	0.6988358563451149
344	0.6959600352769837	0.683743840990799	0.7078103761293721	0.6862004102458716	0.6739537367569907	0.6980956561605355
345	0.6957674619412678	0.6835487718956662	0.707620478029296	0.6860129750067989	0.6737641022003178	0.6979105997084777
346	0.6949969553388968	0.6827683021872962	0.7068606529567103	0.6856380020770325	0.6733847341293202	0.6975403809368186
347	0.6946114883642223	0.6823778617974887	0.7064805188414776	0.6852628239637204	0.6730051626329148	0.697169955275414
348	0.694225914404542	0.6819873214345122	0.706100270918341	0.6852628239637204	0.6730051626329148	0.697169955275414
349	0.694033127424701	0.6817920556672766	0.7059101426504318	0.6841366730615605	0.6718658682516682	0.6960580258558273
350	0.6934546057847246	0.6812061081640907	0.7053395869308169	0.6831976987641935	0.6709159911635004	0.6951308537512184
351	0.6932616042245286	0.6810106300407416	0.7051492419492511	0.6826341592821213	0.6703459348107021	0.69457437130051
352	0.6932616042245286	0.6810106300407416	0.7051492419492511	0.6822582594146759	0.6699656946898072	0.6942031719035444
353	0.6926821155612035	0.6804237078697245	0.7045777268338497	0.6822582594146759	0.6699656946898072	0.6942031719035444
354	0.6926821155612035	0.6804237078697245	0.7045777268338497	0.6816939432365009	0.6693948680728217	0.6936459065414953
355	0.6921023035225091	0.679836474528988	0.7040058765006094	0.6813176286114739	0.6690142218642544	0.6932742839430328
356	0.6913292208042486	0.6790535380542925	0.7032433690996635	0.6811294712989612	0.6688239026846834	0.6930884687998128
357	0.6909425713518973	0.6786619746093931	0.7028619947597755	0.6807530526908931	0.6684431638096727	0.6927167311473696
358	0.690748975786935	0.6784659144630599	0.7026710442022143	0.6801884247787914	0.6678720751023505	0.6921591054667408
359	0.6903615674998973	0.6780735762630471	0.7022889267073604	0.6796236405899364	0.6673008470517414	0.6916013069440239
360	0.6899740504819354	0.6776811363619512	0.7019066936517028	0.6792471177973651	0.6669200413971313	0.6912294284843357
361	0.6897802919729534	0.6774849208542807	0.7017155727925343	0.6790588564010804	0.6667296424791761	0.6910434854252876
362	0.6895864245496898	0.6772885945677644	0.7015243448607531	0.6788705427969758	0.6665391917694649	0.6908574897579165
363	0.6888109548566335	0.6765033190459357	0.7007594042545943	0.6784939155887673	0.6661582981660202	0.690485490767575
364	0.6886169782430439	0.6763068935439832	0.7005680574331619	0.6779286610076042	0.6655866503877008	0.6899271722929816
365	0.688423001629455	0.6761104710037261	0.7003767077246372	0.6775518246201626	0.6652055648938038	0.6895549472195812
366	0.688423001629455	0.6761104710037261	0.7003767077246372	0.6771748834103594	0.6648243806049661	0.6891826114356715
367	0.688033952179537	0.6757164900764988	0.6999929509645706	0.6767979422005571	0.6644432067230011	0.6888102654588799
368	0.6876447927043219	0.6753224062124499	0.6996090773017155	0.6767979422005571	0.6644432067230011	0.6888102654588799
369	0.6872555230792421	0.6749282192830448	0.6992250866158456	0.676420685822519	0.664061714916134	0.6884376070618781
370				0.6756659626026331	0.6632985433167788	0.6876920578250415
371	0.6866711221242434	0.6743364428304582	0.6986486037538607	0.6752884955844202	0.6629168633361628	0.6873191668208354
372	0.6862813003120807	0.673941709211774	0.6982640556732076	0.6747222950570991	0.6623443628790137	0.6867598112048314
373				0.6745331912748513	0.6621531488929231	0.6865729991375109
374	0.6862813003120807	0.673941709211774	0.6982640556732076	0.6739655616608757	0.6615791911090636	0.6860122423377235
375	0.6860860566989048	0.6737439994556486	0.6980714589904005	0.6735871419182241	0.661196565685934	0.6856383916493092
376	0.6856954583176358	0.67334847291269	0.6976861504866794	0.6730195123042486	0.6606226471716812	0.6850775964110012
377	0.685109226805822	0.6727548569997467	0.6971078462551651	0.6726408796672269	0.6602398261496941	0.6847035159396848
378	0.6849137047662083	0.6725568745919971	0.6969149656057788	0.6724515633487166	0.6600484195625946	0.6845164718632836
379	0.6847180151362755	0.6723587201914887	0.6967219217024183	0.6724515633487166	0.6600484195625946	0.6845164718632836
380	0.6845222695630521	0.672160510399967	0.6965288213355988	0.6718832944219431	0.6594738822269588	0.6839550173813146
381	0.6837390633049713	0.6713674676786858	0.6957561761093338	0.6716938180275772	0.6592823193779501	0.6837678095286737
382	0.6837390633049713	0.6713674676786858	0.6957561761093338	0.6711253888444793	0.6587076465299213	0.683206170605781
383	0.6835432056529208	0.6711691560070083	0.6955629537730739	0.670746329037168	0.6583244329126627	0.6828316292113334
384	0.6833472356971714	0.6709707300932638	0.6953696210554804	0.6705567455637261	0.6581327742347411	0.6826443032914484
385	0.6829552957856729	0.6705738873717221	0.6949829467586581	0.6697984116699586	0.6573661656593514	0.6818949740320839
386	0.682563130815368	0.6701768217758658	0.6945960453504817	0.6694191373711653	0.6569827652441913	0.6815201910882268
387	0.682366991984674	0.6699782346961329	0.6944025363111888	0.6690397555987824	0.6565992633537688	0.6811452948240131
388	0.6821707967598364	0.6697795917670963	0.6942089703663292	0.6690397555987824	0.6565992633537688	0.6811452948240131
389				0.6690397555987824	0.6565992633537688	0.6811452948240131
390	0.6821707967598364	0.6697795917670963	0.6942089703663292	0.6688497954183167	0.6564072358929052	0.6809575845255889
391	0.6817778412317494	0.6693817249724993	0.6938212890188579
392	0.6813848857036616	0.6689838703892768	0.6934335957922433
393	0.6811883512687883	0.6687848884970614	0.693239690513856	0.6678999945159912	0.6554471379174054	0.6800189945533089
394	0.6811883512687883	0.6687848884970614	0.693239690513856	0.6677099802928	0.6552550699041244	0.6798312170256889
395	0.6807948282466804	0.6683864596461758	0.692851436581595	0.6675199660696094	0.6550630045092946	0.6796434369360634
396	0.6804009637235404	0.6679876864457621	0.6924628440422301	0.6673298436070437	0.6548708290244475	0.6794555504440657
397	0.680204031461971	0.6677883044489551	0.6922685432959309	0.6669494903191514	0.6544863730856083	0.6790796658040952
398	0.6798100528743876	0.6673894305501817	0.691879823736101	0.6667592594320091	0.654294092568727	0.6788916675955591
399	0.6790220956992213	0.6665917195300045	0.6911023488503741	0.665998118724895	0.6535247706253859	0.6781394407511497
400	0.6788250492408054	0.6663922397411721	0.6909079179955829	0.6656175483713382	0.6531401253869752	0.6777633119375244
401	0.6784308418951361	0.6659931698730149	0.6905189378753765	0.6654272087807257	0.6529477500428569	0.6775751914786678
402	0.6782337382223024	0.6657936395296361	0.6903244433506633	0.6652368147295733	0.6527553206170719	0.6773870162028642
403	0.6780364625567346	0.6655939326761824	0.690129781291515	0.6652368147295733	0.6527553206170719	0.6773870162028642
404	0.6776419112255982	0.6651945281681981	0.6897404482280566	0.6642840263956721	0.6517923611231717	0.676445316376679
405	0.6776419112255982	0.6651945281681981	0.6897404482280566	0.6637121893571689	0.6512144461571787	0.6758801082617392
406	0.6772471300364201	0.6647948959430872	0.6893508833135185	0.6631401880448816	0.6506363837898012	0.6753147194157788
407	0.6768521185869962	0.6643950355968452	0.688961086148937	0.6629495209407859	0.6504437015802726	0.6751262513357577
408	0.6762594284656414	0.6637950875531332	0.6883762025278182	0.6627588538366896	0.650251021991591	0.6749377806922043
410	0.6760618073585508	0.663595050739962	0.6881811801088855	0.662186687919708	0.649672827595164	0.67437219542531
411	0.6756665651443686	0.6631949863209544	0.687791126318731	0.6619959110001113	0.6494800441714268	0.6741836091478178
412	0.6748756180385515	0.6623944113110811	0.6870105401992884	0.6618051340805143	0.6492872633679265	0.6739950203074848
413	0.6742822338491862	0.661793830778137	0.6864249029173397	0.6612328033217247	0.6487089366652622	0.6734292384222422
414	0.6736886755447409	0.6611930960886321	0.6858390721858864	0.6612328033217247	0.6487089366652622	0.6734292384222422
415	0.6734908227765924	0.6609928573179329	0.68564378931905	0.6610418059781886	0.6485159368918182	0.6732404277997913
416				0.6602773748640186	0.6477435042631502	0.6724847356795532
417	0.6730948846091757	0.6605921461566876	0.6852529920121695
418	0.6728967990045231	0.6603916735563006	0.6850574773716006	0.6600861010010799	0.6475502298005494	0.6722956468320329
419	0.6726987133998702	0.6601912040248088	0.6848619597474253	0.6597035532752031	0.6471636887782962	0.6719174614102404
420	0.6721041064051148	0.6595894483575288	0.6842750538215773	0.6595122239384055	0.6469703644750088	0.6717283115986418
421	0.6721041064051148	0.6595894483575288	0.6842750538215773	0.6589382359280161	0.6463904073627161	0.6711608467185018
422	0.6721041064051148	0.6595894483575288	0.6842750538215773	0.6587469065912193	0.6461970935866241	0.6709716866142529
423	0.671905669999326	0.6593886249706686	0.6840791885156184	0.6583642479176252	0.645810473918347	0.6705933586970709
424	0.671905669999326	0.6593886249706686	0.6840791885156184	0.6579811439037069	0.6454234012664305	0.6702145930557106
425	0.671707174971261	0.6591877434798057	0.6838832641093455	0.6579811439037069	0.6454234012664305	0.6702145930557106
426	0.6713100675666068	0.6587858672711758	0.6834912939942249	0.6574058179253583	0.6448421147938563	0.6696457822260917
427	0.6711113963421117	0.6585848111342821	0.683295191962734	0.6566384927804215	0.6440668702239375	0.6688871167530375
428				0.6564466614941868	0.6438730656897828	0.6686974439259354
429	0.6697202859558529	0.6571770748291335	0.6819219995733097	0.6562547741333286	0.6436792054386474	0.6685077146938877
430	0.6695214969128265	0.6569759204183314	0.6817257607819072	0.6560627744919777	0.6434852309773443	0.6683178751061583
431	0.6689251297837475	0.6563724756679433	0.6811370264445786	0.6556786627973108	0.6430971730087495	0.667938080268814
432	0.6685275516976948	0.6559701945506389	0.6807445219344738	0.6554866069499763	0.6429031479970839	0.66774817896796
433	0.6683286443630627	0.6557689351676055	0.6805481519596613	0.6549104394079759	0.6423210888364758	0.6671784595518359
434	0.6683286443630627	0.6557689351676055	0.6805481519596613	0.654141765183318	0.641544577827701	0.6664183647073224
435	0.6677317447104609	0.6551649901176795	0.6799588540223502	0.6537569759096813	0.641155867677764	0.6660378677156031
436	0.6677317447104609	0.6551649901176795	0.6799588540223502	0.6537569759096813	0.641155867677764	0.6660378677156031
437	0.6673334555695658	0.6547620039715687	0.6795656329289465	0.6533717331424981	0.6407666962290436	0.6656569250250552
438	0.6669351664286711	0.6543590301601273	0.6791723998484424	0.6531790549551966	0.6405720553883454	0.6654663952494357
439	0.6663371970624761	0.6537540336626728	0.6785820149486209	0.652986376767894	0.6403774172134893	0.6652758628698578
440	0.6659383121794687	0.6533504691094617	0.6781881815508746	0.6527936985805916	0.6401827817031293	0.6650853278875855
441	0.6653398056077078	0.6527449584359356	0.6775972373265832	0.652408342205986	0.6397935186705206	0.6647042501199956
442	0.6653398056077078	0.6527449584359356	0.6775972373265832	0.652408342205986	0.6397935186705206	0.6647042501199956
443	0.6653398056077078	0.6527449584359356	0.6775972373265832	0.6516371739527876	0.6390145505694006	0.663941626101147
444	0.664940082083763	0.6523405497819982	0.6772025710021197	0.6516371739527876	0.6390145505694006	0.663941626101147
445	0.6647402203217893	0.6521383501164985	0.6770052333118158
446	0.6641404547094683	0.6515315816067504	0.676413029501004
447	0.6639404124038325	0.6513292059919157	0.6762155068949763	0.6512513615348168	0.6386248449535953	0.6635600793198965
448	0.6633395613518833	0.6507213422990767	0.6756222276605753	0.6506726429078605	0.6380403065170489	0.6629877396258583
449	0.6631391566505696	0.6505186010437713	0.6754243459968947	0.6506726429078605	0.6380403065170489	0.6629877396258583
450	0.6629387519492543	0.6503158629133806	0.675226461298685	0.6506726429078605	0.6380403065170489	0.6629877396258583
451	0.6627381653374694	0.6501129381069183	0.6750283994129631
452	0.6625375787256846	0.6499100164332795	0.6748303344854473	0.6506726429078605	0.6380403065170489	0.6629877396258583
453	0.6621362840081043	0.6495040557189868	0.6744340791937359	0.650479450317923	0.6378451677145529	0.6627966795908402
454	0.6619355149711097	0.6493009531073127	0.6742358304941106	0.6500930651380497	0.6374548981372697	0.6624145516817865
456	0.6617346240712703	0.6490977264859599	0.6740374620814013	0.6498998151186869	0.6372597076042805	0.6622234286758357
457	0.6615334889271753	0.6488942481644944	0.6738388567946151
458	0.6609298999774236	0.6482836406592457	0.6732428468648222	0.6495132001186156	0.6368692149495064	0.6618410644568007
459	0.6607285810922641	0.648079983250999	0.6730440534215231	0.649126470020301	0.6364786132452211	0.6614585792810771
460	0.6607285810922641	0.648079983250999	0.6730440534215231	0.6487395093824345	0.6360877823852431	0.6610758623111445
461	0.6603252058901312	0.6476719084763916	0.6726457513766284	0.6487395093824345	0.6360877823852431	0.6610758623111445
462	0.6599218306879996	0.6472638464259935	0.6722474369871554	0.6485458557975449	0.6358921906977882	0.6608843335541955
463	0.6599218306879996	0.6472638464259935	0.6722474369871554	0.648352144371083	0.6356965415157941	0.660692746641755
464	0.6597198344129184	0.647059498080876	0.6720479796833922	0.6481583750511872	0.6355008347873315	0.660501101522211
465	0.6593158418627573	0.6466508109746674	0.6716490557798191	0.6481583750511872	0.6355008347873315	0.660501101522211
466	0.6591137836825981	0.6464464076153136	0.6714495299233056
468	0.6585072372558962	0.6458328286706116	0.6708505777575446	0.64777060456058	0.6351091881743656	0.6601175808073353
469				0.6475766031815563	0.6349132480773328	0.6599257050083119
470	0.6579003181432179	0.6452188896446187	0.6702512409016973	0.6475766031815563	0.6349132480773328	0.6599257050083119
471				0.647382427288548	0.6347171290966989	0.6597336590370864
472	0.6574955809434986	0.644809483101582	0.6698515483346513	0.647382427288548	0.6347171290966989	0.6597336590370864
473	0.6572931500380357	0.6446047196216657	0.6696516377488299	0.6469938423982187	0.634324656717179	0.6593493353777482
474	0.6568881635007359	0.6441950721318812	0.669251687855986
475	0.6564831769634351	0.6437854374451458	0.668851725546092	0.6467995499530539	0.634128424600663	0.6591571695740447
476	0.6560776901339328	0.6433752936015905	0.6684512718445028	0.6462164974741298	0.633539562297783	0.6585804881332151
477	0.6558748840473377	0.643170161108299	0.6682509803236054	0.646022146647822	0.6333432802912654	0.6583882556906242
478				0.646022146647822	0.6333432802912654	0.6583882556906242
479	0.6550636597009589	0.6423496632314827	0.6674497831156687	0.6458273269413538	0.6331465131152921	0.6581955704762048
480	0.6548607908066577	0.6421444812544435	0.6672494159050741	0.6456323896256451	0.6329496262928069	0.6580027696954244
481	0.6546579219123551	0.6419393024835212	0.6670490455852854	0.6450475776785214	0.6323589822759216	0.6574243513118028
482				0.6448526403628126	0.6321621064159192	0.6572315398410872
483	0.6546579219123551	0.6419393024835212	0.6670490455852854	0.6440728910999797	0.6313746303343774	0.6564602672778982
484	0.6544548012415793	0.6417338642568379	0.6668484310919442	0.6440728910999797	0.6313746303343774	0.6564602672778982
485	0.6542514912691533	0.6415282317554467	0.666647632237456	0.6440728910999797	0.6313746303343774	0.6564602672778982
486	0.6542514912691533	0.6415282317554467	0.666647632237456	0.6438776583351714	0.631177460736467	0.6562671588327784
487	0.6540479282662689	0.6413223384913849	0.6664465880086875	0.6436823663550888	0.6309802322712839	0.6560739908624441
488	0.6534372392576168	0.6407046781535113	0.6658434364665999	0.6434869558006396	0.6307828831755297	0.6558807063814776
489	0.6530298594326427	0.6402926559892111	0.6654410767297589
490	0.6526224796076698	0.63988064679432	0.6650387044224775	0.6430961346917415	0.6303881932476875	0.6554941293637261
491	0.6522149725957384	0.6394685178727019	0.6646361977797445	0.6429007241372932	0.6301908524128659	0.6553008368294879
492				0.6427051947199756	0.6299933906535817	0.6551074275021024
493	0.651603712077842	0.6388503487769527	0.6640324142745262	0.6425094866826072	0.6297957457939115	0.6549138440128414
494	0.6511956947252568	0.6384377198627077	0.663629387594216	0.6423137190145131	0.6295980416519447	0.6547202005839748
495	0.6507875495076282	0.6380249705516872	0.6632262258952916	0.641726236954439	0.6290047595227318	0.6541390822196158
496	0.6501751396429727	0.6374056706170375	0.6626212758613313	0.6413345822477222	0.628609251939756	0.6537516564917489
497	0.6501751396429727	0.6374056706170375	0.6626212758613313	0.6411386950814889	0.6284114400626971	0.6535578821626442
498	0.6495623449778993	0.6367859985232335	0.6620159290319237	0.6407469207490227	0.6280158246058565	0.6531703254178175
499	0.6491536866922889	0.6363727659953387	0.6616122256764061
500	0.6489493575494838	0.6361661546042104	0.6614103692760605	0.6405509137374746	0.6278178963337533	0.6529764279436069
501	0.6485406992638726	0.635752941558166	0.6610066470388649	0.64015877972233	0.6274219232556106	0.6525885096966342
502	0.6479277118354574	0.6351331463014745	0.6604010401177208	0.6391784446844712	0.6264320390085544	0.6516186668639998
503	0.6475189246355604	0.6347198312084897	0.6599971630107234	0.6389823776768988	0.6262340704537295	0.6514246902135155
504	0.6471098791999096	0.6343062597599137	0.6595930260202145	0.6381976280573999	0.6254417228820897	0.6506482942526791
505	0.6464957287292988	0.6336853196355465	0.6589862392295456	0.6380013199589499	0.6252435173480092	0.6504540726338021
506	0.6462910119057618	0.6334783460942032	0.6587839706662885	0.6380013199589499	0.6252435173480092	0.6504540726338021
507	0.6460862950822257	0.6332713757998111	0.6585816989560384	0.6378048304856031	0.6250451259006947	0.6502596741612854
508				0.637608341012256	0.6248467372314873	0.6500652729819109
509	0.6460862950822257	0.6332713757998111	0.6585816989560384	0.6368221408383817	0.6240529582886215	0.6492874085649678
510	0.645676601806967	0.6328571742028887	0.658176897423541	0.6366254693927855	0.6238543942064889	0.6490928191229288
511	0.6454716251079807	0.6326499426478056	0.6579743673597811	0.6366254693927855	0.6238543942064889	0.6490928191229288
512	0.6454716251079807	0.6326499426478056	0.6579743673597811	0.6364287371710947	0.6236557696828562	0.6488981686127575
513	0.6454716251079807	0.6326499426478056	0.6579743673597811	0.6362320049494031	0.6234571479419827	0.6487035153914562
514	0.6446496300425774	0.6318188712966115	0.6571622153990877	0.6362320049494031	0.6234571479419827	0.6487035153914562
515	0.6440331337435241	0.6311956022611278	0.6565530680293152	0.6358382970255485	0.6230596595332575	0.6483139670146282
516	0.6440331337435241	0.6311956022611278	0.6565530680293152
517	0.6440331337435241	0.6311956022611278	0.6565530680293152	0.6354444671729468	0.6226620554379698	0.6479242906971271
518	0.6434158495897763	0.630571541138773	0.6559431374699974	0.6348535392741499	0.6220654797200178	0.647339580010348
519	0.6434158495897763	0.630571541138773	0.6559431374699974	0.6340653908703333	0.6212698300901385	0.6465596929174149
520	0.6427975768323227	0.6299464786666364	0.6553322313712805
521	0.6425913536764567	0.6297379932113205	0.6551284629564629	0.6334740958213401	0.6206729310034955	0.6459745726403984
522	0.6425913536764567	0.6297379932113205	0.6551284629564629	0.6332769974716753	0.6204739702109117	0.6457795271221046
523				0.6326857024226821	0.6198771045235068	0.6451943743065777
524				0.6324886040730185	0.6196781548534231	0.6449993179519371
525	0.6421787749582061	0.6293208941497532	0.6547207896973911	0.6320944073736889	0.6192802638439412	0.6446091971257779
526	0.6421787749582061	0.6293208941497532	0.6547207896973911	0.6320944073736889	0.6192802638439412	0.6446091971257779
527	0.6417659310013061	0.6289035317290793	0.6543128495766964	0.631897186029735	0.6190811945952023	0.6444140145203493
528	0.6413528212935481	0.6284859054359969	0.6539046420849278	0.6316999031118367	0.6188820640931786	0.6442187700646085
529	0.6411462664396701	0.6282770972735342	0.6537005335133343	0.6313053372760392	0.6184838114361055	0.6438282730212018
530	0.6409397115857907	0.6280682924312612	0.653496421726917	0.6309107714402412	0.6180855698996067	0.643437765143327
531	0.6409397115857907	0.6280682924312612	0.653496421726917	0.6303189226865453	0.6174882284231252	0.6428519830330609
532	0.6407329568401182	0.6278592824493675	0.6532921152801832	0.6291348545788061	0.6162932350216034	0.6416799898210847
533				0.6287401652095592	0.6158949260572537	0.6412893038147158
535	0.6403194473487728	0.6274412724724078	0.6528834927179236	0.6283452279198551	0.6154963704075122	0.6408983688320918
536	0.6396989827680086	0.626814073534942	0.6522703428317931	0.6283452279198551	0.6154963704075122	0.6408983688320918
537	0.6394920943518483	0.6266049441232489	0.652065889028519	0.6279496690731947	0.6150971796178037	0.6405068259010175
538	0.6388712282408262	0.6259773664010554	0.6514523158957883	0.6279496690731947	0.6150971796178037	0.6405068259010175
539	0.6386640043588152	0.6257679004873126	0.6512475278864982	0.6271575534389169	0.6142977939318791	0.6397227487164963
540	0.6384567804768034	0.6255584379151886	0.651042736642447	0.6265632790673699	0.6136980889396619	0.6391344819514618
541				0.6265632790673699	0.6136980889396619	0.6391344819514618
542	0.6382494893143108	0.6253489085248182	0.6508378777225006	0.6263651249626684	0.6134981277345001	0.6389383273957528
543	0.6380421981518183	0.6251393824767296	0.650633015567155	0.6261669708579665	0.6132981693275317	0.6387421701147384
544	0.6380421981518183	0.6251393824767296	0.650633015567155
545	0.6380421981518183	0.6251393824767296	0.650633015567155	0.6253743544391591	0.6124983636558993	0.6379575137614395
546	0.6376273462674541	0.6247200593244727	0.6502230233553884	0.6251762003344566	0.6122984192206499	0.6377613428717346
547				0.6247797664724812	0.6118984080977607	0.6373688722066584
548	0.6376273462674541	0.6247200593244727	0.6502230233553884	0.6245814866354542	0.611698341329489	0.6371725723526142
549	0.6376273462674541	0.6247200593244727	0.6502230233553884
550	0.6376273462674541	0.6247200593244727	0.6502230233553884	0.623788367287346	0.6108981021833078	0.6363873457343517
551	0.6374195146682794	0.6245099797514566	0.6500176338537371	0.6235899613181072	0.610697918258051	0.636190911085766
552	0.6374195146682794	0.6245099797514566	0.6500176338537371	0.6233914922024746	0.6104976714865623	0.6359944130387343
553	0.6372115474530534	0.6242997621212814	0.6498121112058318	0.6227960848555765	0.6098969479508053	0.6354049025554401
554	0.6370035123412505	0.6240894770619324	0.6496065202632922	0.6225976157399435	0.6096967123609166	0.6352083936175037
555	0.6367952732067813	0.6238789826114155	0.6494007306556093	0.6225976157399435	0.6096967123609166	0.6352083936175037
556				0.6225976157399435	0.6096967123609166	0.6352083936175037
557	0.6367952732067813	0.6238789826114155	0.6494007306556093	0.6222004242785458	0.6092959863461804	0.6348151242375019
558	0.6363786587002667	0.6234578618063268	0.6489890111204474	0.621803105999951	0.608895139705445	0.6344217220924108
559				0.6214057877213566	0.6084943042574861	0.6340283090460149
560	0.6357531226661575	0.622825565454309	0.6483708188835063	0.6210083423822318	0.6080933479324068	0.6336347629992072
561	0.6351275866320482	0.6221932997057661	0.647752597043252	0.6200144109763707	0.6070906755038926	0.6326505445382682
562	0.6349189376219843	0.6219824083841851	0.6475463853132801	0.6196167109051858	0.6066894935875018	0.6322567155437083
563	0.6349189376219843	0.6219824083841851	0.6475463853132801	0.6192190108340021	0.6062883228531207	0.631862875657736
564	0.6347101513879745	0.6217713773630305	0.6473400388666454	0.61902009692111	0.6060876752932555	0.6316658902387078
565	0.6342921664348046	0.62134889539509	0.6469269410255042	0.6188211190693195	0.6058869640819762	0.6314688406431064
566	0.6336647755679052	0.6207147669480887	0.6463068734903573	0.6188211190693195	0.6058869640819762	0.6314688406431064
567	0.6334554380140341	0.6205031814998022	0.6460999791878239	0.6186219490921493	0.6056860560032616	0.6312716036683841
568	0.6332460312576659	0.6202915273165533	0.6458930152890113	0.6182236091378077	0.6052842482679344	0.6308771215173186
569	0.6332460312576659	0.6202915273165533	0.6458930152890113	0.6182236091378077	0.6052842482679344	0.6308771215173186
570	0.633036485913107	0.6200797320394168	0.6456859153418566	0.6182236091378077	0.6052842482679344	0.6308771215173186
571	0.6328268711826722	0.6198678678449066	0.6454787456147741	0.6178246264923495	0.6048817838449253	0.6304820107378852
572	0.6326169783564087	0.6196557170658411	0.6452713062354277
573	0.6324070158677406	0.6194434970962939	0.6450637967974262	0.6178246264923495	0.6048817838449253	0.6304820107378852
574	0.6319870908904057	0.6190190675552768	0.6446487678707684	0.6174252569858897	0.6044789286512677	0.6300865171683074
575				0.6170258874794311	0.6040760847781043	0.6296910125787196
576				0.6170258874794311	0.6040760847781043	0.6296910125787196
577	0.6319870908904057	0.6190190675552768	0.6446487678707684	0.6168260086691051	0.60387446540195	0.6294930696535236
578				0.6166261298587777	0.6036728488634402	0.6292951239663308
579	0.6317768490105348	0.6188065665931137	0.6444409808306403	0.6164262510484511	0.6034712351613233	0.6290971755183004
580	0.6315666071306654	0.6185940691106178	0.6442331904276318	0.6160263637626588	0.6030678815076402	0.6287011457228057
581	0.6309358814910536	0.6179565975214043	0.6436097990593016	0.6158263552029954	0.6028661414710347	0.6285030642921976
582	0.6309358814910536	0.6179565975214043	0.6436097990593016	0.6156263466433322	0.6026644042733669	0.6283049800983683
583				0.6154263380836696	0.6024626699133906	0.6281068931424698
584	0.6307255695305576	0.617744040852697	0.6434019281072254	0.6146260437558628	0.6016554905592597	0.6273142677218645
585	0.6307255695305576	0.617744040852697	0.6434019281072254
586	0.6303045244240617	0.617318498699986	0.6429857727601292	0.6142256359097679	0.6012516470131879	0.6269176878819551
587	0.6300938611471818	0.6171055860912268	0.6427775552683846	0.614025366709927	0.6010496616681654	0.6267193310722898
588				0.6138250321694021	0.6008476112664658	0.626520908692099
589	0.6292509262158803	0.6162536766729283	0.6419443816552663	0.6136246322241952	0.60064549574409	0.6263224206775958
590	0.6288293175550986	0.6158275956687882	0.6415276393798023	0.613424232278988	0.6004433830697553	0.6261239298913568
591	0.6284072844560683	0.6154010860204896	0.6411104771082133	0.6132238323337807	0.6002412732422231	0.6259254363345248
592	0.6284072844560683	0.6154010860204896	0.6411104771082133	0.6132238323337807	0.6002412732422231	0.6259254363345248
593				0.612622239300098	0.5996345522646587	0.6253295610915152
594	0.6284072844560683	0.6154010860204896	0.6411104771082133	0.6124217082888703	0.5994323176394214	0.6251309304627722
595	0.6275612295459961	0.6145460348954142	0.6402742073017937	0.6124217082888703	0.5994323176394214	0.6251309304627722
596	0.6273496445056905	0.614332206563972	0.6400650630357976	0.6122209800986735	0.5992298809718288	0.6249321075307743
597	0.6271379166472684	0.6141182328167645	0.6398557785912506	0.6122209800986735	0.5992298809718288	0.6249321075307743
598	0.6269260457294823	0.6139041134070394	0.6396463537328495	0.6120201201970662	0.5990273102960275	0.6247331552183932
599	0.6265021606410917	0.61347573582258	0.6392273565608212	0.6118191943532719	0.5988246739612276	0.6245341367367093
600	0.6265021606410917	0.61347573582258	0.6392273565608212	0.6116182685094784	0.5986220404939855	0.6243351154651137
601	0.6262900746016058	0.6132614026964314	0.6390177154219772	0.6116182685094784	0.5986220404939855	0.6243351154651137
602	0.6258659025226339	0.612832747103228	0.6385984228502163
603	0.6256537445895756	0.6126183496557854	0.6383887025714409	0.6114172766368171	0.5984193412802362	0.6241360279385801
604	0.6252292847899898	0.6121894153165348	0.6379691138788043	0.6112162186701487	0.5982165762548427	0.6239368740921803
605	0.6250169107122759	0.611974803120096	0.637759176308761
606	0.6245921625568484	0.6115455894095961	0.6373392908525637	0.6110151607034814	0.5980138141010017	0.6237377174521364
607				0.6106129124080875	0.5976081608672735	0.6233392685654097
608	0.6243796439578156	0.6113308371789957	0.6371292045632232	0.6106129124080875	0.5976081608672735	0.6233392685654097
609	0.6243796439578156	0.6113308371789957	0.6371292045632232	0.6098081507442876	0.5967966134365951	0.6225420824609365
610	0.6243796439578156	0.6113308371789957	0.6371292045632232	0.6094055042267943	0.59639058089651	0.6221432172473214
611	0.6243796439578156	0.6113308371789957	0.6371292045632232	0.6094055042267943	0.59639058089651	0.6221432172473214
612	0.6241666178083929	0.6111155591816005	0.6369186287915591	0.6088011351316927	0.595781138762055	0.6215445145775571
613	0.6241666178083929	0.6111155591816005	0.6369186287915591	0.6085996120813348	0.595577927857687	0.6213448773131134
614	0.6237402744902178	0.6106847104590466	0.6364971881564127	0.6081965659806189	0.5951715146957657	0.6209455943730696
615	0.6237402744902178	0.6106847104590466	0.6364971881564127	0.6077933862882219	0.5947649742581579	0.6205461717989507
616	0.6235268110150328	0.6104689871378209	0.636286183198487	0.6071884160961637	0.5941549767495408	0.619946824012262
617	0.6233133475398481	0.6102532674390332	0.636075174744652
618	0.6230998840646632	0.6100375513606384	0.6358641627967659	0.6065834459041046	0.5935450051781649	0.6193474509944754
619	0.6226729571142935	0.6096061300568734	0.6354421284262535	0.6059782745247534	0.5929348505137366	0.618747859341256
620	0.6224594936391086	0.6093904248274371	0.6352311060073232
621	0.6218191032135536	0.6087433308046136	0.6345980178379276	0.6055748269385185	0.5925280951321796	0.6183481175686641
622	0.6213920296536539	0.6083117999363443	0.6341758012423043	0.6053731031454005	0.5923247217561947	0.6181482424845691
623	0.6211784194681421	0.60809596336451	0.6339646174209576	0.6051713121110197	0.5921212814059232	0.6179482999512445
624	0.6207507579056859	0.6076638409676409	0.6335418167981879	0.6047675954251561	0.5917142695026357	0.617548277049828
625	0.6207507579056859	0.6076638409676409	0.6335418167981879	0.6041620203963592	0.5911037732384953	0.6169482216927158
626	0.6207507579056859	0.6076638409676409	0.6335418167981879	0.6039601620534263	0.5909002802365356	0.6167481976434211
627	0.6207507579056859	0.6076638409676409	0.6335418167981879	0.6035563103904017	0.5904931626586786	0.6163480113613812
628				0.6033543845588892	0.5902896081842588	0.6161479140226672
629	0.620536632083711	0.6074474775094367	0.6333301287025239	0.6029505328958644	0.5898825078585003	0.6157477109553122
630	0.6198940328789299	0.6067981777268814	0.6326948309963932
631				0.6029505328958644	0.5898825078585003	0.6157477109553122
632	0.6198940328789299	0.6067981777268814	0.6326948309963932	0.6027485394175071	0.5896788917454862	0.6155475401766628
633	0.6196797591033063	0.6065816745320765	0.6324829871638779
634	0.6192510633170016	0.6061485244825182	0.6320591469957888	0.6025464104639798	0.5894751377989049	0.6153472363233816
635	0.6192510633170016	0.6061485244825182	0.6320591469957888	0.6021420168999101	0.5890674976549048	0.6149464897528422
636	0.6188220705471253	0.6057150793057703	0.6316350083481038
637	0.6177488446183234	0.6046307544118512	0.6305738875397039
638	0.6166752456530501	0.6035461318219029	0.629512321365604
639	0.6162456564885403	0.603112152357624	0.6290875269865422	0.6017374874965509	0.5886597279624964	0.6145456013302969
640	0.6160307120670238	0.6028950118640499	0.6288749809984958	0.6013328220712002	0.5882518285406554	0.6141445708720118
641	0.6160307120670238	0.6028950118640499	0.6288749809984958	0.6011304893585246	0.5880478831602997	0.6139440514300691
642	0.6160307120670238	0.6028950118640499	0.6288749809984958
643	0.6160307120670238	0.6028950118640499	0.6288749809984958	0.6009281566458496	0.5878439406654141	0.6137435291810402
644	0.6158153919998911	0.602677483333035	0.6286620717027603	0.600725755784736	0.5876399302790255	0.6135429385877688
645	0.615599845835383	0.602459722709913	0.6284489423241321	0.6001185532013953	0.5870279164377158	0.6129411499605574
646	0.6153841486224064	0.6022418082631965	0.6282356647292722	0.5997137514791686	0.5866199216300007	0.612539943513691
647	0.6149526029361351	0.6018058327371677	0.6278089539715909	0.5995113506180554	0.586415928548587	0.6123393360848592
648	0.6147367543566562	0.6015877715501846	0.6275955207042786
650	0.6143049055653979	0.6011515021729821	0.6271684982295033	0.5993089497569416	0.5862119383472509	0.6121387258538529
651	0.6140889811697684	0.6009333730452718	0.6269549816283027	0.5987017471736015	0.5855999850121252	0.6115368783584397
652	0.6138729808246505	0.6007151684254258	0.6267413887152771	0.5987017471736015	0.5855999850121252	0.6115368783584397
653	0.6134409801344152	0.6002787703072086	0.626314192161579	0.59829680855529	0.5851918883567945	0.6111355010238828
654	0.6134409801344152	0.6002787703072086	0.626314192161579
655	0.6134409801344152	0.6002787703072086	0.626314192161579	0.5978918699369785	0.5847838032099906	0.61073411249129
656	0.6134409801344152	0.6002787703072086	0.626314192161579
657	0.61322475137864	0.600060338634177	0.6261003697662426	0.5976894006278226	0.5845797649494171	0.6105334140283658
658	0.6127921413247576	0.5996233273808693	0.6256725681223743
659	0.6125758362978162	0.5994048273337917	0.6254586619189229	0.5974868627082603	0.5843756583247365	0.6103326467704904
660	0.6121432262439337	0.5989678383886359	0.6250308387581899	0.5970815120551342	0.5839671683705969	0.6099308395022436
661	0.6121432262439337	0.5989678383886359	0.6250308387581899	0.5964730730143175	0.5833540261915319	0.6093277102182061
662	0.6121432262439337	0.5989678383886359	0.6250308387581899	0.5962702600007116	0.5831496512403375	0.6091266615048694
663	0.6121432262439337	0.5989678383886359	0.6250308387581899	0.5960674469871059	0.5829452791748173	0.6089256099839545
664	0.61192615417789	0.5987485496480017	0.6248161872074025
665				0.5954590079462887	0.5823321802809133	0.608322438586195
666	0.6117090821118459	0.5985292646722998	0.6246015320269034	0.5952561949326829	0.5821278197467139	0.60812137584541
667	0.610840485616124	0.5976518409738368	0.6237425798441746	0.5950533819190774	0.581923462092514	0.6079203103022571
668				0.5948504997568139	0.5817190355301516	0.6077191754329565
669	0.610623336492194	0.5974324944545165	0.623527832730312	0.5946475483751158	0.5815145399888886	0.6075179711669233
670	0.610623336492194	0.5974324944545165	0.623527832730312	0.5944445969934179	0.581310047332284	0.6073167640941493
671	0.6104060328137273	0.5972129905304562	0.6233129339757607	0.5942415762977233	0.5811054856015163	0.6071154875310262
672	0.6101886517479107	0.596993409676252	0.6230979574763172	0.5938353961362072	0.5806962267389455	0.6067127924711901
673				0.5934292159746917	0.5802869794292562	0.6063100861709203
674				0.5932260563663472	0.5800822879280768	0.6061086619149453
675	0.6101886517479107	0.596993409676252	0.6230979574763172	0.5932260563663472	0.5800822879280768	0.6061086619149453
676	0.6099710381060605	0.5967735900642974	0.6228827546114549	0.5928194586580773	0.5796726244966536	0.6057055370280062
677	0.6097534244642101	0.5965537742370519	0.6226675480981907
678				0.5922093528687209	0.5790579338718435	0.6051006272692887
679	0.6093181971805098	0.5961141539284152	0.6222371241339464	0.5913958784829121	0.5782383869033045	0.6042940414917365
680	0.6091005835386599	0.5958943494428992	0.6220219066867004
681	0.6088828921220987	0.5956744676367467	0.6218066111112884	0.5911925098864597	0.5780335073914549	0.6040923880126268
682	0.6088828921220987	0.5956744676367467	0.6218066111112884	0.5911925098864597	0.5780335073914549	0.6040923880126268
683	0.6088828921220987	0.5956744676367467	0.6218066111112884	0.5907854926679496	0.5776234663837507	0.603688803169632
684	0.6084468857546641	0.5952340651921515	0.6213754118527078	0.5907854926679496	0.5776234663837507	0.603688803169632
685				0.5905818437563094	0.5774183045925547	0.6034868715224786
686	0.6082288044336052	0.5950137881889849	0.6211597319002123
687				0.5901745459330291	0.5770079897177125	0.6030829997572362
688	0.6077921721260435	0.5945727558406608	0.6207279112088716	0.5901745459330291	0.5770079897177125	0.6030829997572362
689				0.5899707563798754	0.5768026906501184	0.6028809243143604
690	0.607136988325692	0.593910990526303	0.620079927216967	0.5899707563798754	0.5768026906501184	0.6028809243143604
691	0.6069185937255744	0.5936904097175988	0.6198639251995471	0.5895628955043963	0.5763918087706059	0.6024764938215199
692	0.6067000418373049	0.5934696687117628	0.6196477688717179	0.5895628955043963	0.5763918087706059	0.6024764938215199
693	0.6062626229174513	0.5930278695551023	0.6192151433519077	0.5889506806596362	0.5757750682011694	0.6018694192915163
694	0.6056064945376703	0.5923651995211029	0.6185661774110497	0.5889506806596362	0.5757750682011694	0.6018694192915163
695	0.6053877850777433	0.5921443171550925	0.6183498480619419	0.5889506806596362	0.5757750682011694	0.6018694192915163
696	0.6051689174764864	0.5919232737217683	0.6181333635678726	0.5889506806596362	0.5757750682011694	0.6018694192915163
697	0.6049498914477219	0.5917020689282417	0.6179167236499069	0.5887462548766931	0.5755691262176349	0.6016667146694108
698	0.6049498914477219	0.5917020689282417	0.6179167236499069	0.5881329775278628	0.5749513178924001	0.6010585836646911
699				0.5879284806650232	0.5747453138739951	0.6008557992296384
700	0.6049498914477219	0.5917020689282417	0.6179167236499069	0.587723983802183	0.5745393127935842	0.6006530119377235
701	0.6047303885843515	0.5914803707542756	0.6176996233778989	0.5875194869393431	0.5743333146500489	0.6004502217899711
702	0.6045107262564969	0.5912585101575628	0.6174823666725008	0.5869053550714624	0.5737146722238793	0.5998412171621063
703	0.6040714016007871	0.5908148005994811	0.6170478420525799	0.5867005730215418	0.5735083898331884	0.5996381411647711
704	0.6036320769450775	0.5903711065411679	0.6166133024998312	0.5864957909716219	0.5733021103905422	0.5994350623011169
705	0.6036320769450775	0.5903711065411679	0.6166133024998312	0.5862909373946148	0.5730957596523357	0.5992319117486903
706				0.5858810870364223	0.5726829183880179	0.598825464245575
707	0.603192272153132	0.5899269273171804	0.6161782882040688	0.585676161857326	0.5724765021844161	0.5986222361883962
708	0.602972209303021	0.5897046762152548	0.6159606217837487	0.58506117113784	0.57185704794281	0.5980123277403315
709	0.602972209303021	0.5897046762152548	0.6159606217837487	0.58506117113784	0.57185704794281	0.5980123277403315
710	0.602972209303021	0.5897046762152548	0.6159606217837487	0.5848561023782403	0.571650494524537	0.5978089500417744
711	0.6027519857057593	0.5894822613805203	0.6157427976771903
712	0.6027519857057593	0.5894822613805203	0.6157427976771903	0.5846509616899278	0.5714438694063875	0.5976055002565522
713	0.6025316010674755	0.5892596825121812	0.6155248155979957
714	0.6023111357908317	0.5890370234641081	0.6153067525321121	0.5842406803133037	0.5710306280430318	0.597198592059758
715	0.6023111357908317	0.5890370234641081	0.6153067525321121	0.5842406803133037	0.5710306280430318	0.597198592059758
716	0.6023111357908317	0.5890370234641081	0.6153067525321121	0.5836250420832582	0.570410563826306	0.5965880001893451
717	0.6016482842107245	0.5883675517266419	0.6146511466876003
718	0.6016482842107245	0.5883675517266419	0.6146511466876003
720	0.6016482842107245	0.5883675517266419	0.6146511466876003	0.5832146165965612	0.5699972024673126	0.5961809245672931
721	0.6014270086372743	0.58814406336997	0.6144322925800149	0.5830094038532128	0.5697905262201612	0.5959773824467501
722	0.6014270086372743	0.58814406336997	0.6144322925800149	0.582598833850499	0.5693770326142895	0.5955701505101612
723	0.6012056516226856	0.5879204940387321	0.6142133566783723	0.5823934764892547	0.5691702151530388	0.5953664605931538
724	0.6007629375935084	0.5874733672845873	0.6137754734107413
725	0.6007629375935084	0.5874733672845873	0.6137754734107413	0.5823934764892547	0.5691702151530388	0.5953664605931538
726	0.6007629375935084	0.5874733672845873	0.6137754734107413
727	0.600541172020384	0.5872493837417173	0.6135561348771508	0.5819824719186905	0.5687562883175918	0.5949587931822999
728	0.6003194064472596	0.5870254041924249	0.6133367924996029	0.5817769696334083	0.5685493293479359	0.5947549551525428
729	0.6000976408741354	0.5868014286345274	0.6131174462800668	0.5815714673481266	0.5683423733421987	0.5945511142412322
730				0.5813659650628447	0.568135420299288	0.5943472704493636
731	0.5998757933174356	0.5865773715592012	0.6128980177261635	0.5809549604922806	0.5677215230975918	0.5939395742279276
732	0.5996539457607352	0.5863533184769278	0.6126785853286254	0.5807493127186553	0.5675144279654877	0.5937355817759902
733	0.5996539457607352	0.5863533184769278	0.6126785853286254	0.5803380171714039	0.5671002466013485	0.5933275882193891
734	0.5994317694192157	0.5861289264678791	0.6124588343023408
735	0.5985430640531382	0.5852313985383055	0.6115797915960054	0.5801323693977783	0.5668931603671444	0.5931235871167055
736	0.5980985463672467	0.5847824865276303	0.6111400891173062	0.5795154260769015	0.5662719194430293	0.59251156652295
737	0.5976535325678664	0.5843330731499372	0.6106998961811395	0.5795154260769015	0.5662719194430293	0.59251156652295
738	0.5974309427978225	0.5841082860642913	0.6104797145625198	0.5793097053008711	0.5660647693111484	0.5923074836326488
739	0.5972083530277782	0.5838835030022984	0.6102595290712922	0.578898263748811	0.5656504779377081	0.5918993092079726
740	0.5969856802637856	0.5836586374074227	0.6100392602431527	0.5786924698406177	0.5654432608154251	0.5916951472813883
742	0.5967630074997934	0.5834337758379624	0.6098189875406608
743	0.5967630074997934	0.5834337758379624	0.6098189875406608	0.5786924698406177	0.5654432608154251	0.5916951472813883
744	0.5965402516179344	0.5832088316101716	0.6095986313791149	0.5786924698406177	0.5654432608154251	0.5916951472813883
745	0.5965402516179344	0.5832088316101716	0.6095986313791149	0.5784865294598918	0.5652358946827722	0.5914908414854372
746	0.596317329251859	0.582983717785204	0.6093781119324113
747				0.5782805890791654	0.5650285315225706	0.5912865327996594
748	0.596317329251859	0.582983717785204	0.6093781119324113
749	0.5960941565986961	0.5827583469668332	0.6091573489589263	0.5780745753317199	0.5648210952110875	0.5910821506059915
750				0.5778685615842742	0.564613661874239	0.5908777655204213
751	0.5958706492283925	0.5825326310963497	0.6089362616249736	0.5778685615842742	0.564613661874239	0.5908777655204213
752	0.5958706492283925	0.5825326310963497	0.6089362616249736	0.5776624743654495	0.5644061552808247	0.5906733068232005
753	0.5956468900660837	0.5823066566705603	0.6087149293177787	0.5776624743654495	0.5644061552808247	0.5906733068232005
754	0.5956468900660837	0.5823066566705603	0.6087149293177787	0.5774563135965829	0.5641985753522503	0.5904687744358524
755	0.5951990352615228	0.5818543691296303	0.6082719307679875
756	0.5947510119003925	0.5814019221810871	0.6078287550716422
757	0.5945270002198272	0.5811757048618614	0.6076071613026873	0.5766313760057308	0.5633679798783585	0.5896503324145888
758	0.5943029885392622	0.5809494916430289	0.6073855635892196	0.5766313760057308	0.5633679798783585	0.5896503324145888
759	0.5940788923897375	0.5807231944211915	0.6071638810641609	0.5764248461432645	0.5631600319077117	0.5894454302588349
760	0.593630530961519	0.5802704358864759	0.6067203422501266	0.5764248461432645	0.5631600319077117	0.5894454302588349
761	0.5934063502474097	0.5800440627763988	0.6064985669198034	0.5764248461432645	0.5631600319077117	0.5894454302588349
762	0.5931821695333004	0.5798176937682219	0.6062767876432681	0.5762180940463693	0.5629518563445021	0.5892403112874621
763				0.5755978377556845	0.5623273477026994	0.5886249368343586
764	0.5929579040627773	0.5795912404649861	0.6060549232727519	0.5749775814649993	0.5617028661099697	0.5880095360934058
765	0.5927333838416249	0.5793645255727558	0.605832811050509
767	0.5925088636204728	0.5791378148011253	0.6056106948645307	0.5747707549968463	0.561494634424201	0.5878043250870446
768	0.5922842582893052	0.5789110193821163	0.6053884932309517	0.5745638540771206	0.5612863284996716	0.5875990394937528
769	0.5922842582893052	0.5789110193821163	0.6053884932309517	0.5741500522376701	0.5608697256763234	0.5871884595354719
770	0.5918348772132129	0.5784572631821866	0.6049439149060286	0.5741500522376701	0.5608697256763234	0.5871884595354719
771	0.5918348772132129	0.5784572631821866	0.6049439149060286	0.5741500522376701	0.5608697256763234	0.5871884595354719
772				0.5739427029952585	0.5606609636258476	0.5869827336350998
773				0.5737352038257016	0.5604520490429432	0.5867768604849992
774	0.5918348772132129	0.5784572631821866	0.6049439149060286	0.5735275544576867	0.560242981650104	0.5865708398205448
775	0.5913848126678032	0.5780028106697032	0.6044986663329278	0.5733198298816427	0.5600338392663494	0.5863647438111749
776	0.5911596090072291	0.5777754118766092	0.6042758719822293	0.5726964302840913	0.5594061960612113	0.5857462206025192
777	0.5909344053466548	0.5775480172397423	0.6040530736343164	0.5726964302840913	0.5594061960612113	0.5857462206025192
778	0.5909344053466548	0.5775480172397423	0.6040530736343164	0.5724884795105677	0.5591968311812364	0.5855398950242156
779	0.5909344053466548	0.5775480172397423	0.6040530736343164	0.5720724268365046	0.5587779537919353	0.5851270894937532
780	0.5904836544653834	0.5770928821075194	0.6036071360286906	0.5720724268365046	0.5587779537919353	0.5851270894937532
781	0.5902582790247478	0.576865320786164	0.6033841612201429	0.571864249097481	0.5585683625926408	0.5849205365483056
782				0.5714478936194342	0.5581491894064708	0.5845074217107745
783	0.5900329035841119	0.5766377636249973	0.6031611824104534	0.5712395640920485	0.5579394499183357	0.5843007137304113
784	0.5898074420237055	0.5764101208046842	0.6029381171484635
785	0.5898074420237055	0.5764101208046842	0.6029381171484635	0.5710311585597271	0.557729634641645	0.5840939296113988
786	0.5895817216096129	0.5761822121729294	0.6027148000573032	0.5710311585597271	0.557729634641645	0.5840939296113988
787	0.5893558282296861	0.5759541273177499	0.6024913133564219
788	0.5893558282296861	0.5759541273177499	0.6024913133564219
789	0.5891297615521909	0.5757258658994366	0.6022676567226966	0.5708226007954614	0.5575196644816017	0.5838869959884976
790	0.5891297615521909	0.5757258658994366	0.6022676567226966	0.5704054852669298	0.5570997334262349	0.5834731197469206
791	0.5891297615521909	0.5757258658994366	0.6022676567226966
792	0.5891297615521909	0.5757258658994366	0.6022676567226966	0.5704054852669298	0.5570997334262349	0.5834731197469206
793	0.5891297615521909	0.5757258658994366	0.6022676567226966	0.5699880644946891	0.5566794979923483	0.5830589377309279
794				0.5697793541085687	0.5564693849161017	0.5828518422171379
795	0.5891297615521909	0.5757258658994366	0.6022676567226966	0.5695706437224484	0.556259274932186	0.5826447437008156
796	0.5889028240477411	0.5754967002773131	0.6020431624866609
797	0.5889028240477411	0.5754967002773131	0.6020431624866609	0.5693619333363281	0.5560491680395044	0.5824376421829556
798	0.5886756238841424	0.5752672648896133	0.6018184127683406	0.568944512564087	0.5556289635234697	0.5820234301465864
799	0.5884482482086365	0.5750376506674234	0.6015934909640911	0.5681093646557359	0.5547882737004481	0.581194675189862
800	0.5879933210743429	0.5745782517065351	0.6011434667463366
801	0.5877657694794998	0.5743484668301377	0.6009183641986898
802				0.5679005009187303	0.5545780293303868	0.5809874050638464
803	0.5877657694794998	0.5743484668301377	0.6009183641986898	0.567482619755435	0.5541573904175805	0.580572707865191
804				0.5670647385921394	0.5537367638819126	0.5801579986478947
805	0.5875380415564158	0.5741185022848362	0.6006930887684434	0.5670647385921394	0.5537367638819126	0.5801579986478947
806	0.5873103136333316	0.5738885420511814	0.6004678091957418
807	0.5873103136333316	0.5738885420511814	0.6004678091957418
808	0.5873103136333316	0.5738885420511814	0.6004678091957418
809				0.5666463950004079	0.553315669975997	0.5797428322763775
810	0.5873103136333316	0.5738885420511814	0.6004678091957418	0.566437223204542	0.5531051276795157	0.579535244569443
811	0.5870823204991577	0.573658309419242	0.6002422716731612	0.566437223204542	0.5531051276795157	0.579535244569443
812				0.5660185704157733	0.5526837316226363	0.5791197624795248
813	0.5870823204991577	0.573658309419242	0.6002422716731612	0.5653905912326196	0.5520516608602736	0.5784965167001492
814	0.5870823204991577	0.573658309419242	0.6002422716731612	0.5651811873099412	0.5518408963931339	0.5782886874403519
815	0.5866256248005974	0.5731971169331319	0.5997905052472551	0.5649717057727618	0.5516300545185657	0.578080780445832
816	0.5861689291020374	0.5727359418472446	0.5993387221078458	0.5645525872966691	0.5512082188997772	0.577664807788076
817	0.5861689291020374	0.5727359418472446	0.5993387221078458	0.5645525872966691	0.5512082188997772	0.577664807788076
818	0.5859404032037521	0.5725051750489157	0.5991126538895507	0.5645525872966691	0.5512082188997772	0.577664807788076
819	0.5854831730803005	0.5720434684600286	0.5986603342446735	0.5643427944362839	0.5509970634013827	0.5774565920295817
820	0.5854831730803005	0.5720434684600286	0.5986603342446735	0.5639232087155134	0.5505747617929472	0.577040151398918
821	0.5854831730803005	0.5720434684600286	0.5986603342446735
822	0.5852538416376527	0.5718118741828285	0.5984334826487744
823	0.5850244202963601	0.5715801905029994	0.5982065408020606
824	0.5850244202963601	0.5715801905029994	0.5982065408020606	0.5635036229947429	0.550152472695134	0.5766236986231837
825	0.584565397604876	0.5711166485478216	0.5977524721509552	0.5630840372739726	0.5497301960993624	0.5762072337101399
826	0.584565397604876	0.5711166485478216	0.5977524721509552	0.5628741662201993	0.549518981374403	0.5759989214278387
827				0.5626642951664258	0.5493077697765062	0.575790606109672
828	0.584565397604876	0.5711166485478216	0.5977524721509552	0.5624544241126526	0.5490965613046077	0.5755822877566026
829	0.584565397604876	0.5711166485478216	0.5977524721509552
830				0.5622445530588792	0.5488853559576458	0.5753739663695895
831	0.5841056528957885	0.5706523708156364	0.597297695694026	0.5620346820051056	0.5486741537345614	0.5751656419495901
833	0.5841056528957885	0.5706523708156364	0.597297695694026	0.5614048336502254	0.5480403218547225	0.5745404240523104
834	0.5838755088245134	0.5704199550458585	0.5970700411070411	0.5609849347469714	0.5476177828920306	0.5741235969511266
835	0.5836453647532386	0.5701875437374485	0.5968423822374957
836	0.5834152206819635	0.5699551368879354	0.5966147190876055	0.5609849347469714	0.5476177828920306	0.5741235969511266
837	0.5831849857882455	0.5697226397131572	0.5963869647650346	0.5607745916893231	0.5474061098313697	0.5739147998959669
838				0.5605641697036988	0.5471943580447961	0.5737059238012645
839				0.5603537477180739	0.5469826094071985	0.5734970446499201
840	0.5831849857882455	0.5697226397131572	0.5963869647650346	0.5599329037468251	0.5465591215746931	0.5730792771811393
841	0.5829543867428568	0.5694897669584477	0.5961588577718002
842				0.5597224817612008	0.546347382377671	0.5728703888656109
844	0.5829543867428568	0.5694897669584477	0.5961588577718002	0.5595119014445109	0.5461354820997099	0.5726613450586954
845	0.5824928234912787	0.5690236538092975	0.5957022815189246	0.5590905822416159	0.5457115265320887	0.572243095593124
846	0.5820312602397008	0.5685575586476679	0.5952456880021006	0.5588798432358708	0.5454994711223154	0.572033889815821
847	0.5815695139007565	0.5680912903866683	0.5947889020699862	0.5582476262186357	0.5448633238481186	0.5714062540852636
848	0.5808768943923391	0.5673919216954637	0.5941036908237646	0.5578259890387123	0.5444390763694178	0.5709876616862366
849	0.5806460212228671	0.5671588077752717	0.593875278457725	0.5576151704487504	0.5442269573698463	0.5707783608859358
850	0.5806460212228671	0.5671588077752717	0.593875278457725	0.5576151704487504	0.5442269573698463	0.5707783608859358
851	0.5806460212228671	0.5671588077752717	0.593875278457725	0.5574042721240724	0.5440147588321871	0.5705689802467893
852				0.5574042721240724	0.5440147588321871	0.5705689802467893
853				0.5571932140884326	0.5438023978106187	0.5703594427624031
854	0.5804146881466826	0.5669252184049984	0.5936464217570758	0.5571932140884326	0.5438023978106187	0.5703594427624031
855	0.5804146881466826	0.5669252184049984	0.5936464217570758	0.5567709380641139	0.5433775193845178	0.5699402045507491
856	0.5801832628324292	0.5666915372932054	0.5934174724732502	0.5565596397953986	0.5431649187184541	0.5697304265254594
857	0.5792575615754172	0.5657568580526791	0.5925016319485775
858	0.5792575615754172	0.5657568580526791	0.5925016319485775
859				0.5565596397953986	0.5431649187184541	0.5697304265254594
861	0.5790259511949389	0.565523006413097	0.5922724839085702	0.556348180965689	0.5429521547004481	0.5695204908245686
862	0.5785627304339831	0.5650553167078847	0.5918141747996005	0.5559247805235539	0.5425261354889165	0.5691001453186384
863	0.5780993241621096	0.5645874515164528	0.5913556708224933
864	0.5778673420898136	0.5643532346431438	0.5911261454243442	0.5557129996547829	0.5423130470378432	0.5688898902589613
865				0.5557129996547829	0.5423130470378432	0.5688898902589613
866	0.5776352668520267	0.5641189250939941	0.5908965265247788
867	0.5774031916142395	0.5638846200924923	0.5906669032604156
868	0.5771710230611176	0.5636502222636144	0.5904371863467924	0.5552892764373568	0.5418867122675881	0.5684692153356719
869	0.5767061249354142	0.563180854848512	0.5899772026163744	0.5546536916112168	0.5412472341917306	0.567838179588455
870	0.5767061249354142	0.563180854848512	0.5899772026163744	0.5544416680287961	0.5410339132511726	0.5676276721667767
871	0.5764733944572319	0.5629458843264431	0.5897469349254845
872	0.57624066397905	0.5627109183919624	0.5895166628322981
873	0.5757752030226854	0.5622410002757824	0.5890561054479697	0.5544416680287961	0.5410339132511726	0.5676276721667767
874	0.5757752030226854	0.5622410002757824	0.5890561054479697
875	0.5757752030226854	0.5622410002757824	0.5890561054479697
876	0.5755420012393633	0.5620055562630233	0.588825369236257
877	0.5753087994560407	0.5617701168656913	0.5885946285960575	0.5544416680287961	0.5410339132511726	0.5676276721667767
878	0.5753087994560407	0.5617701168656913	0.5885946285960575
879	0.5753087994560407	0.5617701168656913	0.5885946285960575	0.5544416680287961	0.5410339132511726	0.5676276721667767
880				0.5542294009277129	0.5408203429402862	0.5674169271769973
881	0.5750752189446906	0.5615342868363101	0.5883635212054116	0.5538047040687648	0.5403930432961622	0.5669952711989135
882	0.5746080579219895	0.5610626406977356	0.5879012930694248	0.5538047040687648	0.5403930432961622	0.5669952711989135
883	0.5741407069192059	0.5605908148468083	0.5874388653825126	0.5533796812720887	0.5399654185129971	0.5665732888775882
884	0.5741407069192059	0.5605908148468083	0.5874388653825126
885	0.5739069362730661	0.5603548095895567	0.5872075538359535	0.5529546584754127	0.5395378066964523	0.5661512939792361
886	0.5736729750271334	0.5601186100677495	0.5869760554875184	0.5529546584754127	0.5395378066964523	0.5661512939792361
888	0.5734389183257761	0.5598823155846067	0.5867444613511872
889	0.5729708049230614	0.559409740600853	0.5862812596641175	0.552529308738124	0.5391098687334375	0.5657289717419945
890	0.5727364610355669	0.5591731603929699	0.5860493773663698	0.5523166338694795	0.538895904623798	0.5655178058980282
891	0.5727364610355669	0.5591731603929699	0.5860493773663698
893	0.5727364610355669	0.5591731603929699	0.5860493773663698	0.5521039590008349	0.5386819437606497	0.5653066369051089
894	0.5727364610355669	0.5591731603929699	0.5860493773663698
895	0.5727364610355669	0.5591731603929699	0.5860493773663698	0.5521039590008349	0.5386819437606497	0.5653066369051089
896				0.5521039590008349	0.5386819437606497	0.5653066369051089
897	0.5727364610355669	0.5591731603929699	0.5860493773663698	0.5518910380756513	0.5384677309281859	0.5650952278718951
898				0.5516779527327652	0.5382533508113748	0.5648836573899604
899				0.5514647850539661	0.5380388885582494	0.5646720044734761
902	0.5722658476739932	0.5586980042797457	0.5855837573169272	0.5510382848335068	0.5376098028656133	0.5642485304031054
903				0.5508250347232772	0.5373952649338019	0.5640367886023846
904	0.5722658476739932	0.5586980042797457	0.5855837573169272	0.5506117846130475	0.5371807302768965	0.5638250436259258
905				0.5501852843925881	0.5367516707835263	0.5634015441496345
906	0.5722658476739932	0.5586980042797457	0.5855837573169272	0.5501852843925881	0.5367516707835263	0.5634015441496345
907	0.5720302503715338	0.5584601299807436	0.5853506625001885	0.5501852843925881	0.5367516707835263	0.5634015441496345
908	0.5720302503715338	0.5584601299807436	0.5853506625001885	0.5495442918282469	0.5361068176620092	0.5627650751372466
909	0.5715588616196827	0.5579841930351385	0.5848842734548426
910	0.5713229726961909	0.5577460286408944	0.5846508859981103
911	0.5708508049501612	0.5572693072098341	0.5841837244114568	0.5493306276401332	0.5358918732118277	0.56255291241008
912	0.5706147210771464	0.5570309536939404	0.5839501367159595
913	0.5703785394872962	0.556792502970309	0.5837164509650948	0.5489028000485131	0.5354614763900786	0.5621280967662539
914	0.5703785394872962	0.556792502970309	0.5837164509650948	0.5482610586610829	0.5348159059566767	0.5614908492581209
915	0.5701420641392501	0.5565537503933595	0.583482479667207	0.5480471448652728	0.5346007224210376	0.5612784270146256
916	0.5701420641392501	0.5565537503933595	0.583482479667207	0.5478332310694631	0.5343855421880306	0.5610660015690034
917	0.5696685242188685	0.5560756446040884	0.5830139596934631	0.547619317273653	0.5341703652565902	0.5608535729222084
918				0.5474054034778427	0.5339551916256545	0.5606411410751927
919	0.5691949842984874	0.5555975581844596	0.5825454211534198	0.5474054034778427	0.5339551916256545	0.5606411410751927
920	0.5691949842984874	0.5555975581844596	0.5825454211534198	0.5469772412537696	0.5335245072083942	0.5602159455896947
921	0.5691949842984874	0.5555975581844596	0.5825454211534198	0.5467630763198407	0.5333090830265652	0.560003262331824
922				0.5465489113859121	0.5330936621568082	0.559790575862774
923	0.5687204574253748	0.5551184608090323	0.5820759201964645	0.5463346624986579	0.5328781575274166	0.5595778053521472
924	0.568008370041286	0.5543995411648446	0.5813713496327013	0.5459059966198828	0.5324469838714788	0.559152092832304
925	0.568008370041286	0.5543995411648446	0.5813713496327013	0.5456916636804957	0.5322314020216806	0.5589392317459952
926	0.5677705105898448	0.5541593921746258	0.5811360081782301	0.5456916636804957	0.5322314020216806	0.5589392317459952
928	0.5677705105898448	0.5541593921746258	0.5811360081782301
929	0.5675323518186238	0.5539189355797054	0.5809003758129246
930				0.5454771622403694	0.5320156487344553	0.5587262052068483
931	0.5675323518186238	0.5539189355797054	0.5809003758129246	0.5448334047711634	0.5313681462971204	0.558086862493253
932				0.5439747232821621	0.5305045056047827	0.5572340347043964
933	0.5670556341774492	0.5534376194500551	0.5804287143366941	0.5439747232821621	0.5305045056047827	0.5572340347043964
934	0.5668171751218659	0.5531968641474135	0.5801927806503728	0.5437596284924106	0.5302881635976611	0.5570204110400174
935	0.566340257010699	0.55271536839322	0.5797208990484733
936	0.566340257010699	0.55271536839322	0.5797208990484733	0.5433294389129069	0.5298554896506187	0.5565931539536322
937	0.566340257010699	0.55271536839322	0.5797208990484733	0.5431143441231548	0.5296391577085725	0.556379520533527
938	0.5658625343139374	0.5522330523789023	0.5792482291539228	0.5426841545436514	0.5292065038821396	0.5559522439442243
939	0.5656236729655566	0.5519919018344905	0.5790118870569455
940	0.5656236729655566	0.5519919018344905	0.5790118870569455
941	0.5653845086218078	0.5517504398948504	0.578775250494399
942	0.5649059775099826	0.5512673196408947	0.5783017694728165	0.5422539649641479	0.5287738634588982	0.5555249543624082
943	0.5646665091006949	0.5510255552021769	0.5780648278302147	0.5420388701743964	0.528557548270853	0.5553113047016518
944	0.5641875722821191	0.5505420413575658	0.5775909301441273
945	0.5641875722821191	0.5505420413575658	0.5775909301441273	0.5416086805948929	0.5281249279366949	0.5548839956451043
946	0.5637082285503587	0.5500581226873901	0.5771166241975497	0.5413935003483314	0.527908534173274	0.5546702539601536
947				0.5413935003483314	0.527908534173274	0.5546702539601536
948	0.562989212952718	0.5493322823107721	0.5764051292291162	0.5411782345430238	0.5276920550383976	0.5544564266389886
949	0.5627495410868375	0.5490903455418409	0.576167954636534	0.5409629687377163	0.5274755792578728	0.554242596066081
950	0.562269993118293	0.5486062738073982	0.5756933957552408
951				0.5409629687377163	0.5274755792578728	0.554242596066081
952	0.562269993118293	0.5486062738073982	0.5756933957552408	0.5409629687377163	0.5274755792578728	0.554242596066081
953	0.5617898308696861	0.5481215808279891	0.575218230255764	0.5405317507474909	0.5270419260096314	0.5538142642179424
954	0.5613096686210797	0.5476369079720175	0.5747430454762795	0.5403161417523785	0.5268251044456124	0.553600093389393
955	0.5610693819478686	0.5473943644968009	0.5745052493050488
956	0.5608290952746574	0.5471518260617101	0.5742674483048912	0.5398847516192431	0.5263912929270198	0.5531715761638973
957	0.5605887056067299	0.5469091851418644	0.5740295439880351	0.5394533614861075	0.5259574949100512	0.5527430458517161
958	0.5603483159388026	0.546666549265436	0.5737916348389861
959	0.560107719839215	0.5464237029260004	0.5735535234553073	0.5388062762864039	0.5253068231819811	0.5521002258621214
960	0.560107719839215	0.5464237029260004	0.5735535234553073
961				0.5388062762864039	0.5253068231819811	0.5521002258621214
962	0.5596259067468805	0.5459373772291197	0.5730766924206615	0.5385903218670506	0.5250896704227678	0.5518856962429382
963				0.5383742808233817	0.5248724312251488	0.5516710799265686
964	0.5596259067468805	0.5459373772291197	0.5730766924206615	0.5381579793847221	0.5246549253959227	0.551456209582995
965				0.5377250284761265	0.5242195630519227	0.5510261238713257
966	0.5593847926121338	0.5456940052718652	0.5728380711098193	0.5375083785855238	0.5240017061079438	0.5508109080919862
967	0.559143678477387	0.5454506384061603	0.572599444921503	0.5375083785855238	0.5240017061079438	0.5508109080919862
968	0.5589024603244633	0.5452071680341387	0.5723607143947261
969	0.5586612421715392	0.5449637027570494	0.572121978987118	0.5375083785855238	0.5240017061079438	0.5508109080919862
970	0.5586612421715392	0.5449637027570494	0.572121978987118	0.5375083785855238	0.5240017061079438	0.5508109080919862
971	0.5584195021273282	0.5447196976992001	0.5718827396811015	0.5375083785855238	0.5240017061079438	0.5508109080919862
972	0.5579358126495216	0.5442314843695742	0.5714040461100627
973	0.5574519134191233	0.5437430726030238	0.570925132294403	0.5372911157000809	0.5237832168396394	0.5505950988168522
974	0.5574519134191233	0.5437430726030238	0.570925132294403	0.5372911157000809	0.5237832168396394	0.5505950988168522
975	0.5574519134191233	0.5437430726030238	0.570925132294403	0.5372911157000809	0.5237832168396394	0.5505950988168522
976	0.5572095430219843	0.5434984350983916	0.5706852656826841	0.5370736769644676	0.5235645486405226	0.5503791168989709
977	0.5572095430219843	0.5434984350983916	0.5706852656826841	0.5368562382288549	0.5233458839154003	0.5501631316167163
978	0.5572095430219843	0.5434984350983916	0.5706852656826841	0.5364211845511975	0.5229083821247369	0.5497309813267646
979	0.5572095430219843	0.5434984350983916	0.5706852656826841	0.5362034811483765	0.5226894533101822	0.5495147311562405
980	0.5569667501927804	0.5432533616719406	0.5704449902600117	0.5359857777455556	0.5224705279825086	0.5492984776091085
982				0.5357680743427341	0.522251606140628	0.5490822206863363
983	0.5567239573635772	0.5430082934540167	0.5702047098499984	0.5355503709399131	0.5220326877834569	0.5488659603888901
984	0.5564811645343736	0.5427632304417654	0.5699644244551868	0.5355503709399131	0.5220326877834569	0.5488659603888901
985	0.5559955788759666	0.5422731200229102	0.5694838387213087	0.5353324903984404	0.5218135891843034	0.548649526185766
986	0.5557527860467634	0.54202807261064	0.5692435383872937	0.5351145211433922	0.5215944020651615	0.5484330031959659
987				0.5346785826332959	0.5211560383222055	0.5479999470533533
988	0.5555096745917998	0.5417826977091833	0.569002928448205	0.5344606133782478	0.520936861696224	0.5477834139024689
990	0.5555096745917998	0.5417826977091833	0.569002928448205	0.534242555192455	0.5207175963312068	0.547566791750099
991	0.5552664566957438	0.5415372168862018	0.5687622117489357
992				0.5335883806350765	0.5200598212335802	0.5469169049593685
993	0.5552664566957438	0.5415372168862018	0.5687622117489357
994	0.5550231322186638	0.5412916300017842	0.5685213881500041	0.5333703224492838	0.519840569863267	0.5467002692544344
995	0.5547797010203226	0.541045936915714	0.5682804575116231	0.5331522642634912	0.5196213219889532	0.546483630163739
996	0.5545360560045035	0.5408000258054431	0.5680393174438603	0.5327161478919052	0.5191828367240686	0.5460503418288455
997	0.5542923038919743	0.5405540081200351	0.5677980699607049	0.5318428427314271	0.5183047960598067	0.5451826919236483
998	0.5540485517794445	0.5403079956955354	0.5675568174402588	0.5314061901511875	0.517865796768398	0.5447488465941112
999				0.5314061901511875	0.517865796768398	0.5447488465941112
1000	0.5540485517794445	0.5403079956955354	0.5675568174402588
1001	0.5538044775275592	0.5400616521522436	0.5673152519228497	0.530969178481655	0.5174264391320977	0.5443146419229498
1002	0.5538044775275592	0.5400616521522436	0.5673152519228497	0.5307506726468891	0.5172067655848824	0.5440975344827598
1003				0.530532166812123	0.5169870955502196	0.5438804236407422
1004	0.5535600801411835	0.5398149764557995	0.5670733724538586	0.5303134808406423	0.5167672422316502	0.5436631359459057
1005	0.5535600801411835	0.5398149764557995	0.5670733724538586
1008	0.5533154667606526	0.5395680805036759	0.5668312814382717	0.5300947948691614	0.5165473924353303	0.5434458448400755
1009	0.5530707451919834	0.5393210768928892	0.5665890819124829	0.529876108897681	0.5163275461602096	0.5432285503241853
1011	0.5528260236233147	0.5390740786138318	0.5663468772829452	0.5296573326347175	0.5161076097779673	0.5430111654569241
1012	0.5523363637263939	0.538579871686728	0.5658622455173948	0.5294383754901804	0.5158874893530369	0.5427936030075562
1013	0.5520914252058945	0.5383326628445266	0.5656198181914806	0.5294383754901804	0.5158874893530369	0.5427936030075562
1014	0.5516015481648955	0.5378382611749715	0.5651349482086105	0.5292191463491909	0.5156670904009449	0.5425757752450525
1016	0.5516015481648955	0.5378382611749715	0.5651349482086105
1017	0.5511107994565636	0.5373429706254326	0.5646492245319917	0.528999826354848	0.5154466007827585	0.5423578565685274
1018	0.5506198321519249	0.5368474732733082	0.56416327134641	0.5287805063605052	0.5152261147221947	0.5421399344476305
1019	0.550128864847287	0.5363519974014193	0.5636772975985267	0.5287805063605052	0.5152261147221947	0.5421399344476305
1020	0.5498833811949675	0.5361042675132915	0.5634343030201957
1021	0.5496377879027857	0.5358564285034386	0.5631911984949255	0.5285610953620156	0.5150055378442426	0.5419219212628428
1022	0.5496377879027857	0.5358564285034386	0.5631911984949255	0.5285610953620156	0.5150055378442426	0.5419219212628428
1023	0.5493919749386071	0.5356083654819924	0.5629478788313633	0.5281220911299871	0.5145642057935844	0.54148570908638
1025	0.5491461619744291	0.5353603078453179	0.562704554012949	0.5281220911299871	0.5145642057935844	0.54148570908638
1026	0.5489002389283143	0.535112140644968	0.5624611188069033
1027	0.5489002389283143	0.535112140644968	0.5624611188069033	0.5279024977449019	0.514343450468834	0.5412675099440835
1028	0.5486542056522373	0.5348638637329625	0.5622175730656618
1029				0.5274633109747314	0.5139019505293869	0.5408311012907712
1030				0.5274633109747314	0.5139019505293869	0.5408311012907712
1031	0.5484080619978398	0.5346154769609881	0.5619739166413276	0.5274633109747314	0.5139019505293869	0.5408311012907712
1032	0.5484080619978398	0.5346154769609881	0.5619739166413276	0.5274633109747314	0.5139019505293869	0.5408311012907712
1033	0.5484080619978398	0.5346154769609881	0.5619739166413276	0.5272433512954261	0.5136808260549593	0.5406125391093441
1035	0.5481611425642523	0.5343662854573841	0.5617295135020798	0.5272433512954261	0.5136808260549593	0.5406125391093441
1036	0.5481611425642523	0.5343662854573841	0.5617295135020798	0.526803064572006	0.5132382069019535	0.5401750506253169
1037	0.5481611425642523	0.5343662854573841	0.5617295135020798	0.526803064572006	0.5132382069019535	0.5401750506253169
1038				0.5265827370669571	0.5130167117529962	0.5399561238722271
1039	0.5479135539723081	0.5341164005128229	0.5614844656169796
1040	0.5479135539723081	0.5341164005128229	0.5614844656169796
1041				0.5263624095619085	0.5127952202167625	0.5397371936226604
1042	0.5476657414196294	0.5338662871543506	0.561239198427754	0.5263624095619085	0.5127952202167625	0.5397371936226604
1043	0.5476657414196294	0.5338662871543506	0.561239198427754	0.5263624095619085	0.5127952202167625	0.5397371936226604
1044	0.5476657414196294	0.5338662871543506	0.561239198427754	0.5261417125348385	0.5125733490456927	0.5395179041401443
1045	0.5471692176286779	0.5333651383159197	0.5607477893791359	0.5259209228946645	0.5123513854527142	0.5392985219859912
1047	0.5469209557332021	0.5331145722656032	0.5605020768494247	0.5257000405246962	0.5121293293213005	0.5390790470437389
1048	0.5469209557332021	0.5331145722656032	0.5605020768494247	0.5250373934147914	0.5114631827957147	0.538420601056728
1049	0.5469209557332021	0.5331145722656032	0.5605020768494247
1050	0.5466724682476348	0.5328637761315784	0.5602561434302609
1051	0.5466724682476348	0.5328637761315784	0.5602561434302609	0.5245956286748547	0.5110191033249769	0.5379816194414774
1052				0.524153491608968	0.5105746522826575	0.5375422652813518
1053	0.546423754658805	0.5326127493874016	0.5600099886228758
1055	0.546423754658805	0.5326127493874016	0.5600099886228758	0.5239323297981627	0.5103523354978854	0.5373224931027609
1056				0.5239323297981627	0.5103523354978854	0.5373224931027609
1057	0.5459261009660372	0.5321104760996301	0.5595174464752015	0.523489819384482	0.5099075191744097	0.5368827583037666
1058	0.5454282203450012	0.5316079882168849	0.5590246660092859	0.5232685641776413	0.5096851165027667	0.5366628855920065
1059	0.5451791663631083	0.5313566339600518	0.5587781590989742	0.5232685641776413	0.5096851165027667	0.5366628855920065
1060	0.5449299985539846	0.5311051664211311	0.5585315380445317	0.5230470279523334	0.5094624260415537	0.5364427388020734
1061	0.5444316629357365	0.5306022482397504	0.5580382797734713	0.5230470279523334	0.5094624260415537	0.5364427388020734
1062	0.5444316629357365	0.5306022482397504	0.5580382797734713	0.522825303904876	0.5092395444549397	0.5362224076466706
1063	0.5441822668464394	0.5303505591307702	0.5577914244312032	0.5226034857869697	0.5090165689882519	0.5360019823676851
1064	0.5441822668464394	0.5303505591307702	0.5577914244312032	0.5223816676690635	0.508793597214911	0.5357815535158109
1066	0.5441822668464394	0.5303505591307702	0.5577914244312032
1067				0.5221598495511572	0.508570629133823	0.535561121092014
1068				0.521938031433251	0.5083476647438973	0.5353406850972572
1069	0.5439321830841021	0.5300981572577353	0.5575439066573543	0.5217162133153449	0.5081247040440469	0.5351202455325
1070	0.5436820993217646	0.5298457610897508	0.5572963834277715	0.5214943951974386	0.5079017470331878	0.5348998023986988
1071	0.5431817016233553	0.5293407453930413	0.556801100697814	0.5214943951974386	0.5079017470331878	0.5348998023986988
1072	0.5431817016233553	0.5293407453930413	0.556801100697814	0.5212723882177884	0.5076785978415401	0.5346791738781215
1073				0.5208283742584888	0.5072323105560046	0.5342379061006327
1074	0.5429312720698175	0.5290880050798181	0.5565532307321628	0.5206063672788391	0.5070091724599539	0.5340172668456288
1075	0.5429312720698175	0.5290880050798181	0.5565532307321628	0.5201619743063434	0.5065625143038303	0.5335756127089887
1077	0.5426807269511882	0.5288351497534645	0.5563052448844098	0.5199397778200955	0.5063391907869051	0.533354780260657
1078	0.5421791735991076	0.5283289724631476	0.5558088142892388
1079	0.5421791735991076	0.5283289724631476	0.5558088142892388	0.5199397778200955	0.5063391907869051	0.533354780260657
1080	0.5414264954312239	0.5275693859308456	0.5550637945558444
1081	0.5414264954312239	0.5275693859308456	0.5550637945558444	0.5197174863374873	0.5061157724595508	0.5331338527697309
1082				0.5192729033722716	0.5056689469378527	0.5326919870173443
1084	0.5414264954312239	0.5275693859308456	0.5550637945558444	0.5188283204070555	0.5052221362530295	0.5322501069105351
1085	0.5411752534379846	0.5273158370232357	0.5548151099606925	0.5186059336430575	0.5049986376668012	0.5320290697387364
1086	0.5411752534379846	0.5273158370232357	0.5548151099606925	0.5179384871390121	0.5043278673997619	0.5313656610925077
1087	0.5409237779484687	0.5270620499376021	0.5545661967757692
1088				0.5177158136707665	0.5041040863713966	0.5311443334986481
1090	0.5409237779484687	0.5270620499376021	0.5545661967757692	0.5177158136707665	0.5041040863713966	0.5311443334986481
1091	0.5406721854936088	0.5268081464412164	0.5543171663109754	0.5174929484905376	0.5038801102647849	0.530922817721737
1092				0.5172699872891199	0.5036560383215841	0.5307012058818819
1093	0.5401690005838895	0.5263003568575126	0.5538190887352084
1094	0.5401690005838895	0.5263003568575126	0.5538190887352084	0.517047026087702	0.5034319701235975	0.5304795904192066
1095	0.5401690005838895	0.5263003568575126	0.5538190887352084	0.517047026087702	0.5034319701235975	0.5304795904192066
1096	0.5401690005838895	0.5263003568575126	0.5538190887352084	0.5166009113110946	0.5029836454717644	0.5300361634113792
1097	0.5399164671567813	0.5260454875663844	0.5535691427737947	0.5163778539227913	0.5027594887692509	0.5298144444677728
1098	0.5399164671567813	0.5260454875663844	0.5535691427737947	0.5161547965344878	0.5025353358142527	0.5295927218989529
1099	0.5396638155577377	0.5257905006691824	0.5533190783200695
1100	0.5391580387858933	0.5252800496752045	0.5528184801900348	0.5157086817578808	0.5020870411425645	0.5291492658894004
1101	0.5389046750458623	0.5250243362695411	0.5525677186622241	0.515485624369577	0.5018628994237643	0.5289275324505227
1102	0.5389046750458623	0.5250243362695411	0.5525677186622241
1103				0.515485624369577	0.5018628994237643	0.5289275324505227
1104	0.5386508339365612	0.5247681298865118	0.5523164955813032	0.5152623737743541	0.5016385611098916	0.5287056093592196
1105	0.5386508339365612	0.5247681298865118	0.5523164955813032	0.5150390264081756	0.5014141262065348	0.5284835894603813
1106	0.5386508339365612	0.5247681298865118	0.5523164955813032	0.5148156790419969	0.5011896950641858	0.5282615659233403
1107	0.5386508339365612	0.5247681298865118	0.5523164955813032	0.514592234736857	0.5009651671638975	0.5280394454116977
1108	0.5383963932970067	0.5245113028181939	0.5520646943206526
1109	0.5381418323545497	0.5242543560359718	0.5518127724235498
1110				0.5143686933664239	0.5007405423795293	0.5278172277993626
1111	0.5381418323545497	0.5242543560359718	0.5518127724235498
1112	0.5378869096485556	0.5239970371240938	0.5515604993566048
1113				0.514144957527639	0.5005157197126462	0.5275948193020124
1114	0.5378869096485556	0.5239970371240938	0.5515604993566048	0.514144957527639	0.5005157197126462	0.5275948193020124
1115	0.5378869096485556	0.5239970371240938	0.5515604993566048
1116	0.5378869096485556	0.5239970371240938	0.5515604993566048	0.513696705603029	0.5000652766295297	0.5271492401200486
1117	0.537631381425445	0.5237390912337567	0.5513076424339681
1118	0.537631381425445	0.5237390912337567	0.5513076424339681	0.5130240342294766	0.4993893362260768	0.5264805611641757
1119				0.5127998104382921	0.4991640303831043	0.5262576608051934
1120	0.5373756100736725	0.5234808972725276	0.551054547571494
1121	0.5366082960183555	0.522706352331926	0.5502952277011585	0.512575586647108	0.49893872835077335	0.5260347567609291
1122	0.5363522806099497	0.5224479278210954	0.5500418763534868
1123	0.5358402497931382	0.5219310973036118	0.5495351559846607	0.5123513628559238	0.4987134301280203	0.5258118490323157
1124	0.5358402497931382	0.5219310973036118	0.5495351559846607	0.5121271390647395	0.4984881357137851	0.5255889376202828
1125	0.5355839895110758	0.5216724352753837	0.5492815532114264	0.5121271390647395	0.4984881357137851	0.5255889376202828
1126	0.5355839895110758	0.5216724352753837	0.5492815532114264	0.5119027187584005	0.49826264133263115	0.5253658333188248
1128	0.5355839895110758	0.5216724352753837	0.5492815532114264
1129	0.5355839895110758	0.5216724352753837	0.5492815532114264	0.5114536812858056	0.497811459899859	0.5249194240931867
1130	0.5353272378382515	0.5214132656469295	0.5490274754829143
1131	0.5350704861654274	0.5211541022456374	0.5487733918076313	0.511229162549508	0.4975858749210145	0.5246962139317065
1132				0.511229162549508	0.4975858749210145	0.5246962139317065
1133	0.534813734492603	0.5208949450679442	0.5485193021887469	0.511004545167017	0.497360191476754	0.5244729050941456
1134	0.5345569828197789	0.5206357941102978	0.5482652066294212	0.511004545167017	0.497360191476754	0.5244729050941456
1135				0.5107797301449462	0.4971343069194684	0.5242494022670262
1136				0.5107797301449462	0.4971343069194684	0.5242494022670262
1138				0.510554717047966	0.4969082208032378	0.5240257050265421
1139	0.5343001077679678	0.5203765203728868	0.5480109873592419	0.5103297039509859	0.49668213854175775	0.5238020040588457
1140	0.5340431091591326	0.5201171236777432	0.5477566442007376	0.5101046908540059	0.4964560601339602	0.5235782993648723
1141	0.5337861105502973	0.5198577332162532	0.5475022950886629
1142	0.5337861105502973	0.5198577332162532	0.5475022950886629	0.5101046908540059	0.4964560601339602	0.5235782993648723
1143				0.5101046908540059	0.4964560601339602	0.5235782993648723
1144	0.5337861105502973	0.5198577332162532	0.5475022950886629	0.5098794790699643	0.49622977954397895	0.5233543996579222
1145				0.5096541677667958	0.4960033996177041	0.5231304004030003
1146	0.5335288642319602	0.5195980899994466	0.5472477035702282
1147	0.533271493819885	0.5193383232884135	0.5469929876284537	0.5092035451604592	0.4955506513778907	0.5226823906652789
1148	0.5330141234078101	0.519078562836955	0.5467382657085027
1149	0.5330141234078101	0.519078562836955	0.5467382657085027	0.5092035451604592	0.4955506513778907	0.5226823906652789
1150	0.5327565042084832	0.5188185485268799	0.5464833003325311
1151	0.532498635619805	0.5185582797400848	0.5462280909158501	0.5089781341178913	0.4953241796354344	0.5224582841588402
1152	0.5322407670311275	0.5182980172513313	0.5459728754846911
1153	0.5317247798599875	0.5177772497830838	0.5454621879554505	0.5089781341178913	0.4953241796354344	0.5224582841588402
1154				0.5089781341178913	0.4953241796354344	0.5224582841588402
1155	0.5317247798599875	0.5177772497830838	0.5454621879554505
1156				0.5087525232428395	0.4950975045432413	0.5222339815188105
1157	0.5314666610348123	0.5175167445586054	0.5452067156175376	0.5087525232428395	0.4950975045432413	0.5222339815188105
1158	0.5312085422096376	0.5172562456426343	0.54495123725478	0.5087525232428395	0.4950975045432413	0.5222339815188105
1159	0.5309501722961116	0.5169954905141058	0.5446955131932121	0.5087525232428395	0.4950975045432413	0.5222339815188105
1160				0.5087525232428395	0.4950975045432413	0.5222339815188105
1161	0.5309501722961116	0.5169954905141058	0.5446955131932121	0.5085263104712775	0.4948702091202882	0.5220090957054684
1162	0.5309501722961116	0.5169954905141058	0.5446955131932121
1163	0.5306915506827183	0.5167344785452129	0.5444395428390459
1165				0.5083000976997156	0.4946429176265019	0.5217842060946425
1166	0.530432929069325	0.5164734729239548	0.5441835664231054
1167	0.5301741812990477	0.5162123417438739	0.5439274635292858	0.5083000976997156	0.4946429176265019	0.5217842060946425
1168	0.5301741812990477	0.5162123417438739	0.5439274635292858	0.50807378421009	0.4944155256015279	0.5215592157372891
1169	0.5299153071870851	0.5159510848202603	0.5436712339733625
1170	0.5296563065481863	0.5156897019679557	0.5434148775706624	0.5076211572308379	0.49396075335272954	0.5211092236168745
1171	0.5296563065481863	0.5156897019679557	0.5434148775706624
1172	0.529397179196646	0.5154281930013491	0.5431583941360588	0.5069419139339187	0.4932783104209784	0.520433915408904
1173	0.529397179196646	0.5154281930013491	0.5431583941360588	0.5069419139339187	0.4932783104209784	0.520433915408904
1174				0.5067153983334123	0.49305073239740155	0.5202087076742612
1175	0.5291376707754709	0.5151662919698142	0.5429015408913844	0.5064888827329055	0.49282315831564727	0.5199834961297402
1176	0.5288781623542965	0.5149043973527211	0.542644681521732	0.5064888827329055	0.49282315831564727	0.5199834961297402
1177	0.5288781623542965	0.5149043973527211	0.542644681521732	0.5062622657831373	0.49259548306885864	0.5197581832118793
1178				0.5060355473479455	0.4923677065210878	0.5195327687847764
1179	0.5286183990132579	0.5146422425968697	0.5423875727255668	0.5060355473479455	0.4923677065210878	0.5195327687847764
1180	0.5280986169100002	0.5141176853132154	0.5418730929201504	0.5058086255778343	0.49213972304844983	0.5193071548024054
1181	0.5278387258583712	0.5138554163305621	0.541615843794138	0.5058086255778343	0.49213972304844983	0.5193071548024054
1182	0.5273189437551132	0.513330897665483	0.5411013271116067	0.5055816019577363	0.4919116379115668	0.5190814389462902
1183	0.5270590527034841	0.5130686479758432	0.5408440595614968	0.5053545783376387	0.49168355674708464	0.5188557192513163
1184	0.5267991616518553	0.5128064047100138	0.5405867858764134	0.5053545783376387	0.49168355674708464	0.5188557192513163
1185	0.5262793795485973	0.5122819374354831	0.5400722201140271
1186	0.5260193600922985	0.5120195791867508	0.5398148054626071
1188	0.5260193600922985	0.5120195791867508	0.5398148054626071	0.5053545783376387	0.49168355674708464	0.5188557192513163
1189	0.5257589544684909	0.5117568236494536	0.5395570160410769	0.5046725883533775	0.49099838388702866	0.5181776523507979
1191	0.5257589544684909	0.5117568236494536	0.5395570160410769	0.5046725883533775	0.49099838388702866	0.5181776523507979
1192	0.5254982906338515	0.5114938046134226	0.5392989739791432	0.5046725883533775	0.49099838388702866	0.5181776523507979
1193	0.5254982906338515	0.5114938046134226	0.5392989739791432
1194				0.5046725883533775	0.49099838388702866	0.5181776523507979
1195	0.5249764452608291	0.5109672447297247	0.5387823771205844
1196	0.5249764452608291	0.5109672447297247	0.5387823771205844
1197	0.5249764452608291	0.5109672447297247	0.5387823771205844	0.5044445392849847	0.49076925507851404	0.5179509302336969
1198	0.5247152629497541	0.5107037030909535	0.538523821571564	0.5039884411481987	0.4903110095810138	0.5174974742922801
1199	0.5247152629497541	0.5107037030909535	0.538523821571564	0.5035321365387394	0.48985256607450695	0.5170438040236133
1200	0.5247152629497541	0.5107037030909535	0.538523821571564	0.5035321365387394	0.48985256607450695	0.5170438040236133
1201	0.5244538203673181	0.510439895839939	0.5382650113795688
1202				0.5035321365387394	0.48985256607450695	0.5170438040236133
1203	0.5241922473895786	0.5101759587917648	0.5380060704864109
1204	0.5236688402528941	0.5096478312738237	0.5374879206416159
1206	0.5236688402528941	0.5096478312738237	0.5374879206416159
1207	0.5234067437362512	0.5093833664849555	0.5372284612895128	0.5033036736818707	0.4896230282543648	0.5168166641487559
1208				0.5030752108250021	0.4893934944986467	0.5165895203481321
1210	0.5231446472196083	0.5091189082917675	0.5369689956399311	0.5028467479681333	0.4891639648062236	0.5163623726227261
1211	0.5226204541863219	0.5085900116777166	0.5364500454613977	0.5028467479681333	0.4891639648062236	0.5163623726227261
1212	0.5223583576696789	0.5083255732495262	0.5361905609389529
1213	0.522096129578479	0.5080610038383707	0.5359309445461824	0.502389406678485	0.48870448654545207	0.5159076654349783
1215	0.522096129578479	0.5080610038383707	0.5359309445461824	0.5021607360336611	0.488474753528036	0.5156803059367524
1216	0.5218335057708439	0.5077960272717902	0.5356709441711308	0.5021607360336611	0.488474753528036	0.5156803059367524
1217	0.5218335057708439	0.5077960272717902	0.5356709441711308	0.5019318569379302	0.48824480835954487	0.5154527418892991
1218	0.5218335057708439	0.5077960272717902	0.5356709441711308	0.5017029778421991	0.4880148672788388	0.5152251738937551
1219	0.5218335057708439	0.5077960272717902	0.5356709441711308	0.501016027165099	0.48732474349680954	0.5145421446004017
1220	0.5218335057708439	0.5077960272717902	0.5356709441711308
1221				0.5005580600470324	0.4868646814316524	0.5140867719801819
1222				0.5005580600470324	0.4868646814316524	0.5140867719801819
1223	0.5218335057708439	0.5077960272717902	0.5356709441711308
1224	0.5218335057708439	0.5077960272717902	0.5356709441711308	0.5005580600470324	0.4868646814316524	0.5140867719801819
1225	0.5213053342062989	0.5072630363345073	0.5351481342075912	0.5003286567197882	0.4866342211221256	0.5138586757502127
1227	0.521041248424026	0.5069965510232225	0.5348867195316305	0.5003286567197882	0.4866342211221256	0.5138586757502127
1229	0.521041248424026	0.5069965510232225	0.5348867195316305	0.50009914816166	0.4864036557728021	0.5136304742721087
1230				0.50009914816166	0.4864036557728021	0.5136304742721087
1231	0.521041248424026	0.5069965510232225	0.5348867195316305
1232	0.5205122725373009	0.5064627594579552	0.5343631033989381
1233	0.5205122725373009	0.5064627594579552	0.5343631033989381
1234	0.5205122725373009	0.5064627594579552	0.5343631033989381	0.4998695342277014	0.4861729852389692	0.5134021674012023
1235	0.5199824890538026	0.5059281503948584	0.5338386908100999
1236	0.5199824890538026	0.5059281503948584	0.5338386908100999	0.4994103063597845	0.4857116565635708	0.512945541692256
1237				0.49895107849186726	0.48525034440367826	0.5124889000336719
1238	0.5194524355481414	0.5053932862412593	0.533313994516605
1239	0.5186573552896493	0.5045910413101745	0.5325269011174576	0.49895107849186726	0.48525034440367826	0.5124889000336719
1240	0.5181273017839881	0.5040562455107517	0.5320021395853001
1241	0.5178620036263926	0.5037885740036478	0.5317394900873417
1242				0.4987212530296419	0.48501947510362525	0.5122603696477135
1243	0.5175964333681223	0.5035206247614152	0.5314765744399076	0.4987212530296419	0.48501947510362525	0.5122603696477135
1244	0.5173307267801509	0.5032525398040933	0.5312135221639653
1245	0.517064883652309	0.502984318921672	0.5309503330499806	0.4987212530296419	0.48501947510362525	0.5122603696477135
1246	0.5167990405244673	0.5027161049312159	0.5306871373580728	0.49849121555130704	0.4847883900196685	0.5120316312236345
1247	0.5165330605756643	0.5024477547322138	0.5304238045501615	0.49849121555130704	0.4847883900196685	0.5120316312236345
1248	0.5165330605756643	0.5024477547322138	0.5304238045501615	0.49803071558313017	0.4843257914502329	0.5115737333202397
1249	0.5165330605756643	0.5024477547322138	0.5304238045501615
1250	0.5162665316486383	0.5021788372391511	0.5301599414093191
1251				0.4978003591004366	0.48409438794346693	0.5113446758433439
1252	0.5160000027216127	0.5019099266985741	0.5298960716335592	0.49733964613505	0.4836315934549912	0.510886548795933
1253	0.5160000027216127	0.5019099266985741	0.5298960716335592	0.4971091829069984	0.48340009174305537	0.5106573764998747
1254	0.5160000027216127	0.5019099266985741	0.5298960716335592	0.496878719678947	0.4831685942109783	0.5104282001678684
1255				0.49641779322284424	0.4827056116818956	0.5099698353999231
1256	0.5157331981700505	0.5016407348096383	0.5296319322827002
1257				0.49618711580963654	0.4824739045150759	0.5097404408353579
1258	0.5157331981700505	0.5016407348096383	0.5296319322827002	0.49572576098322113	0.48201050275374946	0.5092816395666935
1259	0.5157331981700505	0.5016407348096383	0.5296319322827002	0.49549508357001376	0.48177880815700325	0.5090522328645386
1260	0.515466117280268	0.5013712608391765	0.5293675226643283
1261	0.515466117280268	0.5013712608391765	0.5293675226643283	0.49549508357001376	0.48177880815700325	0.5090522328645386
1263	0.515466117280268	0.5013712608391765	0.5293675226643283	0.49549508357001376	0.48177880815700325	0.5090522328645386
1264	0.515466117280268	0.5013712608391765	0.5293675226643283	0.4952640835310534	0.48154678310165866	0.5088225116240082
1265	0.5151983426738889	0.5011010681564357	0.529102444666752	0.4952640835310534	0.48154678310165866	0.5088225116240082
1266				0.4952640835310534	0.48154678310165866	0.5088225116240082
1267				0.4952640835310534	0.48154678310165866	0.5088225116240082
1268	0.5151983426738889	0.5011010681564357	0.529102444666752	0.4952640835310534	0.48154678310165866	0.5088225116240082
1271	0.5149302894258796	0.5008305910216866	0.5288370941710523	0.49503265171631944	0.4813143143566493	0.5085923708146989
1272	0.5149302894258796	0.5008305910216866	0.5288370941710523	0.49503265171631944	0.4813143143566493	0.5085923708146989
1273	0.5146620965668036	0.5005599749141378	0.5285716037566597	0.49503265171631944	0.4813143143566493	0.5085923708146989
1274	0.5138566785753063	0.49974729104510557	0.5277742912239541	0.4948007863056794	0.48108140002087924	0.5083618086995577
1275	0.5135882059114737	0.4994764106743321	0.5275085067828332	0.4948007863056794	0.48108140002087924	0.5083618086995577
1276	0.5130509797546627	0.4989343775010434	0.5269766496677335	0.4945688121911431	0.48084837717730894	0.5081311378705349
1277	0.5130509797546627	0.4989343775010434	0.5269766496677335	0.4945688121911431	0.48084837717730894	0.5081311378705349
1278	0.5127822259674677	0.4986632244018638	0.5267105767028131	0.4945688121911431	0.48084837717730894	0.5081311378705349
1279	0.5125130489459622	0.49839163565004907	0.5264440932706912	0.4945688121911431	0.48084837717730894	0.5081311378705349
1281	0.5122438719244569	0.498120054077216	0.5261776029897499
1282	0.5122438719244569	0.498120054077216	0.5261776029897499
1284				0.4945688121911431	0.48084837717730894	0.5081311378705349
1285				0.4945688121911431	0.48084837717730894	0.5081311378705349
1286	0.5119742698866017	0.49784803500405894	0.5259107005287116	0.4945688121911431	0.48084837717730894	0.5081311378705349
1287	0.5117045258034159	0.49757587452583907	0.5256436557220683	0.4943355250155815	0.48061399607506583	0.5078991997729309
1288	0.5114346394501442	0.4973035724179873	0.5253764683457463	0.49340237631333367	0.479676515428336	0.5069714051722325
1289				0.49293580196220993	0.4792078013451269	0.5065074825606414
1290	0.5114346394501442	0.4973035724179873	0.5253764683457463
1291	0.5114346394501442	0.4973035724179873	0.5253764683457463
1293	0.5114346394501442	0.4973035724179873	0.5253764683457463	0.4924690066952004	0.47873887550047034	0.5060433305738784
1294	0.510893724971614	0.49675779526519886	0.5248409840548452	0.49200221142819067	0.4782699671601754	0.5055791617011318
1295	0.510893724971614	0.49675779526519886	0.5248409840548452	0.4915354161611809	0.47780107631461766	0.5051149759507458
1296	0.5106229810792073	0.4964846176719769	0.5245729581422495	0.4915354161611809	0.47780107631461766	0.5051149759507458
1298				0.4913017966668076	0.4775664072376496	0.5048826633188757
1300	0.5103522371868006	0.49621144739903245	0.5243049252476384
1302	0.5103522371868006	0.49621144739903245	0.5243049252476384	0.49106806603090514	0.47733162721998523	0.5046502395396072
1303	0.5103522371868006	0.49621144739903245	0.5243049252476384	0.4906003821584948	0.47686184938779536	0.5041851651233874
1304	0.5103522371868006	0.49621144739903245	0.5243049252476384	0.49013247526087084	0.4763918577409136	0.5037198591752226
1305	0.5103522371868006	0.49621144739903245	0.5243049252476384	0.4898984100864384	0.47615675259589857	0.5034870923462377
1307	0.5100803393513256	0.4959370767873738	0.5240357852133902
1308	0.50926377530754	0.49511309846299806	0.5232274926553274	0.4896642330261677	0.4759215357655271	0.5032542136283774
1309	0.50926377530754	0.49511309846299806	0.5232274926553274
1310	0.50926377530754	0.49511309846299806	0.5232274926553274	0.48943005596589717	0.47568632335634103	0.5030213306457183
1311	0.50926377530754	0.49511309846299806	0.5232274926553274	0.48943005596589717	0.47568632335634103	0.5030213306457183
1313				0.48943005596589717	0.47568632335634103	0.5030213306457183
1315				0.48919542986044845	0.47545064939646037	0.5027880114469508
1316	0.5089910041370487	0.4948378435389844	0.5229574917047624
1317	0.5087180867085571	0.4945624430317845	0.522687344181216	0.48919542986044845	0.47545064939646037	0.5027880114469508
1318				0.48919542986044845	0.47545064939646037	0.5027880114469508
1319	0.5084451692800657	0.4942870500548244	0.5224171894782953
1320	0.5081719585496625	0.49401135758109266	0.5221467480392763	0.48896046567703805	0.47521462903886263	0.5025543627740331
1321	0.5078986008527555	0.4937355188162631	0.521876159320956	0.48896046567703805	0.47521462903886263	0.5025543627740331
1322				0.488725388530078	0.4749784959232595	0.5023206011338198
1323	0.507625243155849	0.49345968761771464	0.5216055633890195	0.488490198256483	0.4747422498868406	0.5020867263635446
1325	0.5073518854589422	0.4931838639810672	0.5213349602473559	0.488490198256483	0.4747422498868406	0.5020867263635446
1326	0.5070785277620353	0.4929080479019574	0.5210643498998412
1327				0.488490198256483	0.4747422498868406	0.5020867263635446
1330	0.5070785277620353	0.4929080479019574	0.5210643498998412	0.4882547812934681	0.4745057730722674	0.501852629238086
1331	0.5070785277620353	0.4929080479019574	0.5210643498998412
1332	0.5070785277620353	0.4929080479019574	0.5210643498998412
1333	0.5068045793407701	0.4926316210264733	0.5207931692995295	0.4880193643304527	0.4742693007671922	0.5016185277644933
1334	0.5065306309195049	0.49235520176595726	0.5205219814393467	0.4877838337492124	0.4740327150505407	0.501384312670212
1335	0.5065306309195049	0.49235520176595726	0.5205219814393467	0.4875481893850822	0.4737960157579265	0.5011499837908995
1336	0.5062563858567438	0.49207847958698575	0.52025050359447	0.4873125450209524	0.4735593209887741	0.5009156505500908
1337	0.5062563858567438	0.49207847958698575	0.52025050359447	0.487076900656822	0.47332263074184405	0.500681312948856
1338	0.5062563858567438	0.49207847958698575	0.52025050359447	0.486605611928562	0.47284926380972386	0.5002126246693727
1339				0.486605611928562	0.47284926380972386	0.5002126246693727
1340	0.5059815452563874	0.4918011415774356	0.5199784509119968	0.486605611928562	0.47284926380972386	0.5002126246693727
1341	0.5059815452563874	0.4918011415774356	0.5199784509119968	0.4863696247258807	0.47261223131714786	0.49997794425432684
1342				0.48613363752319966	0.4723752033685932	0.4997432594580525
1343	0.5057065552861394	0.49152365488443606	0.5197062485462712	0.48589742098407296	0.4721379419446044	0.49950834971663705
1344	0.5057065552861394	0.49152365488443606	0.5197062485462712
1345	0.5054314157021969	0.4912460192643955	0.5194338962542435
1346	0.5048811365343121	0.4906907712013598	0.5188891695771997
1348	0.5048811365343121	0.4906907712013598	0.5188891695771997
1349				0.4854249879058188	0.4716634327738131	0.49903851704716157
1351	0.5048811365343121	0.4906907712013598	0.5188891695771997	0.48518865636350855	0.47142606567006434	0.4988034835149211
1352	0.5048811365343121	0.4906907712013598	0.5188891695771997	0.48518865636350855	0.47142606567006434	0.4988034835149211
1353	0.5048811365343121	0.4906907712013598	0.5188891695771997
1354				0.4849522096498809	0.4711885836009982	0.4985683348147905
1356	0.5046053958808252	0.4904125294476902	0.5186162224198224	0.48471576293625346	0.47095110610449625	0.4983331817061126
1357	0.5043296552273387	0.49013429547605397	0.5183432678449472	0.4844793162226264	0.47071363317932635	0.4980980241899513
1358	0.5043296552273387	0.49013429547605397	0.5183432678449472
1359	0.5043296552273387	0.49013429547605397	0.5183432678449472	0.4844793162226264	0.47071363317932635	0.4980980241899513
1360				0.48424263849120347	0.4704759250678965	0.49786264008121783
1361	0.5040534615497774	0.4898555949464861	0.5180698741881531
1362	0.5037772678722157	0.489576902241606	0.5177964730736125
1363				0.4840059607597806	0.47023822154347045	0.4976272515501167
1364	0.5037772678722157	0.489576902241606	0.5177964730736125	0.4837692830283579	0.47000052260481723	0.4973918585977101
1365	0.5035007710182794	0.4892978999088354	0.517522775631447	0.4832956958692504	0.46952489803307995	0.4969208365826605
1366	0.5032242741643428	0.4890189054263421	0.5172490707072207	0.48305890228969656	0.4692870926346263	0.49668531893459267
1367	0.5029477773104062	0.4887399187895501	0.5169753583049992	0.48305890228969656	0.4692870926346263	0.49668531893459267
1368	0.5026711283679912	0.48846078075314087	0.5167014935093326	0.48282187633175233	0.4690490506668038	0.4964495733595332
1369	0.5026711283679912	0.48846078075314087	0.5167014935093326	0.48282187633175233	0.4690490506668038	0.4964495733595332
1370	0.5026711283679912	0.48846078075314087	0.5167014935093326	0.4825847339563437	0.4688108924863917	0.49621371137570625
1372				0.4823475915809354	0.4685727389209853	0.4959778449425948
1373				0.4823475915809354	0.4685727389209853	0.4959778449425948
1374				0.48187284001441855	0.46809596117934055	0.4955056497483832
1375	0.5023937160454923	0.4881808512228973	0.5164268938990627	0.4816354642311602	0.46785757925377663	0.4952695454556329
1376				0.4813980884479017	0.4676192019567526	0.49503343670052463
1377	0.5023937160454923	0.4881808512228973	0.5164268938990627
1378	0.502115689639269	0.4879002865191416	0.516151701734573	0.4813980884479017	0.4676192019567526	0.49503343670052463
1379	0.502115689639269	0.4879002865191416	0.516151701734573	0.48116059555769564	0.467380707756408	0.4947972108506264
1380	0.5018375092017957	0.4876195684964816	0.5158763552205947	0.48116059555769564	0.467380707756408	0.4947972108506264
1381	0.5015593287643227	0.48733885849080405	0.5156010010675918
1382	0.5012811483268492	0.48705815649738315	0.5153256392797626
1383	0.5012811483268492	0.48705815649738315	0.5153256392797626
1385	0.501002658800001	0.48677713880524764	0.5150499754251048
1386	0.501002658800001	0.48677713880524764	0.5150499754251048	0.48092298538705014	0.46714209647955474	0.49456086773278635
1387	0.5001662603712864	0.4859331601859327	0.5142220520955824	0.4806852577620442	0.4669033679525766	0.49432440717342446
1389				0.48020980251203194	0.46642592485197504	0.49385147260285117
1390	0.5001662603712864	0.4859331601859327	0.5142220520955824	0.47973434726202	0.4659485003477494	0.4933785201034423
1392	0.5001662603712864	0.4859331601859327	0.5142220520955824	0.4794965017750288	0.46570967275931024	0.4931419237675873
1393	0.5001662603712864	0.4859331601859327	0.5142220520955824	0.4792586562880369	0.465470849825695	0.49290532294386064
1394				0.4787829653140537	0.46499321791814335	0.492432107836912
1395	0.5001662603712864	0.4859331601859327	0.5142220520955824	0.4783068012510861	0.4645151137234071	0.49195841971671334
1397	0.5001662603712864	0.4859331601859327	0.5142220520955824	0.4783068012510861	0.4645151137234071	0.49195841971671334
1398				0.4780686006528535	0.46427594559427277	0.49172145485902635
1399	0.5001662603712864	0.4859331601859327	0.5142220520955824	0.4778304000546212	0.4640367821410075	0.4914844854931489
1400				0.4778304000546212	0.4640367821410075	0.4914844854931489
1402				0.47759196173124063	0.4637973766798536	0.49124728295972314
1403				0.47711508508447953	0.4633185798336212	0.4907728643221427
1404	0.4998858981177148	0.48565021312373663	0.5139445739043772
1405				0.47711508508447953	0.4633185798336212	0.4907728643221427
1408	0.49932517361057205	0.485084343714153	0.5133895939800008	0.4768762887455986	0.46307881693542596	0.49053530386311117
1409				0.4766373727692732	0.46283893460227105	0.4902976237885864
1411	0.4990446538501165	0.4848012563517053	0.5131119422669627
1413	0.4987641340896613	0.48451817723308793	0.5128342827008168
1414	0.4984836143292057	0.4842351063533941	0.5125566152859237
1415	0.49820309456875056	0.4839520437077368	0.5122789400266291
1416				0.4766373727692732	0.46283893460227105	0.4902976237885864
1417	0.49820309456875056	0.4839520437077368	0.5122789400266291	0.4763983369755073	0.46259893265448254	0.49005982391892594
1418	0.49792194158084496	0.48366832594492937	0.5120006539056723
1421	0.49764078859293914	0.4833846164816291	0.5117223598787001	0.4763983369755073	0.46259893265448254	0.49005982391892594
1422	0.49764078859293914	0.4833846164816291	0.5117223598787001
1423	0.49735931755866725	0.4831005821216047	0.5114437550935045	0.47615906106542444	0.4623586862537821	0.4898217885505034
1424	0.4970776871410237	0.4828163891117962	0.5111649906089963	0.47615906106542444	0.4623586862537821	0.4898217885505034
1425	0.4970776871410237	0.4828163891117962	0.5111649906089963	0.4759196648557385	0.4621183197579585	0.48958363290503737
1426	0.49651410699687254	0.4822476936068326	0.5106071337414075	0.4759196648557385	0.4621183197579585	0.48958363290503737
1427	0.4962323169247972	0.48196335838310694	0.5103281933727418	0.47568002756225586	0.46187770781846443	0.4893452408190383
1428				0.47568002756225586	0.46187770781846443	0.4893452408190383
1429	0.4962323169247972	0.48196335838310694	0.5103281933727418	0.4752005114054394	0.4613962475695333	0.48886821050872636
1431	0.4962323169247972	0.48196335838310694	0.5103281933727418
1433	0.49594972448919056	0.4816781908934994	0.5100484810601752	0.4752005114054394	0.4613962475695333	0.48886821050872636
1434	0.49594972448919056	0.4816781908934994	0.5100484810601752
1435	0.49594972448919056	0.4816781908934994	0.5100484810601752	0.4752005114054394	0.4613962475695333	0.48886821050872636
1436	0.49594972448919056	0.4816781908934994	0.5100484810601752	0.4752005114054394	0.4613962475695333	0.48886821050872636
1437	0.49566648649690637	0.481392355408054	0.5097681461284193	0.4749603898736529	0.46115514740384284	0.4886293389174571
1438	0.4953832485046226	0.48110652843284585	0.5094878030919353	0.47472014688433867	0.46091392598882946	0.48839034589209523
1439	0.4953832485046226	0.48110652843284585	0.5094878030919353
1440				0.47447990389502503	0.46067270939702853	0.4881513482188901
1441				0.47423929542449	0.46043111827693584	0.4879119944584388
1442	0.4953832485046226	0.48110652843284585	0.5094878030919353	0.47423929542449	0.46043111827693584	0.4879119944584388
1443	0.4950991984768103	0.4808198589890639	0.5092066789821186
1444	0.4948151484489981	0.4805331981440796	0.5089255466843523	0.47423929542449	0.46043111827693584	0.4879119944584388
1445	0.4945309352678099	0.48024637490681904	0.5086442509079525
1446				0.4737575896901836	0.4599474432349516	0.4874328029143329
1448	0.4945309352678099	0.48024637490681904	0.5086442509079525
1449	0.4945309352678099	0.48024637490681904	0.5086442509079525
1451	0.4945309352678099	0.48024637490681904	0.5086442509079525	0.4735166143139425	0.45970548585043103	0.48719308231231845
1453	0.4945309352678099	0.48024637490681904	0.5086442509079525	0.47327563893770125	0.4594635333426704	0.48695335701168907
1454				0.47279368818521866	0.4589796429523993	0.4864738923188932
1455	0.4942457386500085	0.4799585295137349	0.5083620109790328
1456	0.4942457386500085	0.4799585295137349	0.5083620109790328	0.4725527128089777	0.4587377050673879	0.48623415292886785
1457	0.49396037736903253	0.47967052023765855	0.5080796060508183	0.4725527128089777	0.4587377050673879	0.48623415292886785
1458	0.4933889946306065	0.4790938358941998	0.5075141429964747
1459				0.4725527128089777	0.4587377050673879	0.48623415292886785
1460	0.4933889946306065	0.4790938358941998	0.5075141429964747	0.4725527128089777	0.4587377050673879	0.48623415292886785
1461				0.47231112144251125	0.45849513265664443	0.4859938165588245
1463	0.4931031377391634	0.4788053333684401	0.5072312414371002	0.47231112144251125	0.45849513265664443	0.4859938165588245
1464	0.4931031377391634	0.4788053333684401	0.5072312414371002
1465	0.4931031377391634	0.4788053333684401	0.5072312414371002	0.47206915877783784	0.4582521797170054	0.4857531184806291
1467	0.4931031377391634	0.4788053333684401	0.5072312414371002
1469				0.47182682348072386	0.45800884486274124	0.4855120574139639
1470	0.4931031377391634	0.4788053333684401	0.5072312414371002	0.4715843636536524	0.45776538569659364	0.48527087184320467
1471	0.4931031377391634	0.4788053333684401	0.5072312414371002	0.4715843636536524	0.45776538569659364	0.48527087184320467
1472	0.49281611612231907	0.4785156185272701	0.5069472233533405	0.47134177910444797	0.457521802026737	0.48502956157656074
1473	0.49281611612231907	0.4785156185272701	0.5069472233533405	0.47109919455524346	0.4572782233552598	0.48478824649619623
1474				0.47109919455524346	0.4572782233552598	0.48478824649619623
1475	0.49281611612231907	0.4785156185272701	0.5069472233533405	0.47109919455524346	0.4572782233552598	0.48478824649619623
1476	0.4925284242857037	0.47822520980992494	0.5066625592440313	0.47061327480840953	0.45679030165484413	0.4843048803174636
1477	0.4925284242857037	0.47822520980992494	0.5066625592440313	0.47061327480840953	0.45679030165484413	0.4843048803174636
1478	0.4925284242857037	0.47822520980992494	0.5066625592440313
1479				0.4698836418242102	0.45605767462969754	0.4835790705641718
1480	0.4925284242857037	0.47822520980992494	0.5066625592440313
1481				0.4698836418242102	0.45605767462969754	0.4835790705641718
1482	0.4922400586977143	0.4779341034955578	0.506377245771803	0.4698836418242102	0.45605767462969754	0.4835790705641718
1483	0.4922400586977143	0.4779341034955578	0.506377245771803	0.46939595771230114	0.45556797133946236	0.48309395998599886
1484	0.4922400586977143	0.4779341034955578	0.506377245771803	0.4691521156563469	0.4553231273351499	0.4828513973406106
1485				0.4691521156563469	0.4553231273351499	0.4828513973406106
1486				0.4691521156563469	0.4553231273351499	0.4828513973406106
1487	0.4922400586977143	0.4779341034955578	0.506377245771803	0.4684186834797085	0.4545866466994866	0.48212184810540576
1488				0.4684186834797085	0.4545866466994866	0.48212184810540576
1489				0.4681740784230613	0.4543410308600689	0.4818785324410959
1491	0.4922400586977143	0.4779341034955578	0.506377245771803
1492	0.4922400586977143	0.4779341034955578	0.506377245771803
1494				0.4679294733664138	0.45409542017206855	0.48163521181795704
1495	0.4922400586977143	0.4779341034955578	0.506377245771803	0.46768486830976636	0.4538498146341212	0.4813918862371576
1496				0.46744026325311916	0.45360421424486846	0.48114855569986015
1497	0.491950675947157	0.4776419393166369	0.5060909564398353	0.46744026325311916	0.45360421424486846	0.48114855569986015
1498	0.491950675947157	0.4776419393166369	0.5060909564398353	0.46744026325311916	0.45360421424486846	0.48114855569986015
1499	0.4916607816183725	0.4773492476414978	0.505804171975784	0.4671954019313519	0.45335835288243326	0.4809049739285737
1500	0.4916607816183725	0.4773492476414978	0.505804171975784
1501	0.4916607816183725	0.4773492476414978	0.505804171975784	0.4669505406095849	0.4531124966878536	0.48066138718257156
1502	0.4916607816183725	0.4773492476414978	0.505804171975784
1504	0.4907869769117046	0.4764669036912832	0.5049398474463873
1505	0.4904957086761486	0.4761728079020495	0.504651721332406
1506	0.4902040941049975	0.4758783580902953	0.5043632570870866	0.4669505406095849	0.4531124966878536	0.48066138718257156
1508	0.4902040941049975	0.4758783580902953	0.5043632570870866	0.4669505406095849	0.4531124966878536	0.48066138718257156
1509				0.4669505406095849	0.4531124966878536	0.48066138718257156
1510	0.4896201702287559	0.4752887577974208	0.5037856413037309
1511				0.46621479921156556	0.4523737572044675	0.47992948473703445
1512				0.4657243049462195	0.45188129019500467	0.47944152476603624
1513	0.48903554912997516	0.47469846381427266	0.5032073267455266	0.4654790578135466	0.4516350644800381	0.4791975372818256
1514	0.48903554912997516	0.47469846381427266	0.5032073267455266	0.4649885635482001	0.45114262862290766	0.478709547321723
1515				0.4649885635482001	0.45114262862290766	0.478709547321723
1517	0.48903554912997516	0.47469846381427266	0.5032073267455266
1518	0.48844952690213844	0.4741067375183445	0.5026276443576211
1519	0.48786315292026344	0.4735146804844778	0.5020475911475044
1520	0.4875699659293258	0.47321866639529553	0.5017575508214831	0.4649885635482001	0.45114262862290766	0.478709547321723
1521	0.4869832391351867	0.47262629679767615	0.5011771074428962	0.4649885635482001	0.45114262862290766	0.478709547321723
1522				0.4644972919543828	0.45064940636876083	0.4782207902897696
1523	0.4869832391351867	0.47262629679767615	0.5011771074428962
1526	0.4869832391351867	0.47262629679767615	0.5011771074428962	0.4644972919543828	0.45064940636876083	0.4782207902897696
1527				0.4642513960878109	0.4504025330018909	0.4779761543056767
1528	0.4866895218618841	0.47232975505443164	0.5008865357208908	0.4642513960878109	0.4504025330018909	0.4779761543056767
1529				0.4640051088750322	0.45015525845565885	0.4777311372138246
1530				0.4640051088750322	0.45015525845565885	0.4777311372138246
1531	0.486395804588582	0.4720332229728687	0.50059595481005	0.46375869086713234	0.4499078533430512	0.47748598936617037
1533	0.486395804588582	0.4720332229728687	0.50059595481005
1534	0.486395804588582	0.4720332229728687	0.50059595481005	0.4635122728592327	0.4496604535133424	0.47724083643415105
1535	0.48580694768230054	0.471438695068777	0.5000134137164917	0.4635122728592327	0.4496604535133424	0.47724083643415105
1536				0.46326546121234263	0.449412650136019	0.4769953001821396
1537				0.46326546121234263	0.449412650136019	0.4769953001821396
1538	0.48580694768230054	0.471438695068777	0.5000134137164917	0.4627715747931397	0.44891678604265123	0.47650395950913005
1539	0.48580694768230054	0.471438695068777	0.5000134137164917
1540				0.4625246315835382	0.4486688619812688	0.4762582814881784
1541	0.48580694768230054	0.471438695068777	0.5000134137164917
1542	0.4855118037286661	0.47114069471601977	0.49972144943066027
1543	0.4855118037286661	0.47114069471601977	0.49972144943066027
1545				0.4622776883739366	0.44842094324157433	0.4760125983458368
1546	0.4852163005005902	0.4708423270482472	0.4994291344666773	0.4622776883739366	0.44842094324157433	0.4760125983458368
1547	0.48492043690272424	0.4705435909378212	0.4991364677647425	0.4622776883739366	0.44842094324157433	0.4760125983458368
1548	0.4846243926799507	0.4702446751151167	0.49884362005016103
1549	0.4846243926799507	0.4702446751151167	0.49884362005016103	0.4622776883739366	0.44842094324157433	0.4760125983458368
1550				0.46203034878679167	0.44817261814012815	0.4757665292273579
1551	0.48432798632357155	0.46994538903616245	0.498550418888892	0.4615356696125017	0.44767598399657343	0.47527437553684654
1552	0.48403139845687004	0.46964592236476	0.49825703582866465	0.4612881974035943	0.4474275372094785	0.4750281635392643
1553	0.48403139845687004	0.46964592236476	0.49825703582866465
1554				0.46079325298577944	0.4469306597170328	0.47453572406841527
1555	0.48343785903509595	0.4690466371773311	0.4976698957300246	0.46079325298577944	0.4469306597170328	0.47453572406841527
1556				0.4605456477987907	0.4466820909017517	0.47428936882295025
1557	0.48343785903509595	0.4690466371773311	0.4976698957300246
1558				0.4605456477987907	0.4466820909017517	0.47428936882295025
1559	0.48343785903509595	0.4690466371773311	0.4976698957300246
1560				0.4602979094191247	0.44643338912339575	0.4740428804321776
1561	0.48343785903509595	0.4690466371773311	0.4976698957300246	0.4598024326597932	0.44593600170202546	0.4735498881231516
1562	0.4831398085671334	0.46874566479993823	0.4973750949678643	0.4595545607284402	0.44568717735688174	0.4733032558790881
1563	0.4831398085671334	0.46874566479993823	0.4973750949678643	0.45930655502918055	0.44543821947270895	0.47305648991722293
1564	0.48284157411740086	0.46844450938345705	0.49708010982376055
1565	0.48254315534476966	0.46814317058709576	0.496784939957757	0.45930655502918055	0.44543821947270895	0.47305648991722293
1567	0.4822447365721383	0.46784184199703843	0.4964897603897158
1568				0.45930655502918055	0.44543821947270895	0.47305648991722293
1569	0.4819463177995072	0.467540523606498	0.49619457112570353	0.45930655502918055	0.44543821947270895	0.47305648991722293
1570	0.4816477141329647	0.46723902125659234	0.49589919657882126	0.45905814694100905	0.4451888490617203	0.4728093321372861
1571				0.45880973885283743	0.44493948408183215	0.4725621691314895
1573	0.48134911046642204	0.466937529118164	0.4956038123242131	0.4585613307646658	0.4446901245316612	0.47231500090101014
1575	0.48134911046642204	0.466937529118164	0.4956038123242131
1576	0.48134911046642204	0.466937529118164	0.4956038123242131	0.4583127880379642	0.4444406305735085	0.4720676980838997
1577	0.4810501358636478	0.46663565767899534	0.4953080660890003	0.4583127880379642	0.4444406305735085	0.4720676980838997
1578	0.4810501358636478	0.46663565767899534	0.4953080660890003	0.45806411045357043	0.4441910019886354	0.47182026046144715
1579				0.45756648512988346	0.44369148058684654	0.4713251099135607
1580	0.4810501358636478	0.46663565767899534	0.4953080660890003
1581	0.4810501358636478	0.46663565767899534	0.4953080660890003	0.4573176724680402	0.4434417280746706	0.4710775267602565
1582				0.45682004714435376	0.44294223942090105	0.4705823447007433
1583	0.4810501358636478	0.46663565767899534	0.4953080660890003
1584	0.4810501358636478	0.46663565767899534	0.4953080660890003	0.45657123448251014	0.4426925032765864	0.470334745796842
1585	0.48074929150100637	0.4663318326446533	0.49501053487400776
1588	0.48074929150100637	0.4663318326446533	0.49501053487400776
1589	0.48074929150100637	0.4663318326446533	0.49501053487400776
1590	0.48074929150100637	0.4663318326446533	0.49501053487400776
1591				0.4563224218206669	0.4424427725855167	0.4700871416450397
1592	0.4804475028685512	0.4660270260124185	0.4947120974568255	0.4560734734181461	0.4421929063809985	0.46983940181135764
1593	0.4804475028685512	0.4660270260124185	0.4947120974568255
1594	0.48014552455122356	0.46572203069575063	0.4944134699277719	0.4558245250156253	0.4419430456390862	0.46959165672072967
1597	0.47984335619090146	0.4654168463368751	0.494114651929988
1599				0.45557557661310444	0.4416931903584407	0.4693439063742895
1600	0.47954118783058003	0.4651116726465091	0.4938158237951791
1601	0.47954118783058003	0.4651116726465091	0.4938158237951791	0.45557557661310444	0.4416931903584407	0.4693439063742895
1602	0.47923844718169706	0.4648059082682479	0.4935164424393507
1604	0.47893570653281387	0.4645001546254344	0.49321705088327383	0.45557557661310444	0.4416931903584407	0.4693439063742895
1605	0.47893570653281387	0.4645001546254344	0.49321705088327383
1608	0.47863277439711943	0.4641942104980273	0.4929174674197317	0.45557557661310444	0.4416931903584407	0.4693439063742895
1609				0.45532621942831353	0.44144291602140295	0.46909575797094566
1610	0.47802691012573034	0.4635823544801541	0.4923182698611875
1611	0.47802691012573034	0.4635823544801541	0.4923182698611875	0.45507686224352273	0.4411926471793297	0.46884760427987604
1612	0.47802691012573034	0.4635823544801541	0.4923182698611875	0.454827368349749	0.44094224185650216	0.46859931394137566
1613	0.4777232081497927	0.4632756336390922	0.4920179252315074
1614	0.4777232081497927	0.4632756336390922	0.4920179252315074
1615	0.4774191195386215	0.46296851732174066	0.4917172034469717	0.454827368349749	0.44094224185650216	0.46859931394137566
1616	0.4768109423162793	0.4623543173333488	0.4911157288597863
1617	0.4768109423162793	0.4623543173333488	0.4911157288597863	0.45457773752189534	0.4406916998282649	0.4683508867308122
1618				0.4543281066940413	0.44044116331538574	0.46810245421298097
1621	0.4765066596472835	0.46204702972476447	0.4908147919292814	0.4540782012448146	0.44019034711276367	0.4678537525177973
1622				0.4540782012448146	0.44019034711276367	0.4678537525177973
1623	0.47589809430929225	0.4614324871708723	0.49021288703155924
1624	0.47589809430929225	0.4614324871708723	0.49021288703155924
1625	0.4755936169616855	0.46112502765238317	0.48991173433289514	0.4540782012448146	0.44019034711276367	0.4678537525177973
1626				0.4538278825010193	0.43993910719762935	0.4676046484079802
1627	0.4752889445613257	0.4608173740772179	0.4896103861821568
1628	0.4749838810539051	0.4605093204481059	0.4893086565251157	0.4535775637572238	0.4396878728555268	0.46735553893631704
1629	0.4749838810539051	0.4605093204481059	0.4893086565251157
1630	0.4746784251818448	0.4602008654695062	0.48900654414612127	0.4533272450134285	0.439436644085085	0.4671064241039685
1632	0.4746784251818448	0.4602008654695062	0.48900654414612127	0.4530769262696331	0.4391854208849393	0.46685730391208813
1633	0.47437257568108326	0.4598920078391629	0.4887040478233016	0.4528264691517394	0.438934059541291	0.46660804541187906
1635	0.47437257568108326	0.4598920078391629	0.4887040478233016	0.4525755957616276	0.43868227142456545	0.4663583816100427
1638	0.4737600868809785	0.45927349577223814	0.4880982742728889	0.4520732921037347	0.4381781336340263	0.4658585027953604
1639	0.47345364439269844	0.45896404822264314	0.48779518372688235	0.4518221402747883	0.43792607319762933	0.4656085552506137
1640	0.47345364439269844	0.45896404822264314	0.48779518372688235	0.4515709884458415	0.4376740183986383	0.4653586022824865
1641	0.47345364439269844	0.45896404822264314	0.48779518372688235
1643	0.47314660571280687	0.4586539851967938	0.4874915170063559
1644	0.47314660571280687	0.4586539851967938	0.4874915170063559	0.4513198366168952	0.4374219692356816	0.4651086438921392
1645	0.47314660571280687	0.4586539851967938	0.4874915170063559	0.4508172532799051	0.4369175973418294	0.4646084421396929
1646	0.4728387679732409	0.4583430934452933	0.4871870816901713	0.4505659616114102	0.4366654198625555	0.4643583331168323
1647				0.4505659616114102	0.4366654198625555	0.4643583331168323
1649	0.4728387679732409	0.4583430934452933	0.4871870816901713
1651	0.47253052888069014	0.4580317910834975	0.4868822549647437	0.4503145297131894	0.4364131023850957	0.4641080839361911
1652				0.450063097814969	0.43616079056233026	0.46385782931513625
1653	0.47253052888069014	0.4580317910834975	0.4868822549647437	0.450063097814969	0.43616079056233026	0.46385782931513625
1654				0.44981152537348496	0.4359083384275674	0.46360743422417705
1655				0.4495599529320009	0.435655891957598	0.46335703368304776
1656	0.47253052888069014	0.4580317910834975	0.4868822549647437
1659	0.4722216853977615	0.4577198646635563	0.4865768442678385	0.4495599529320009	0.435655891957598	0.46335703368304776
1660	0.4719126397921346	0.4574077371815235	0.4862712310230367	0.44930809861663307	0.4354031584006671	0.46310635687826335
1661	0.4716035941865077	0.4570956211745874	0.4859656068783973	0.44905624430126473	0.43515043053155217	0.46285567460140314
1662	0.4712945485808811	0.4567835166347655	0.4856599718410733
1663	0.47098530018942375	0.4564712103598328	0.48535413360460616
1664	0.47098530018942375	0.4564712103598328	0.48535413360460616	0.4488042486535087	0.4348975615620004	0.462604851067921
1665				0.4488042486535087	0.4348975615620004	0.462604851067921
1666	0.47098530018942375	0.4564712103598328	0.48535413360460616
1667	0.4703655826891742	0.4558453488897807	0.4847412667329623
1668	0.4703655826891742	0.4558453488897807	0.4847412667329623	0.4488042486535087	0.4348975615620004	0.462604851067921
1669	0.4703655826891742	0.4558453488897807	0.4847412667329623	0.4488042486535087	0.4348975615620004	0.462604851067921
1670				0.44855168576737864	0.4346441091191258	0.4623534771176417
1672	0.4703655826891742	0.4558453488897807	0.4847412667329623	0.44855168576737864	0.4346441091191258	0.4623534771176417
1673	0.4700551103573662	0.45553179033962093	0.48443423501522725
1674	0.4700551103573662	0.45553179033962093	0.48443423501522725
1675	0.46974443282243056	0.4552180276559708	0.48412699767518397	0.44855168576737864	0.4346441091191258	0.4623534771176417
1677	0.4694337552874954	0.45490427663658356	0.4838197492559609	0.4482988381429325	0.4343903666505639	0.46210182412160306
1678	0.4694337552874954	0.45490427663658356	0.4838197492559609
1679	0.46912266598644337	0.45459010429927127	0.4835120993429861
1681				0.4482988381429325	0.4343903666505639	0.46210182412160306
1682	0.46912266598644337	0.45459010429927127	0.4835120993429861	0.4480458478279534	0.43413648172982056	0.4618500285105603
1683	0.4688111635521893	0.45427550923507576	0.48320404661551425
1685	0.46849903894263395	0.4539602716207641	0.48289539288638533	0.44779271458059294	0.4338824541155358	0.4615980900431742
1686	0.4681867062500055	0.4536448270129746	0.4825865306504171	0.4475395813332326	0.4336284322984837	0.46134614600005025
1687				0.44728644808587226	0.433374416277269	0.46109419638236393
1689	0.4681867062500055	0.4536448270129746	0.4825865306504171
1690	0.4675612063084554	0.45301309572999243	0.48196798121063156	0.44728644808587226	0.433374416277269	0.46109419638236393
1691				0.4470331715014522	0.4331202571567936	0.4608421035060759
1692	0.46724824700035056	0.4526970278075843	0.48165849106885095	0.4470331715014522	0.4331202571567936	0.4608421035060759
1693	0.4669350779339964	0.4523807512185306	0.48134879075104364
1694	0.4669350779339964	0.4523807512185306	0.48134879075104364	0.44677975133620174	0.43286595469378114	0.46058986712792926
1697				0.44677975133620174	0.43286595469378114	0.46058986712792926
1698				0.4465258992047607	0.4326112093080356	0.46033721025062085
1699	0.4666216986870609	0.45206426554101853	0.4810388798363817	0.4465258992047607	0.4326112093080356	0.46033721025062085
1701	0.4659936748664861	0.4514299993635098	0.4804178244397012
1702	0.4659936748664861	0.4514299993635098	0.4804178244397012
1703				0.4462719026750651	0.43235631976586325	0.4600844090541793
1704	0.46567902687535384	0.4511122153046845	0.4801066766907376	0.44601790614536985	0.43210143609285456	0.4598316022135527
1706	0.46567902687535384	0.4511122153046845	0.4801066766907376	0.4457637648883071	0.4318464079340327	0.4595786507261716
1707				0.44550962363124413	0.43159138565508537	0.45932569358425646
1708	0.46567902687535384	0.4511122153046845	0.4801066766907376	0.44525548237418144	0.4313363692546065	0.45907273078899136
1709	0.465048452702198	0.4504753391040265	0.4794831352004776	0.4450011959764804	0.43108120795401217	0.4588196229361545
1710	0.465048452702198	0.4504753391040265	0.4794831352004776
1711	0.465048452702198	0.4504753391040265	0.4794831352004776	0.4442383367833778	0.43031575938221034	0.45806026539968026
1712				0.44398405038567706	0.4300606216303174	0.4578071348987466
1713	0.4647323082748	0.45015601736267236	0.4791705346559491
1714	0.4647323082748	0.45015601736267236	0.4791705346559491
1715	0.4647323082748	0.45015601736267236	0.4791705346559491	0.44372976398797626	0.42980548976215477	0.4575539987386794
1716	0.46441573313292345	0.44983625478339184	0.47885751430400125	0.44372976398797626	0.42980548976215477	0.4575539987386794
1717	0.46441573313292345	0.44983625478339184	0.47885751430400125
1718	0.46441573313292345	0.44983625478339184	0.47885751430400125
1719	0.4637812854100642	0.44919540168868843	0.4782302090289583	0.443475185810129	0.4295500606936436	0.4573005766455788
1720				0.443475185810129	0.4295500606936436	0.4573005766455788
1722	0.4631464034314054	0.4485541417129391	0.4776024448210789
1723	0.4631464034314054	0.4485541417129391	0.4776024448210789	0.4429654442172438	0.4290386123685041	0.45679315325891706
1724	0.4631464034314054	0.4485541417129391	0.4776024448210789
1726	0.4631464034314054	0.4485541417129391	0.4776024448210789
1727				0.4427104266903487	0.42878274468281896	0.4565392920710414
1728	0.4631464034314054	0.4485541417129391	0.4776024448210789	0.4424554091634533	0.4285268829426752	0.45628542516520565
1729	0.46282743207918	0.4482319198688888	0.47728709538244446	0.44168947365999656	0.42775841627877154	0.4555229420352895
1730				0.4414341618255113	0.4275022726616108	0.4552687695114935
1731	0.46282743207918	0.4482319198688888	0.47728709538244446	0.44117884999102547	0.4272461350109039	0.45501459124936044
1732				0.44092324231432145	0.4269896960176197	0.454760123084892
1734	0.46282743207918	0.4482319198688888	0.47728709538244446	0.44092324231432145	0.4269896960176197	0.454760123084892
1735	0.4625077998747055	0.44790901510838577	0.4769711080555081
1736	0.46218794662444646	0.4475858905030872	0.47665489922025456
1737				0.44092324231432145	0.4269896960176197	0.454760123084892
1738				0.44066718932807625	0.4267328004145022	0.45450522145955974
1740				0.44066718932807625	0.4267328004145022	0.45450522145955974
1742	0.46218794662444646	0.4475858905030872	0.47665489922025456	0.4404109874738157	0.42647575618700195	0.4542501710610784
1743	0.4618676500571392	0.44726231206130346	0.4763382584137351	0.4401547856195551	0.4262187180049755	0.45399511484937
1744				0.4398982851617347	0.4259613756492055	0.45373976605193717
1745	0.46154713121601726	0.44693851255454536	0.47602139486972445
1746	0.4612266123748948	0.4466147260302909	0.47570451900311583
1747	0.4612266123748948	0.4466147260302909	0.47570451900311583
1748	0.4609056474393521	0.44629048281552963	0.4753872084742823	0.4396417847039147	0.42570403936465734	0.4534844114167708
1749	0.4609056474393521	0.44629048281552963	0.4753872084742823
1750	0.4605844588348645	0.44596601714242173	0.4750696738179911	0.4396417847039147	0.42570403936465734	0.4534844114167708
1751	0.4602632702303772	0.44564156453256093	0.47475212676237977	0.4393851345085243	0.4254465535870582	0.45322890714154485
1752	0.4599420816258899	0.4453171249763779	0.47443456731605	0.4393851345085243	0.4254465535870582	0.45322890714154485
1753	0.45962044380657113	0.44499222552893913	0.4741165701785807
1754	0.45962044380657113	0.44499222552893913	0.4741165701785807	0.4393851345085243	0.4254465535870582	0.45322890714154485
1755				0.4391280337861673	0.42518860581286877	0.45297296437077694
1756	0.4592985807506843	0.44466710205117616	0.4737983473575544
1757	0.4592985807506843	0.44466710205117616	0.4737983473575544	0.4391280337861673	0.42518860581286877	0.45297296437077694
1758	0.4592985807506843	0.44466710205117616	0.4737983473575544	0.43887048068717227	0.4249301941178491	0.4527165813334558
1759	0.4586539511636656	0.44401594331645955	0.47316100892716173	0.43887048068717227	0.4249301941178491	0.4527165813334558
1761	0.4583316363701563	0.44369038373983133	0.4728423209263928
1762	0.4583316363701563	0.44369038373983133	0.4728423209263928
1763	0.458008867612149	0.44336435939100227	0.47252319063301307	0.43861277635323986	0.42467163143935194	0.45246004715875676
1764				0.43809706468204285	0.4241542097764136	0.4519466700488097
1765	0.458008867612149	0.44336435939100227	0.47252319063301307
1766	0.4576858712316045	0.4430381086290587	0.4722038322788933	0.43809706468204285	0.4241542097764136	0.4519466700488097
1767				0.4378389049503503	0.4238951924438243	0.4516896807861726
1768	0.45736241831907304	0.442711390450236	0.4718840291509278	0.43758074521865775	0.4236361813312336	0.4514326855446751
1770	0.4570389654065422	0.4423846856115383	0.47156421336057136
1771	0.4567155124940109	0.44205799410323793	0.4712443849165652
1773	0.4567155124940109	0.44205799410323793	0.4712443849165652
1774	0.4567155124940109	0.44205799410323793	0.4712443849165652
1775				0.43758074521865775	0.4236361813312336	0.4514326855446751
1776	0.4563913708953637	0.44173059078940125	0.4709238918901611	0.4373222805138622	0.423376859519371	0.45117539152304453
1777	0.4563913708953637	0.44173059078940125	0.4709238918901611	0.43680504540976534	0.42285791697118935	0.4506604919701403
1779	0.4563913708953637	0.44173059078940125	0.4709238918901611	0.4365464278577173	0.42259845508611016	0.4504030331690522
1780	0.45606653717942397	0.44140247207219707	0.47060273102567507
1781	0.45606653717942397	0.44140247207219707	0.47060273102567507
1783	0.4557412400772986	0.44107387887482197	0.4702811187665613	0.4362875035232821	0.4223386806553491	0.4501452738214158
1784	0.4557412400772986	0.44107387887482197	0.4702811187665613	0.43602857918884685	0.42207891251058727	0.44988750843192105
1786	0.4557412400772986	0.44107387887482197	0.4702811187665613
1787	0.4554152449127226	0.44074456404774903	0.46995883302118163
1788				0.43602857918884685	0.42207891251058727	0.44988750843192105
1791				0.43602857918884685	0.42207891251058727	0.44988750843192105
1792	0.4554152449127226	0.44074456404774903	0.46995883302118163
1793	0.4554152449127226	0.44074456404774903	0.46995883302118163
1794	0.4554152449127226	0.44074456404774903	0.46995883302118163	0.43576934697767633	0.42181883070088255	0.4496294414298459
1795	0.4554152449127226	0.44074456404774903	0.46995883302118163	0.4355098059729249	0.42155843428441836	0.4493710719260345
1796	0.4550878435864014	0.4404137815830801	0.46963520392658786	0.4355098059729249	0.42155843428441836	0.4493710719260345
1797	0.4550878435864014	0.4404137815830801	0.46963520392658786
1799	0.45475949737890764	0.44008201741143754	0.4693106679175473	0.4355098059729249	0.42155843428441836	0.4493710719260345
1800	0.45443091392704454	0.43975001731365276	0.4689858941757194
1801				0.43524980011861275	0.421297561068894	0.44911225012084155
1802	0.45443091392704454	0.43975001731365276	0.4689858941757194	0.43498979426430034	0.42103669424020596	0.4488534221783072
1803	0.45443091392704454	0.43975001731365276	0.4689858941757194
1804	0.45410185461210795	0.4394175298392139	0.46866065702598636
1805				0.4347297884099884	0.42077583379684774	0.44859458809969416
1807	0.4534437359822356	0.4387525974481138	0.4680101423497225	0.434469782555676	0.4205149797373199	0.448335747886255
1809	0.4534437359822356	0.4387525974481138	0.4680101423497225	0.4342097767013638	0.420254132060134	0.44807690153923535
1810				0.43394977084705155	0.41999329076380965	0.4478180490598711
1811	0.4531141983834111	0.438419648482968	0.4676844125272389	0.43368976499273965	0.41973245584687624	0.44755919044939046
1812	0.4531141983834111	0.438419648482968	0.4676844125272389	0.43342960316610907	0.4194714652152158	0.4473001759777601
1813	0.4531141983834111	0.438419648482968	0.4676844125272389	0.43342960316610907	0.4194714652152158	0.4473001759777601
1814	0.4531141983834111	0.438419648482968	0.4676844125272389	0.4331692850861294	0.41921031858840246	0.4470410053645665
1815	0.45278345809262005	0.4380854461324435	0.4673575320039824	0.4329089670061498	0.41894917836760087	0.44678182859473864
1816	0.45245247603261074	0.4377510033663573	0.46703040921399525
1818	0.4521207660061939	0.43741580765122334	0.4667025845306855	0.4329089670061498	0.41894917836760087	0.44678182859473864
1819	0.4521207660061939	0.43741580765122334	0.4667025845306855
1820	0.4517888124335022	0.43708036976086	0.4663745157969472	0.4329089670061498	0.41894917836760087	0.44678182859473864
1821	0.4517888124335022	0.43708036976086	0.4663745157969472
1822	0.4517888124335022	0.43708036976086	0.4663745157969472
1823	0.4517888124335022	0.43708036976086	0.4663745157969472	0.43238707554502126	0.4184256125566673	0.44626225155227117
1824	0.4517888124335022	0.43708036976086	0.4663745157969472	0.4318648689320441	0.41790174506218375	0.44574234714709227
1825	0.4517888124335022	0.43708036976086	0.4663745157969472	0.43160344951985796	0.4176394924807644	0.445482082195915
1826	0.4517888124335022	0.43708036976086	0.4663745157969472
1827				0.43160344951985796	0.4176394924807644	0.445482082195915
1828				0.43134187167166416	0.4173770817272403	0.4452216589245038
1829				0.43134187167166416	0.4173770817272403	0.4452216589245038
1830	0.45145538895569143	0.4367433965667327	0.4660450440159308
1833	0.4511219654778805	0.43640643824284203	0.4657155581314953	0.43134187167166416	0.4173770817272403	0.4452216589245038
1834	0.4511219654778805	0.43640643824284203	0.4657155581314953	0.4305561852023167	0.41658889817547	0.4444394368424621
1835				0.4305561852023167	0.41658889817547	0.4444394368424621
1836	0.4511219654778805	0.43640643824284203	0.4657155581314953	0.43029413031174923	0.41632601774038164	0.4441785305716906
1837	0.4511219654778805	0.43640643824284203	0.4657155581314953	0.43003207542118205	0.4160631438692058	0.4439176179939405
1838	0.4511219654778805	0.43640643824284203	0.4657155581314953
1839				0.43003207542118205	0.4160631438692058	0.4439176179939405
1840				0.43003207542118205	0.4160631438692058	0.4439176179939405
1841	0.4511219654778805	0.43640643824284203	0.4657155581314953	0.43003207542118205	0.4160631438692058	0.4439176179939405
1842				0.4297695405766024	0.4157997776693942	0.44365623847952845
1843	0.4511219654778805	0.43640643824284203	0.4657155581314953
1844	0.4511219654778805	0.43640643824284203	0.4657155581314953	0.4295070057320228	0.41553641807919417	0.4433948526148044
1845	0.4511219654778805	0.43640643824284203	0.4657155581314953
1848	0.4511219654778805	0.43640643824284203	0.4657155581314953	0.4295070057320228	0.41553641807919417	0.4433948526148044
1849	0.4511219654778805	0.43640643824284203	0.4657155581314953	0.4292441495473642	0.4152727310610222	0.4431331520167427
1850	0.4504481462613343	0.4357252112246471	0.46504995789935066
1851	0.4501112366530608	0.43538462092407604	0.4647171357797493	0.4292441495473642	0.4152727310610222	0.4431331520167427
1852				0.4287171462943901	0.4147440349858445	0.4426084929231306
1854	0.4501112366530608	0.43538462092407604	0.4647171357797493
1856				0.4281898189311745	0.4142150287694945	0.44208349707136124
1857	0.4497740746780396	0.43504377975867964	0.4643840607164747
1858	0.44943691270301883	0.4347029540828093	0.46405097096710946
1859				0.4279261552495666	0.4139505357359064	0.4418209894678551
1861				0.42766249156795894	0.413686049416647	0.44155847541432003
1864	0.44943691270301883	0.4347029540828093	0.46405097096710946
1865				0.42766249156795894	0.413686049416647	0.44155847541432003
1866	0.449099497603392	0.4343618767768314	0.46371762752688084	0.42766249156795894	0.413686049416647	0.44155847541432003
1867	0.449099497603392	0.4343618767768314	0.46371762752688084	0.4273981760601914	0.41342089212942174	0.44129532947736716
1869				0.4268695450446563	0.4128905978889907	0.44076901807238905
1870				0.4268695450446563	0.4128905978889907	0.44076901807238905
1871	0.449099497603392	0.4343618767768314	0.46371762752688084
1872	0.4487615747308535	0.4340202791392132	0.46338378993102913	0.42660490180532273	0.4126251201859598	0.44050553816271487
1873	0.4487615747308535	0.4340202791392132	0.46338378993102913	0.42660490180532273	0.4126251201859598	0.44050553816271487
1874	0.4487615747308535	0.4340202791392132	0.46338378993102913	0.42660490180532273	0.4126251201859598	0.44050553816271487
1875	0.44842288674992464	0.43367788960766923	0.46304921520653947
1877	0.44808419876899575	0.4333355157983391	0.4627146255760983	0.42660490180532273	0.4126251201859598	0.44050553816271487
1878	0.44808419876899575	0.4333355157983391	0.4627146255760983	0.42633976513546235	0.41235913622318826	0.44024157833122124
1879	0.44808419876899575	0.4333355157983391	0.4627146255760983	0.42633976513546235	0.41235913622318826	0.44024157833122124
1882	0.447405797256855	0.4326497329870766	0.46204443338206663	0.4260744634770085	0.4120929875532858	0.4399774536389442
1884				0.4260744634770085	0.4120929875532858	0.4399774536389442
1885	0.447405797256855	0.4326497329870766	0.46204443338206663
1886	0.447405797256855	0.4326497329870766	0.46204443338206663
1887				0.4260744634770085	0.4120929875532858	0.4399774536389442
1888				0.4255425353078738	0.41155933313009935	0.4394479135612095
1889				0.4252765712233064	0.41129251632874897	0.43918313352622135
1890	0.44706608138953796	0.43230632158168364	0.4617088285587914
1891	0.44706608138953796	0.43230632158168364	0.4617088285587914
1892				0.4250102740591091	0.41102536006531254	0.43891802735035024
1894	0.44706608138953796	0.43230632158168364	0.4617088285587914	0.4250102740591091	0.41102536006531254	0.43891802735035024
1895	0.44706608138953796	0.43230632158168364	0.4617088285587914
1897				0.4250102740591091	0.41102536006531254	0.43891802735035024
1898	0.44706608138953796	0.43230632158168364	0.4617088285587914
1899				0.4250102740591091	0.41102536006531254	0.43891802735035024
1900				0.4250102740591091	0.41102536006531254	0.43891802735035024
1903	0.44706608138953796	0.43230632158168364	0.4617088285587914
1905	0.44638353775382894	0.4316162615184807	0.461034636471991	0.42474280377965057	0.41075699053416453	0.43865178947803257
1906				0.4244753335001926	0.41048862809766207	0.43838554479562303
1910				0.4244753335001926	0.41048862809766207	0.43838554479562303
1911	0.4460422659359741	0.4312712556894776	0.4606975174853023	0.4244753335001926	0.41048862809766207	0.43838554479562303
1912				0.4244753335001926	0.41048862809766207	0.43838554479562303
1913	0.4460422659359741	0.4312712556894776	0.4606975174853023	0.4244753335001926	0.41048862809766207	0.43838554479562303
1914				0.42366936767709096	0.4096798849912387	0.4375833613073392
1915	0.4460422659359741	0.4312712556894776	0.4606975174853023
1916	0.4457002089835691	0.4309254370413122	0.4603596423047603	0.42340071240272376	0.40941031838864905	0.43731595296052655
1917	0.4457002089835691	0.4309254370413122	0.4603596423047603
1920				0.42340071240272376	0.40941031838864905	0.43731595296052655
1922	0.4457002089835691	0.4309254370413122	0.4603596423047603
1923	0.4457002089835691	0.4309254370413122	0.4603596423047603
1924	0.4457002089835691	0.4309254370413122	0.4603596423047603
1925	0.4453568344003771	0.4305782432238315	0.46002050858122795	0.42340071240272376	0.40941031838864905	0.43731595296052655
1926	0.4453568344003771	0.4305782432238315	0.46002050858122795
1927				0.42286237710405544	0.40887014057772875	0.4367801331230329
1928	0.4453568344003771	0.4305782432238315	0.46002050858122795
1929	0.4450118639631963	0.4302293801613138	0.4596798541063081	0.4225932094547211	0.40860006257145204	0.43651221274516994
1931	0.4450118639631963	0.4302293801613138	0.4596798541063081
1932				0.4225932094547211	0.40860006257145204	0.43651221274516994
1933	0.4450118639631963	0.4302293801613138	0.4596798541063081
1935				0.4225932094547211	0.40860006257145204	0.43651221274516994
1936				0.4223233542762699	0.4083292763726167	0.436243626386864
1938	0.4446663578576348	0.42987996793268834	0.45933867862536737
1939				0.42205349909781875	0.40805849751085055	0.4359750329885845
1940	0.4446663578576348	0.42987996793268834	0.45933867862536737
1941	0.44432058308480643	0.4295302887144437	0.4589972338276228	0.42205349909781875	0.40805849751085055	0.4359750329885845
1942	0.44432058308480643	0.4295302887144437	0.4589972338276228
1943	0.44432058308480643	0.4295302887144437	0.4589972338276228	0.42205349909781875	0.40805849751085055	0.4359750329885845
1944				0.42205349909781875	0.40805849751085055	0.4359750329885845
1947	0.44397399916664343	0.42917977142228475	0.45865501013701265	0.42178277844413187	0.40778682522218407	0.43570560311225204
1948	0.4429342474121549	0.4281283218634271	0.45762824210541914	0.42124133713675804	0.40724350292924677	0.4351667219811305
1949	0.44258739208920095	0.42777758598204274	0.4572856979144282	0.42124133713675804	0.40724350292924677	0.4351667219811305
1951	0.4422405367662469	0.427426867158639	0.4569431375572548
1952	0.44189340918636777	0.42707587774118827	0.456600304326536
1953	0.44189340918636777	0.42707587774118827	0.456600304326536
1954	0.4415454616200792	0.4267240390315457	0.4562566817797433
1955	0.4415454616200792	0.4267240390315457	0.4562566817797433	0.4209704423861878	0.40697167171749526	0.43489710389136615
1956				0.4209704423861878	0.40697167171749526	0.43489710389136615
1958	0.4415454616200792	0.4267240390315457	0.4562566817797433	0.4201572348348947	0.4061556781171238	0.4340877052619701
1959	0.4411966895334917	0.42637134626290196	0.45591226562926246
1960				0.4201572348348947	0.4061556781171238	0.4340877052619701
1961				0.4198858154325463	0.40588333065199556	0.4338175557948351
1962	0.44049914536031615	0.42566601285288813	0.4552233839295206
1963	0.4398010484580021	0.42496016484707533	0.4545339153273736	0.4196143960301981	0.40561099068003065	0.43354739913904233
1964	0.4398010484580021	0.42496016484707533	0.4545339153273736	0.4196143960301981	0.40561099068003065	0.43354739913904233
1966	0.4398010484580021	0.42496016484707533	0.4545339153273736
1967				0.4193428009518617	0.40533847535134715	0.43327706694830515
1968				0.4190712058735248	0.40506596753165364	0.4330067275536209
1969				0.4190712058735248	0.40506596753165364	0.4330067275536209
1971				0.4190712058735248	0.40506596753165364	0.4330067275536209
1972	0.4394514450808496	0.42460668055092243	0.4541886331646032
1973				0.4190712058735248	0.40506596753165364	0.4330067275536209
1974				0.41879908171386687	0.4047929165198745	0.43273587396595786
1975	0.439101841703697	0.4242532137279674	0.4538433344420205
1976	0.439101841703697	0.4242532137279674	0.4538433344420205
1977	0.439101841703697	0.4242532137279674	0.4538433344420205
1978				0.4185266034564083	0.4045195044746884	0.4324646738410948
1979	0.43875112138284755	0.423898584038239	0.45349696629338176
1980	0.43875112138284755	0.423898584038239	0.45349696629338176
1981				0.4182541251989495	0.4042461000318093	0.43219346642382633
1982	0.4384001204857414	0.4235436754864663	0.4531503169511378	0.4182541251989495	0.4042461000318093	0.43219346642382633
1983	0.4380491195886353	0.42318878464496107	0.45280365082526336
1984	0.4380491195886353	0.42318878464496107	0.45280365082526336	0.4179814693155084	0.40397251828798514	0.43192208152515554
1985	0.4380491195886353	0.42318878464496107	0.45280365082526336
1986	0.4376975552871997	0.4228333160685256	0.45245643690254467
1987	0.4373459909857642	0.42247786528647435	0.45210920611633726	0.417708635458253	0.40369875889618995	0.4316505187980744
1988				0.41743580160099736	0.403425007141045	0.4313789487456569
1989	0.4373459909857642	0.42247786528647435	0.45210920611633726	0.41716296774374173	0.4031512630206343	0.43110737136951144
1990	0.4373459909857642	0.42247786528647435	0.45210920611633726
1991	0.4373459909857642	0.42247786528647435	0.45210920611633726	0.4168901338864863	0.40287752653305464	0.4308357866712341
1992				0.4166171213561088	0.40260361169600156	0.43056402345010014
1993	0.43699357681091694	0.4221215340545984	0.4517611575006609	0.4166171213561088	0.40260361169600156	0.43056402345010014
1994	0.4366405933078384	0.42176461897049683	0.45141255538178054
1995	0.436287324219402	0.4214074200433402	0.4510636670627149
1996				0.4166171213561088	0.40260361169600156	0.43056402345010014
1997	0.436287324219402	0.4214074200433402	0.4510636670627149	0.4163437505415706	0.40232933155603245	0.43029190960357006
1998	0.436287324219402	0.4214074200433402	0.4510636670627149
1999	0.436287324219402	0.4214074200433402	0.4510636670627149	0.4163437505415706	0.40232933155603245	0.43029190960357006
2000	0.4355779139361184	0.42069004026572393	0.4503631328397718	0.4163437505415706	0.40232933155603245	0.43029190960357006
2002	0.4352229197112318	0.4203310722541662	0.4500125673169379	0.4160700202650806	0.40205468490183005	0.430019443991283
2003	0.4352229197112318	0.4203310722541662	0.4500125673169379
2004	0.4352229197112318	0.4203310722541662	0.4500125673169379	0.4160700202650806	0.40205468490183005	0.430019443991283
2005	0.4352229197112318	0.4203310722541662	0.4500125673169379
2006				0.4155218384201993	0.40150466389557443	0.4294737994939074
2009	0.4352229197112318	0.4203310722541662	0.4500125673169379	0.4152477474977584	0.4012296650396451	0.4292009660738929
2010	0.4348658869633147	0.419969966799076	0.44966006448874024
2011	0.4348658869633147	0.419969966799076	0.44966006448874024	0.4149734755377203	0.40095448547655294	0.42892795177112425
2012				0.41469920357768203	0.4006793136944548	0.42865493000508126
2013				0.41415065965760595	0.400128993465555	0.42810886408960663
2014				0.41415065965760595	0.400128993465555	0.42810886408960663
2015	0.4345085608441997	0.4196085698236917	0.44930726761997475	0.41415065965760595	0.400128993465555	0.42810886408960663
2016	0.4345085608441997	0.4196085698236917	0.44930726761997475
2017	0.4341506460494351	0.4192465689781526	0.44895389865016144	0.41415065965760595	0.400128993465555	0.42810886408960663
2018	0.4341506460494351	0.4192465689781526	0.44895389865016144	0.41415065965760595	0.400128993465555	0.42810886408960663
2019	0.4341506460494351	0.4192465689781526	0.44895389865016144
2020				0.41360029333247966	0.3995768071869962	0.4275610224026736
2021				0.41360029333247966	0.3995768071869962	0.4275610224026736
2022	0.4341506460494351	0.4192465689781526	0.44895389865016144
2023	0.4341506460494351	0.4192465689781526	0.44895389865016144
2024	0.4337912498192617	0.41888301968676706	0.4485991172346019
2025	0.43343155558226376	0.41851917430327956	0.44824403711140326
2026				0.41360029333247966	0.3995768071869962	0.4275610224026736
2028				0.41360029333247966	0.3995768071869962	0.4275610224026736
2029	0.433071861345266	0.4181553482226104	0.447888938703321	0.41360029333247966	0.3995768071869962	0.4275610224026736
2030				0.41360029333247966	0.3995768071869962	0.4275610224026736
2031	0.4327118681105652	0.4177912250488075	0.4475335406116952	0.413324191668039	0.39929976946478163	0.4272862104903434
2032	0.4327118681105652	0.4177912250488075	0.4475335406116952
2033				0.41304809000359777	0.3990227397232864	0.42701139092538193
2034	0.4323512748871397	0.4174264863127508	0.4471775595324436	0.4127719883391569	0.39874571796048563	0.42673656370949103
2035	0.43199038066770123	0.41706144849990756	0.4468212767695821
2036	0.4316294864482629	0.4166964301795667	0.44646497554181247	0.4124958866747162	0.3984687041743677	0.42646172884435796
2037				0.41221960007948855	0.3981915057984133	0.4261867092115464
2038	0.4316294864482629	0.4166964301795667	0.44646497554181247	0.411943313484261	0.397914315416721	0.4259116819125162
2040				0.4116670268890337	0.39763713302730297	0.42563664694893205
2041	0.4312676846993543	0.4163304709475455	0.446107801824621
2042	0.4312676846993543	0.4163304709475455	0.446107801824621	0.4113907402938062	0.39735995862818474	0.42536160432244474
2043	0.4312676846993543	0.4163304709475455	0.446107801824621	0.41083779575040064	0.3968052471625978	0.4248111403729244
2044	0.4312676846993543	0.4163304709475455	0.446107801824621	0.4105613234786979	0.39652790343995115	0.42453589687970844
2045	0.43090497007807665	0.41596356517831323	0.4457497505748521	0.4105613234786979	0.39652790343995115	0.42453589687970844
2046	0.4305419498842452	0.41559635579850485	0.44539139305271574	0.4105613234786979	0.39652790343995115	0.42453589687970844
2047	0.4305419498842452	0.41559635579850485	0.44539139305271574
2048	0.4305419498842452	0.41559635579850485	0.44539139305271574	0.4100068854996584	0.39597168508591923	0.42398395637734293
2049	0.4305419498842452	0.41559635579850485	0.44539139305271574
2053	0.4305419498842452	0.41559635579850485	0.44539139305271574	0.4097296665101386	0.395693588041599	0.4237079744913
2054	0.4305419498842452	0.41559635579850485	0.44539139305271574	0.4094522598300368	0.3954153036489883	0.42343180508889633
2055	0.4305419498842452	0.41559635579850485	0.44539139305271574
2057	0.43017521909218026	0.41522523698743413	0.4450295274243012
2058				0.4094522598300368	0.3954153036489883	0.42343180508889633
2059	0.43017521909218026	0.41522523698743413	0.4450295274243012
2060				0.4094522598300368	0.3954153036489883	0.42343180508889633
2062				0.4091740993274352	0.3951362423669851	0.42315490600816247
2064	0.42980817538988325	0.41485380737746586	0.444667348092957
2065	0.4294411316875864	0.41448239851429186	0.4443051491161038	0.4091740993274352	0.3951362423669851	0.42315490600816247
2066	0.4294411316875864	0.41448239851429186	0.4443051491161038
2067	0.429073144428214	0.4141100107665355	0.4439420436827616	0.40861739987256784	0.3945777502669938	0.4226007218708068
2068	0.429073144428214	0.4141100107665355	0.4439420436827616	0.4083390501451342	0.39429851653547593	0.4223236179906245
2070	0.429073144428214	0.4141100107665355	0.4439420436827616
2071				0.40806070041770065	0.39401929101358973	0.42204650623835044
2072				0.40806070041770065	0.39401929101358973	0.42204650623835044
2074	0.429073144428214	0.4141100107665355	0.4439420436827616
2075	0.4287042079325748	0.41373663815032524	0.44357802643709354
2076	0.4283349536621766	0.4133629499177534	0.4432136906100774	0.4077821606904532	0.39373987583973563	0.42176920466615847
2077	0.4283349536621766	0.4133629499177534	0.4432136906100774	0.4075036209632057	0.39346046889414604	0.42149189520388586
2079	0.42796538079447827	0.41298894524746566	0.44284903538303655
2080	0.42796538079447827	0.41298894524746566	0.44284903538303655	0.40722508123595796	0.3931810701748344	0.4212145778531883
2081				0.40722508123595796	0.3931810701748344	0.4212145778531883
2082				0.40722508123595796	0.3931810701748344	0.4212145778531883
2083	0.42722495626023177	0.412239644534392	0.4421184630310161
2085	0.42722495626023177	0.412239644534392	0.4421184630310161
2086				0.40722508123595796	0.3931810701748344	0.4212145778531883
2087	0.42722495626023177	0.412239644534392	0.4421184630310161	0.40694558564142413	0.39290068421647845	0.42093633731115754
2088	0.42722495626023177	0.412239644534392	0.4421184630310161
2089	0.42722495626023177	0.412239644534392	0.4421184630310161
2090				0.4066660900468903	0.39262030659485114	0.42065808877618793
2091	0.42722495626023177	0.412239644534392	0.4421184630310161	0.4063865944523562	0.3923399373079114	0.42037983224998304
2092	0.42685248463315223	0.4118626313766869	0.4417510243108069	0.4063865944523562	0.3923399373079114	0.42037983224998304
2093	0.426107541378993	0.411108670556145	0.4410160848647396	0.40610652098960476	0.39205897448469135	0.4201010144558826
2095				0.4055463740641017	0.39149707403715966	0.41954335470882
2097	0.425734743879974	0.41073137740810206	0.4406482781231558
2099	0.4253619463809547	0.4103541061117888	0.4402804506927446
2100	0.4253619463809547	0.4103541061117888	0.4402804506927446	0.4052663006013504	0.3912161364087526	0.4192645127592753
2101	0.4253619463809547	0.4103541061117888	0.4402804506927446	0.4052663006013504	0.3912161364087526	0.4192645127592753
2102	0.4253619463809547	0.4103541061117888	0.4402804506927446	0.4052663006013504	0.3912161364087526	0.4192645127592753
2103	0.42498816611172724	0.4099758148369705	0.43991167961625816
2105	0.4246143858424998	0.4095975456033986	0.4395428876718943
2106	0.4246143858424998	0.4095975456033986	0.4395428876718943	0.40498583949366757	0.39093480343078263	0.4189852916151321
2107	0.4246143858424998	0.4095975456033986	0.4395428876718943	0.40470537838598514	0.3906534788919386	0.41870606238000707
2108	0.4242396158638215	0.4092182491239202	0.4391731454964728	0.40470537838598514	0.3906534788919386	0.41870606238000707
2110	0.4238648458851433	0.40883897487775595	0.43880338227171456
2112	0.4238648458851433	0.40883897487775595	0.43880338227171456
2113				0.4044247227837755	0.39037196021605003	0.4184266388425014
2114	0.4231146426180903	0.4080797898420208	0.43806316981952476	0.4044247227837755	0.39037196021605003	0.4184266388425014
2115	0.4231146426180903	0.4080797898420208	0.43806316981952476	0.40414367711123655	0.39009004370643036	0.41814683375273076
2116	0.4231146426180903	0.4080797898420208	0.43806316981952476	0.40414367711123655	0.39009004370643036	0.41814683375273076
2117				0.40414367711123655	0.39009004370643036	0.41814683375273076
2118				0.4038622400101844	0.38980772796536856	0.4178666457968456
2121	0.4227388747294418	0.4076995243640547	0.43769240635337425	0.4035808029091318	0.3895254207742484	0.41758644964464076
2122	0.4227388747294418	0.4076995243640547	0.43769240635337425	0.4035808029091318	0.3895254207742484	0.41758644964464076
2123				0.4035808029091318	0.3895254207742484	0.41758644964464076
2124	0.4227388747294418	0.4076995243640547	0.43769240635337425	0.4032989727395023	0.3892427126717835	0.4173058690321939
2125				0.4032989727395023	0.3892427126717835	0.4173058690321939
2127	0.4227388747294418	0.4076995243640547	0.43769240635337425	0.40301674812596866	0.38895960224252535	0.4170249026291934
2128				0.40301674812596866	0.38895960224252535	0.4170249026291934
2130	0.4227388747294418	0.4076995243640547	0.43769240635337425	0.40301674812596866	0.38895960224252535	0.4170249026291934
2131	0.4227388747294418	0.4076995243640547	0.43769240635337425	0.40245150724500656	0.38839258257090337	0.4164621872399083
2132	0.4223600764545948	0.4073160673486534	0.4373187772779004	0.40245150724500656	0.38839258257090337	0.4164621872399083
2133	0.4223600764545948	0.4073160673486534	0.4373187772779004
2134	0.4219809381453895	0.40693227268021803	0.43694480729423874	0.40216868819564255	0.3881088788417531	0.41618062697198605
2135	0.4219809381453895	0.40693227268021803	0.43694480729423874	0.40216868819564255	0.3881088788417531	0.41618062697198605
2136				0.40216868819564255	0.3881088788417531	0.41618062697198605
2137	0.4219809381453895	0.40693227268021803	0.43694480729423874
2138	0.42160043234002836	0.4065470501740047	0.4365695325003885
2139	0.42121992653466733	0.40616185113719	0.43619423549228287
2140	0.42083907669150744	0.40577631048114243	0.43581859356362196
2141	0.42083907669150744	0.40577631048114243	0.43581859356362196
2142				0.4018854708095891	0.38782476879141053	0.4158986771366825
2143				0.4018854708095891	0.38782476879141053	0.4158986771366825
2144				0.40160185368128304	0.3875402509731371	0.4156163363746602
2146	0.42083907669150744	0.40577631048114243	0.43581859356362196	0.40160185368128304	0.3875402509731371	0.4156163363746602
2147				0.40160185368128304	0.3875402509731371	0.4156163363746602
2149	0.42083907669150744	0.40577631048114243	0.43581859356362196	0.4013172315312608	0.3872546945882695	0.4153330255754273
2151	0.42083907669150744	0.40577631048114243	0.43581859356362196
2152	0.42083907669150744	0.40577631048114243	0.43581859356362196
2154	0.42083907669150744	0.40577631048114243	0.43581859356362196	0.40103220508841203	0.38696872573872065	0.4150493194610722
2155				0.40074717864556314	0.38668276586517103	0.4147656047464894
2157	0.420455449456602	0.40538784530136573	0.43544032492068196
2158	0.420455449456602	0.40538784530136573	0.43544032492068196	0.4004621522027141	0.3863968149653135	0.4144818814336153
2159	0.420455449456602	0.40538784530136573	0.43544032492068196
2160				0.4004621522027141	0.3863968149653135	0.4144818814336153
2161				0.4004621522027141	0.3863968149653135	0.4144818814336153
2162	0.420455449456602	0.40538784530136573	0.43544032492068196	0.40017651586020125	0.38611023732314104	0.4141975660972144
2164	0.420455449456602	0.40538784530136573	0.43544032492068196
2166				0.40017651586020125	0.38611023732314104	0.4141975660972144
2167	0.420455449456602	0.40538784530136573	0.43544032492068196
2169				0.40017651586020125	0.38611023732314104	0.4141975660972144
2170				0.39989047117409654	0.3858232430587312	0.41391285151688845
2172				0.39989047117409654	0.3858232430587312	0.41391285151688845
2173	0.42006864591524345	0.40499603068482143	0.43505905701239345	0.39989047117409654	0.3858232430587312	0.41391285151688845
2174	0.4196818423738852	0.4046042410334357	0.43467776548219594
2175	0.4196818423738852	0.4046042410334357	0.43467776548219594	0.39960381133812967	0.3855356165773433	0.41362753990287193
2176				0.3993171515021624	0.3852479992692955	0.41334221950138933
2178	0.41929468200269143	0.4042120972234194	0.43429611608924473	0.399030285732405	0.3849601764313903	0.4130566933723832
2180	0.41929468200269143	0.4042120972234194	0.43429611608924473
2181				0.39874341996264767	0.3846723627885983	0.41277115843489637
2182	0.41890716381230086	0.40381959826680136	0.43391410784930246
2183	0.41890716381230086	0.40381959826680136	0.43391410784930246
2184	0.41890716381230086	0.40381959826680136	0.43391410784930246
2185	0.41890716381230086	0.40381959826680136	0.43391410784930246	0.39874341996264767	0.3846723627885983	0.41277115843489637
2186	0.41890716381230086	0.40381959826680136	0.43391410784930246
2187	0.418517482729685	0.4034248259855283	0.43353005032112557	0.39874341996264767	0.3846723627885983	0.41277115843489637
2188				0.39874341996264767	0.3846723627885983	0.41277115843489637
2189				0.39874341996264767	0.3846723627885983	0.41277115843489637
2191				0.39816761719013855	0.3840946036029271	0.4121980814325903
2192	0.41812780164706875	0.4030300793134906	0.433145968563534
2193	0.41812780164706875	0.4030300793134906	0.433145968563534
2194	0.41812780164706875	0.4030300793134906	0.433145968563534	0.39759139777307584	0.38351644727107687	0.4116245703212513
2195	0.41773666245001834	0.402633808333766	0.4327604975063928
2198	0.416954384055917	0.4018413441648722	0.43198948179503893	0.3970151783560136	0.382938328317436	0.41105102340747074
2199				0.3970151783560136	0.382938328317436	0.41105102340747074
2200	0.416562877592015	0.40144476054575484	0.43160359335331244
2202	0.416562877592015	0.40144476054575484	0.43160359335331244	0.3970151783560136	0.382938328317436	0.41105102340747074
2203	0.4161710028247601	0.4010478114012827	0.43121733555200065
2204	0.41577875871276704	0.40065049569160677	0.4308307073551782
2205				0.39672664988337103	0.3826488462043463	0.41076383611634637
2206	0.41577875871276704	0.40065049569160677	0.4308307073551782
[truncated: 1,678 more rows]
