# Supplementary material for: Temporal trends in malignancy incidence and outcomes among kidney transplantation recipients: a multi-center real-world evidence study using the TriNetX network (2000–2010 vs. 2010–2021)
Source: Front Immunol. 2025 Oct 2;16:1626135. doi: 10.3389/fimmu.2025.1626135 (PMC12527844; doi:10.3389/fimmu.2025.1626135)
Supplement: Supplementary file 2 [file DataSheet2.csv]

Outcome 2 Result 2b Kaplan-Meier Graph
Generated by TriNetX
Notes
1124 patients in Cohort 1 and 2552 patients in Cohort 2 were excluded from results because they had the outcome prior to the time window.
Graph Data Table
Time (Days)	Cohort 1: Survival Probability	Cohort 1: Survival Probability 95 % CI Lower	Cohort 1: Survival Probability 95 % CI Upper	Cohort 2: Survival Probability	Cohort 2: Survival Probability 95 % CI Lower	Cohort 2: Survival Probability 95 % CI Upper
1	0.9991671871746827	0.9977825841720637	0.9996873491408449	0.9988148148148146	0.9968452964082923	0.9995550140906403
2	0.9987483369599779	0.9972160761756033	0.9994374851629598	0.9979211540798171	0.9956443583458542	0.9990084077409132
3	0.9983287829431904	0.9966609927816775	0.9991638831482735	0.9964303845039574	0.9937229795172265	0.9979712227163742
4	0.9976993196500358	0.9958494792249961	0.9987252344724258	0.996132052053506	0.9933479432446388	0.9977522355992133
5	0.996858620834237	0.9947946235300159	0.9981049964241049	0.9943415211031402	0.9911431015987964	0.9963870256321335
6	0.9964379166262463	0.9942762345861508	0.9977841103184076	0.9928489640315347	0.9893498446829678	0.9952012312378742
7	0.9958060599891982	0.9935068179411475	0.9972922473316205	0.9922514022114732	0.9886402495139441	0.9947176708065363
8	0.9949635844731324	0.9924952547869789	0.9966214557048777	0.9916531197862624	0.9879337177888133	0.9942293726500995
9	0.9943306559842809	0.99174372463783	0.9961086163381379	0.9913537979873523	0.98758161370059	0.9939836403727977
10	0.9941195006103202	0.9914943924073983	0.9959360747849403	0.989856736981633	0.9858330212528517	0.9927418403843933
11	0.993908210599563	0.9912455278922195	0.9957627659246936	0.989557324780489	0.9854855674833182	0.9924911765478315
12	0.9934855407247601	0.9907495364120367	0.9954141911265527	0.989557324780489	0.9854855674833182	0.9924911765478315
13	0.9932740708352907	0.9905022260624075	0.9952389201325612	0.9883582247201671	0.9841003344780751	0.9914807981439885
14	0.9928511310563527	0.9900092358056277	0.9948867302252533	0.9877579464178772	0.9834103562600675	0.9909714091442887
15	0.9926395710454748	0.9897633842376126	0.9947097937739122	0.9865570249024751	0.9820363852316862	0.9899458459632119
16	0.9915806425506539	0.9885395061272625	0.9938173120130395	0.9862567031292933	0.9816940184831977	0.9896881327791771
17	0.9909448780865266	0.9878095959842756	0.9932765331769404	0.9847532630330589	0.9799865273073819	0.9883914016237415
18	0.9900966479319486	0.9868407010772078	0.9925500316560742	0.9844523912753347	0.9796460547656943	0.9881306479174479
19				0.9838499112317143	0.9789653253250136	0.9876074009817151
20	0.9898845449653824	0.9865992443790614	0.9923675442171652	0.9835484866265575	0.9786252909714949	0.9873450671315437
21	0.9890357693641267	0.9856359603083247	0.9916342971261545	0.9820413636007747	0.9769304542186357	0.9860280857251535
22	0.9883990510576695	0.9849162614144472	0.9910813172209616	0.9811370897853039	0.9759175090370058	0.9852339556162553
23	0.9879744810185551	0.9844376340760586	0.9907113050586236	0.9805342405749905	0.9752437325699373	0.9847030207011739
24	0.9877620133882278	0.984198451674378	0.9905257910361184	0.9796294104544953	0.9742345088058209	0.9839040413910373
25	0.987124198915529	0.9834817787338647	0.9899675303247609	0.9790252603401232	0.9735618819297951	0.9833692956273973
26				0.9787228120051406	0.9732254927180554	0.9831012349916016
27	0.9869115482910326	0.9832432792794747	0.9897809594352864	0.9775126446950868	0.9718819907207915	0.9820261934086523
28	0.9860605790750026	0.9822909296989016	0.9890322825557737	0.975999935557521	0.9702079352341526	0.9806771163177745
29	0.9849964083658779	0.9811043366121234	0.9880916714617709	0.9753946642796562	0.9695396233893459	0.9801358039783383
30	0.9845699106787745	0.9806299294910217	0.9877135017230159	0.9747888290844522	0.9688714497241148	0.9795932075212123
31	0.9843565231818777	0.9803928123068191	0.9875240482636322	0.9738797938070964	0.9678703514293469	0.9787775878175874
32	0.9839293778040583	0.9799186195961739	0.9871443451325589	0.9729704756055957	0.9668706395585368	0.9779600206054107
33	0.9835020469125033	0.9794448501178091	0.9867638456303965	0.9726673695384301	0.9665377732816068	0.9776871307417255
34	0.9832883814667267	0.979208203612854	0.9865733602604252	0.9720609684352259	0.9658723481707954	0.9771406631006365
35	0.9824331621743001	0.9782624464424478	0.9858094654016475	0.97084816622882	0.9645435774517744	0.9760456678369175
36	0.9822193108111809	0.9780263169537826	0.985618090806262	0.9705448709566473	0.9642116873026924	0.975771427260529
37	0.9820052730446074	0.9777900988333531	0.9854264252943982	0.9702412910783378	0.9638796135215599	0.9754967919997571
38	0.9817910017653035	0.97755373225542	0.9852344326328397	0.969937616182851	0.9635475850059143	0.9752219196240295
39	0.9815766369177555	0.9773173885504876	0.9850422278009787	0.9696335605037961	0.9632152529709094	0.9749465769985388
40	0.9813621315338142	0.9770810078738116	0.9848497747571697	0.9696335605037961	0.9632152529709094	0.9749465769985388
41	0.9813621315338142	0.9770810078738116	0.9848497747571697	0.9690246854265551	0.9625501331085627	0.9743947985777437
42	0.9811473444619084	0.9768444147171657	0.9846569608114286	0.9684158103493158	0.9618856277796837	0.9738424142432004
43	0.9807174880130746	0.976371278242901	0.9842707133779147	0.9675024977334569	0.9608899844493843	0.9730127381822492
44	0.9807174880130746	0.976371278242901	0.9842707133779147	0.9671978684835404	0.9605581614462072	0.9727357352945929
45	0.9805021823076947	0.9761344412404868	0.9840770912351938
46	0.9800712870397056	0.9756608014046201	0.9836892411065432	0.9662839807337927	0.9595635349937139	0.9719038955547823
47				0.965979255416627	0.9592321521598861	0.9716262647245341
48	0.9796402970278141	0.9751875429145699	0.9833008264579869	0.9656745300994598	0.9589009038582623	0.9713485011716794
49	0.9789935274655163	0.9744782076354949	0.9827170898471693	0.9656745300994598	0.9589009038582623	0.9713485011716794
50	0.9785620627112338	0.9740055501204075	0.9823271300598352	0.965369130184818	0.9585689796489942	0.9710700445384631
51	0.9785620627112338	0.9740055501204075	0.9823271300598352	0.965369130184818	0.9585689796489942	0.9710700445384631
52	0.9785620627112338	0.9740055501204075	0.9823271300598352	0.965369130184818	0.9585689796489942	0.9710700445384631
53	0.9783459968991985	0.9737689853172676	0.9821317102893937	0.9641444310028507	0.9572388861504588	0.969952340771732
54	0.97812983560956	0.9735324159265605	0.9819361030620496	0.9635320814118684	0.9565746105339541	0.9693927322795819
55	0.97812983560956	0.9735324159265605	0.9819361030620496	0.9626129729081374	0.9555784299020268	0.9685519180457675
56	0.9774812083976182	0.9728231873791918	0.9813485243411393	0.9616932789849764	0.9545826354228394	0.9677095497741252
57	0.9774812083976182	0.9728231873791918	0.9813485243411393	0.9610801497028693	0.9539193564248981	0.967147397778908
58	0.9772649036380698	0.9725868748423284	0.9811523776540519	0.9607735850618145	0.9535878880625984	0.966866153744913
59	0.9772649036380698	0.9725868748423284	0.9811523776540519	0.9601598683035512	0.9529245912930425	0.9663028404703277
60	0.9768320066707883	0.9721142134255584	0.9807595424821342	0.959852911823915	0.9525929928901467	0.9660209380585683
61	0.9766154142081108	0.9718778619648962	0.9805628561276069	0.9595458571496265	0.9522613875713918	0.9657388455496347
62	0.9763987256316286	0.9716414950473256	0.9803659920013256	0.9586243982599181	0.9512668679320776	0.9648916862770286
63	0.9763987256316286	0.9716414950473256	0.9803659920013256	0.9580098954405206	0.950604148835672	0.9643262303922099
64	0.9763987256316286	0.9716414950473256	0.9803659920013256
65	0.9759644811461357	0.971168013667187	0.9799712542162837	0.9573949982033966	0.9499413762443867	0.9637600366878349
66	0.9755302366606418	0.9706949223032463	0.9795761362644965
67	0.9753130660825775	0.9704584615865479	0.9793783975956007
68	0.9748784345914523	0.9699854721456072	0.9789824050754539	0.9573949982033966	0.9499413762443867	0.9637600366878349
69	0.9746610703919888	0.9697490574241943	0.9787842337962201	0.9567795080084734	0.9492783096469032	0.9631929437000112
70	0.9740086868107355	0.9690400042048265	0.9781889512192434	0.9564716638939282	0.948946809306172	0.9629091666864419
71	0.9737911284710425	0.968803713284714	0.9779902705848804	0.9561636214900988	0.94861517428203	0.9626251247691877
72				0.9561636214900988	0.94861517428203	0.9626251247691877
73	0.9737911284710425	0.968803713284714	0.9779902705848804	0.9555465426766173	0.947951029135102	0.9620559093935359
74	0.9735734242169684	0.968567334654052	0.9777913834926512	0.9549292645482735	0.9472870358132658	0.961486147193298
75	0.9733556225560708	0.9683309254935477	0.977592331315855	0.9549292645482735	0.9472870358132658	0.961486147193298
76	0.9729200192342725	0.967858360500107	0.9771939800726942	0.9543107870453282	0.9466220155543383	0.9609149925677313
77	0.9727021688045296	0.9676221445855298	0.9769946420009314	0.9540015482938549	0.946289646255325	0.9606292777805361
78	0.9724842207496781	0.9673858944036478	0.976795142110615	0.9527645932879629	0.9449610865468824	0.9594855224975475
79	0.9718300833814608	0.9666772783533788	0.9761959251671126	0.9524551536668884	0.9446289369271701	0.9591991921161142
80	0.9709577044915312	0.9657333190007735	0.9753957373635233
81	0.9705212209201707	0.9652614449754016	0.9749949524715871	0.9524551536668884	0.9446289369271701	0.9591991921161142
82	0.9705212209201707	0.9652614449754016	0.9749949524715871	0.9524551536668884	0.9446289369271701	0.9591991921161142
83	0.9705212209201707	0.9652614449754016	0.9749949524715871	0.9521455128497024	0.9442966409166338	0.958912603152794
84	0.9703024872665932	0.9650250374206514	0.9747940361347237	0.9512165903981413	0.9433002772839761	0.9580523241621588
85	0.9703024872665932	0.9650250374206514	0.9747940361347237	0.950906949580954	0.9429683281538709	0.9577653963887706
86	0.9700835561999727	0.9647884701778662	0.9745928812748654	0.9499777245487899	0.9419726339419964	0.9569038595126927
87	0.9696453974121677	0.9643152039441832	0.9741901080562351	0.9499777245487899	0.9419726339419964	0.9569038595126927
88	0.9694263180182667	0.9640786787432607	0.9739886165344545	0.9496674770881274	0.9416403137348598	0.9566160838605324
89				0.9490467793906848	0.9409756842140864	0.9560401176499927
90	0.9689881592304617	0.9636058403197331	0.9735854273070755	0.9487364305419637	0.9406434914291286	0.9557520154961633
91	0.9683309210487537	0.9628971014866466	0.972980138548303	0.9481157328445196	0.9399793462177299	0.9551755765098786
92	0.9681117424790286	0.9626608741345908	0.9727781593873834	0.9474948319061808	0.9393152812151949	0.9545986539576072
93	0.9672350282001245	0.9617166250974999	0.9719695995513039	0.9471842796833331	0.9389832477006096	0.9543099908047559
94	0.9672350282001245	0.9617166250974999	0.9719695995513039	0.9471842796833331	0.9389832477006096	0.9543099908047559
95	0.9672350282001245	0.9617166250974999	0.9719695995513039	0.946873319644041	0.9386508189281559	0.9540209006886098
96	0.9665762983284791	0.9610077153657157	0.9713615025934276	0.9465621552274646	0.9383182304398384	0.9537315592370875
97	0.9665762983284791	0.9610077153657157	0.9713615025934276	0.9453166787074286	0.9369876888498083	0.952572745848198
98	0.9661369454656011	0.9605351899829195	0.9709556278985747	0.9453166787074286	0.9369876888498083	0.952572745848198
99	0.9659171690903815	0.9602989031808832	0.9707525148725138
100	0.9659171690903815	0.9602989031808832	0.9707525148725138	0.945005206984626	0.9366551220115594	0.9522827714063856
101	0.9654771157103863	0.9598259277429649	0.9703456825623253
102	0.9654771157103863	0.9598259277429649	0.9703456825623253	0.9446936325675511	0.936322510261592	0.9519926363003601
103	0.9650369620218932	0.9593530764944758	0.9699385297645178	0.9446936325675511	0.936322510261592	0.9519926363003601
104	0.9648167345088791	0.9591165642697491	0.9697347376035947	0.9440700724140412	0.9356570310780168	0.9514117965925295
105	0.9645965069958673	0.9588801109107395	0.9695308882094557	0.943446100125598	0.9349913655662446	0.950830318321467
106	0.9645965069958673	0.9588801109107395	0.9695308882094557
107	0.964376178876407	0.9586435986351829	0.9693268958394347	0.9431339075047759	0.9346584019874162	0.9505392958452533
108	0.964376178876407	0.9586435986351829	0.9693268958394347	0.9421970195171887	0.9336595775127724	0.94966554703249
109	0.964376178876407	0.9586435986351829	0.9693268958394347	0.9421970195171887	0.9336595775127724	0.94966554703249
110	0.9641555987805979	0.9584068507488529	0.9691226310470082	0.9418845163598024	0.9333265370133029	0.949373981839198
111	0.9639349682087958	0.9581701017599507	0.9689182669274685	0.941572013202417	0.9329935655455489	0.9490823494228396
112	0.9637142365925356	0.9579332923712576	0.9687137605056094
113	0.9637142365925356	0.9579332923712576	0.9687137605056094	0.9412591985800897	0.9326603042662814	0.9487903798900791
114	0.9634932012171711	0.9576961863722617	0.9685089380752918
115	0.9634932012171711	0.9576961863722617	0.9685089380752918	0.9412591985800897	0.9326603042662814	0.9487903798900791
116	0.9632720643796179	0.957459019010343	0.9683039735480026	0.9409460717675205	0.9323267522118172	0.9484980728117278
117	0.9632720643796179	0.957459019010343	0.9683039735480026	0.9409460717675205	0.9323267522118172	0.9484980728117278
118	0.9630508259633628	0.9572217898055713	0.9680988671811793
119	0.9628294858516738	0.9569844982828716	0.9678936192267275	0.940632840718329	0.9319931483624212	0.9482056090125718
120	0.9628294858516738	0.9569844982828716	0.9678936192267275	0.9396928345483906	0.9309923810396928	0.9473275527976944
121	0.9626078910332949	0.9567469663504861	0.9676880984398015	0.9384382379735585	0.9296575099260099	0.9461548188902981
122	0.9626078910332949	0.9567469663504861	0.9676880984398015	0.9384382379735585	0.9296575099260099	0.9461548188902981
123	0.962386040862511	0.9565091931441762	0.9674823044477704	0.9381241689514803	0.9293234732720393	0.9458611116377219
124	0.962386040862511	0.9565091931441762	0.9674823044477704	0.9378100999293993	0.9289895010461016	0.9455673417938726
125	0.9621639859384541	0.9562712373012303	0.967276280970315	0.9378100999293993	0.9289895010461016	0.9455673417938726
126	0.9619418797551821	0.9560332767918746	0.9670701603661839	0.9368672613570848	0.927987243219432	0.9446851102814959
127	0.9619418797551821	0.9560332767918746	0.9670701603661839
128	0.9617196709587509	0.955795251642278	0.9668638987966637	0.9368672613570848	0.927987243219432	0.9446851102814959
129	0.9614973080290489	0.9555571017913069	0.9666574522004243	0.9362378577552323	0.927318419513051	0.9440959131750513
130	0.9614973080290489	0.9555571017913069	0.9666574522004243	0.9359231559543065	0.9269841012199995	0.943801223792943
131	0.9612748422011839	0.955318886396359	0.9664508649999776	0.9352935406458948	0.9263154075190635	0.9432114805080987
132	0.9612748422011839	0.955318886396359	0.9664508649999776	0.9349786269958457	0.9259810312452036	0.9429164271736422
133				0.9346632885044476	0.9256462302443116	0.9426209435669117
134	0.9610520670349726	0.9550803659139059	0.9662439595338258	0.9346632885044476	0.9256462302443116	0.9426209435669117
135	0.9601605530581308	0.9541263338820795	0.965415471066864	0.9343477370903672	0.9253112466250866	0.9423252150164088
136	0.9601605530581308	0.9541263338820795	0.965415471066864	0.9340320790710801	0.9249762016211001	0.9420293347115273
137	0.9599375192478962	0.9538877762925555	0.9652080892440454	0.9337164210517929	0.924641216636889	0.9417333962128707
138	0.9597143817492333	0.9536491501321952	0.965000568297163	0.9337164210517929	0.924641216636889	0.9417333962128707
139	0.9590448135759205	0.9529333961046794	0.9643775771309309	0.9334005494614511	0.9243060475247934	0.9414372130117726
140	0.9585984347937107	0.9524564763512297	0.9639620086888028	0.9330844639384365	0.9239706937014356	0.9411407849938613
141	0.9585984347937107	0.9524564763512297	0.9639620086888028	0.9327683784154218	0.923635399017393	0.9408442996699595
142	0.9585984347937107	0.9524564763512297	0.9639620086888028	0.9321362073693934	0.9229649854446037	0.9402511586253739
143	0.9583749331768316	0.9522177300226691	0.963753882844923	0.9321362073693934	0.9229649854446037	0.9402511586253739
144	0.9583749331768316	0.9522177300226691	0.963753882844923	0.9311869851622958	0.9219586990643656	0.939360179726952
145	0.9581513794252149	0.9519789724670248	0.9635456646471746	0.93087057775993	0.921623384844703	0.939063075711855
146	0.9579277735023617	0.9517402033221332	0.963337354375197	0.9305539551144335	0.921287882302054	0.9387657278956475
147				0.9302371168593719	0.9209521908725311	0.9384681361331921
148				0.9292866020941887	0.9199454525481996	0.9375750353148636
149	0.9577041675795079	0.9515014823818745	0.9631289975759479
150				0.9286524931879491	0.9192740787340419	0.9369789868229061
151	0.9572568512938565	0.9510240633496405	0.9627120551847003	0.9273842753754703	0.9179319834315375	0.9357862574851306
152	0.9570331931510314	0.950785424695512	0.9625035155576785	0.9273842753754703	0.9179319834315375	0.9357862574851306
153	0.9563622187225539	0.9500697877606388	0.9618776270729698	0.9270671124905955	0.9175964704751789	0.9354878498517776
154	0.9563622187225539	0.9500697877606388	0.9618776270729698	0.9267499496057201	0.9172610104721861	0.9351893908559658
155	0.9563622187225539	0.9500697877606388	0.9618776270729698
156	0.9563622187225539	0.9500697877606388	0.9618776270729698	0.9264326781406037	0.916925479982906	0.934890785168196
157	0.956138193841148	0.9498309124937258	0.9616685899780896	0.9261154066754871	0.9165900018642967	0.9345921286781647
159	0.9556901440783347	0.9493532985754504	0.9612503838699248	0.9257981352103699	0.9162545757896774	0.934293421692687
160				0.9251633747474212	0.9155836321391636	0.9336956656078926
162	0.9556901440783347	0.9493532985754504	0.9612503838699248	0.9251633747474212	0.9155836321391636	0.9336956656078926
163	0.9556901440783347	0.9493532985754504	0.9612503838699248	0.9245279603416876	0.9149121529588801	0.9330971339108062
164	0.9552415685589356	0.9488752611456136	0.9608315463058973	0.9242102531388214	0.9145764896840389	0.932797794039237
165	0.9552415685589356	0.9488752611456136	0.9608315463058973	0.923892327355148	0.9142406295757234	0.9324982122624398
166	0.9552415685589356	0.9488752611456136	0.9608315463058973	0.9235741826143237	0.913904572106306	0.9321983883764569
167				0.9235741826143237	0.913904572106306	0.9321983883764569
168	0.9550170699529287	0.9486360674610517	0.9606218792971302	0.922937673873721	0.9132323594719496	0.931598401313571
169	0.954792465750212	0.9483967970241264	0.9604120775011189	0.9223011651331184	0.9125603453978978	0.9309982217410001
170	0.9545677029287077	0.9481573888294552	0.9602020949341529	0.9223011651331184	0.9125603453978978	0.9309982217410001
171	0.9543428871720125	0.9479179638957032	0.9599920238586045
172	0.9541178063023961	0.9476782787883109	0.959781679566533	0.9223011651331184	0.9125603453978978	0.9309982217410001
173				0.9223011651331184	0.9125603453978978	0.9309982217410001
174	0.9534425636935476	0.9469594836212563	0.9591503959815189
175	0.9525420276239434	0.946001442312823	0.9583079246665425	0.9219824708811721	0.9122239151276793	0.9306976716085087
176	0.9523167871350267	0.9457619146669975	0.9580971130651101	0.9219824708811721	0.9122239151276793	0.9306976716085087
177	0.9520914400486233	0.945522306458995	0.9578861684655847	0.9219824708811721	0.9122239151276793	0.9306976716085087
178	0.9516404256288948	0.945042847159453	0.9574638805858057	0.9219824708811721	0.9122239151276793	0.9306976716085087
180	0.9514148649686377	0.9448031175198907	0.9572526310047428	0.9213444207283127	0.9115504543045697	0.9300958438672629
181	0.9511893043083784	0.9445634282326703	0.9570413424987647
182	0.9511893043083784	0.9445634282326703	0.9570413424987647	0.9210253956518831	0.9112137971018787	0.929794859100464
183	0.9507379689326693	0.9440839254505715	0.9566184622537711	0.9207063705754541	0.910877188323429	0.9294938274267381
184				0.9203872349184089	0.9105405029012084	0.9291926512480557
185	0.9507379689326693	0.9440839254505715	0.9566184622537711	0.9203872349184089	0.9105405029012084	0.9291926512480557
186	0.9505120331035507	0.9438439278301362	0.9564067297582852	0.9200678777931772	0.9102036155491713	0.9288912325939069
187				0.9197485206679455	0.9098667760032226	0.9285897676450777
188	0.9502860435569268	0.9436039085101943	0.9561949120650755	0.9194290526163067	0.9095298588972327	0.9282881584243516
189	0.9496077523052796	0.942883717914047	0.9555589495678254	0.9194290526163067	0.9095298588972327	0.9282881584243516
190	0.9493816013759379	0.9426436706210817	0.9553468400409371	0.9187898944288785	0.908855916093196	0.9276846059438678
191	0.9487031485879127	0.9419237580161903	0.9547102902905868	0.9184703153351639	0.9085190151211472	0.9273827614913513
192	0.9487031485879127	0.9419237580161903	0.9547102902905868	0.9184703153351639	0.9085190151211472	0.9273827614913513
193	0.9482507388842473	0.9414438821957662	0.9542856470705426	0.9181504023030018	0.9081817845207115	0.9270805758884142
194				0.9178304892708405	0.907844600470405	0.9267783452199844
195	0.9480244260587383	0.9412038774291827	0.9540731766188312	0.9175104646929916	0.9075073370916917	0.9264759708125216
196	0.9480244260587383	0.9412038774291827	0.9540731766188312	0.9175104646929916	0.9075073370916917	0.9264759708125216
197	0.9477980051306135	0.940963786818849	0.953860575410177	0.9171902167122966	0.9071698682781878	0.9261733536193673
198	0.9475713134288359	0.9407234254023398	0.9536477005501326	0.9168697449384627	0.9068321935180316	0.9258704933896071
199	0.9475713134288359	0.9407234254023398	0.9536477005501326	0.9165492731646292	0.906494564626932	0.9255675887831221
200	0.9475713134288359	0.9407234254023398	0.9536477005501326	0.9159083296169618	0.9058194434339693	0.9249616473906536
201	0.9475713134288359	0.9407234254023398	0.9536477005501326	0.9155878578431277	0.9054819506294983	0.9246586110742903
202	0.9473441325816947	0.9404825450714863	0.9534343600578652	0.9155878578431277	0.9054819506294983	0.9246586110742903
203	0.9473441325816947	0.9404825450714863	0.9534343600578652	0.915267161570678	0.905144250265997	0.9243553319248864
204	0.9473441325816947	0.9404825450714863	0.9534343600578652
205	0.9468891161875632	0.9400001514009059	0.9530069967293279	0.9149463528915435	0.9048064682950132	0.9240519096015335
206				0.9143045104833416	0.9041307849845154	0.9234447357287909
207	0.9468891161875632	0.9400001514009059	0.9530069967293279
208	0.9468891161875632	0.9400001514009059	0.9530069967293279
209	0.9468891161875632	0.9400001514009059	0.9530069967293279
210	0.946660950135469	0.9397582625960861	0.952792683313026	0.9133417468710392	0.9031175906980045	0.9225336548556506
211				0.9130208256669384	0.9027799465053834	0.9222298767640955
212	0.946660950135469	0.9397582625960861	0.952792683313026
213	0.9464326740442858	0.9395162857435808	0.9525782376595543	0.9123787575757523	0.9021045343611149	0.92162199431313
214	0.9459760117166403	0.9390323170458401	0.9521491438044762
215	0.9457476805528175	0.9387903872927046	0.9519345444692453	0.9120576105297912	0.9017667658977068	0.9213178901418967
216	0.9455193493889957	0.9385484936273132	0.9517199104805953	0.911736350364053	0.9014289132407006	0.9210136439121338
217	0.9455193493889957	0.9385484936273132	0.9517199104805953	0.9107722301486525	0.9004152287780998	0.92010035625955
218	0.9450623559866808	0.9380644383173897	0.9512902476244783	0.9107722301486525	0.9004152287780998	0.92010035625955
219	0.9450623559866808	0.9380644383173897	0.9512902476244783
220	0.9450623559866808	0.9380644383173897	0.9512902476244783
221				0.9104504025054906	0.9000769090367076	0.9197954407725126
222	0.9443758700138086	0.9373374930666355	0.9506446197204071	0.9101284610618896	0.8997385037487142	0.9194903832446086
223	0.9441470413561844	0.9370952484504561	0.9504293427842774	0.9098064056970404	0.8994000126519212	0.9191851836991007
224	0.943918101724431	0.9368529130397468	0.9502139344583791	0.9094842362899238	0.8990614354851024	0.9188798421578281
225	0.9434602224609202	0.936368346191475	0.9497830179777853	0.909162066882807	0.8987228998448481	0.9185744604396053
226	0.9432311716664403	0.9361259885496085	0.9495674120638969	0.9085177280685739	0.8980459522983415	0.9179635772619439
227	0.9430019538847477	0.9358834761695276	0.9493516258651005
228	0.9427727361030545	0.9356409978608088	0.9491358069562212	0.9078729319521308	0.897368656656045	0.9173521275827564
229	0.9423143005396696	0.9351561426345935	0.9487040717664375	0.9072281358356878	0.8966915234670767	0.9167405206770071
230	0.9418556418389928	0.9346711691470801	0.9482720106786797
231	0.9418556418389928	0.9346711691470801	0.9482720106786797	0.9072281358356878	0.8966915234670767	0.9167405206770071
232	0.9418556418389928	0.9346711691470801	0.9482720106786797	0.9069055084758599	0.8963527608607894	0.916434453969332
233	0.9418556418389928	0.9346711691470801	0.9482720106786797	0.9069055084758599	0.8963527608607894	0.916434453969332
234				0.9065826514062704	0.8960137815424847	0.916128143259094
235	0.9416258649075857	0.9344282265748078	0.9480555364725014
236	0.9416258649075857	0.9344282265748078	0.9480555364725014
237	0.9416258649075857	0.9344282265748078	0.9480555364725014	0.9062596793181312	0.8956747136989256	0.9158216910499193
238	0.9413958634750244	0.9341850636290454	0.947838831835342	0.9056137351418532	0.8949966975899333	0.9152086709506285
239				0.9056137351418532	0.8949966975899333	0.9152086709506285
241	0.9411658620424631	0.9339419338516858	0.9476220953892869	0.9049670991296135	0.8943180668040841	0.9145948793265113
242	0.9409358043885794	0.9336987735679646	0.9474052775689539
243				0.9046437811234929	0.8939788105068637	0.9142879263579468
244	0.940705634182026	0.933455519044014	0.9471883286603728	0.9043204631173729	0.8936395933512528	0.9139809355234224
245	0.9404752948984362	0.9332121063864799	0.9469711987328193	0.9039971451112534	0.8933004151477358	0.9136739069998068
246	0.9404752948984362	0.9332121063864799	0.9469711987328193	0.9039971451112534	0.8933004151477358	0.9136739069998068
247	0.9404752948984362	0.9332121063864799	0.9469711987328193	0.9033500462242733	0.8926216582974371	0.9130593233755233
248	0.9404752948984362	0.9332121063864799	0.9469711987328193
249				0.9033500462242733	0.8926216582974371	0.9130593233755233
250	0.9404752948984362	0.9332121063864799	0.9469711987328193
251	0.9404752948984362	0.9332121063864799	0.9469711987328193	0.903026380854791	0.892282208383874	0.9127518718293708
252	0.9404752948984362	0.9332121063864799	0.9469711987328193	0.9023790501158274	0.8916034235461147	0.9121368574837831
253	0.940244219887404	0.9329678959823752	0.9467533862890642
254	0.940244219887404	0.9329678959823752	0.9467533862890642	0.9023790501158274	0.8916034235461147	0.9121368574837831
255				0.9020552686123773	0.8912639587501291	0.9118291910256574
256	0.9400128605813287	0.9327233975891989	0.9465352907477218
257	0.9397813873332166	0.9324788034784341	0.9463170629196299
258	0.9395497429192832	0.9322340489895369	0.946098652236934
259	0.9393179842259128	0.9319891982439489	0.9458801091423145
260	0.9393179842259128	0.9319891982439489	0.9458801091423145
261	0.9390859965785376	0.9317441218065978	0.9456613321625582	0.9017314871089274	0.8909245318611925	0.9115214878855019
262	0.9388538942561012	0.9314989485425454	0.9454424225658117	0.9014075893046495	0.890585013055358	0.9112136440433365
263	0.9388538942561012	0.9314989485425454	0.9454424225658117	0.9010835750741303	0.8902454020965513	0.9109056594872628
264	0.938621504678314	0.9312534837672068	0.9452232275409749	0.9007595608436109	0.8899058286320582	0.9105976386498174
265	0.9383891151005287	0.9310080513536879	0.9450040016376614	0.8997871683705886	0.8888869419319144	0.9096730464185048
267	0.9383891151005287	0.9310080513536879	0.9450040016376614	0.8991386731141053	0.8882076086616879	0.909056263360659
268	0.9381564950918262	0.9307623913985527	0.9447845407804238	0.8991386731141053	0.8882076086616879	0.909056263360659
269				0.8991386731141053	0.8882076086616879	0.909056263360659
271	0.9381564950918262	0.9307623913985527	0.9447845407804238	0.8988139570891452	0.8878674755724699	0.9087473984388378
272	0.9381564950918262	0.9307623913985527	0.9447845407804238
273	0.9379235284925984	0.9305163729730358	0.9445647420381885
274	0.9379235284925984	0.9305163729730358	0.9445647420381885	0.8981642903330278	0.8871870579788368	0.9081293517963002
275	0.9376903302010801	0.9302701256172765	0.9443447072440715	0.897514388531051	0.8865065243984497	0.907510953429058
276	0.9376903302010801	0.9302701256172765	0.9443447072440715	0.896864251342691	0.885825873460046	0.9068922039974853
277	0.9374568415730412	0.9300235832399122	0.944124384436323	0.8965391827485114	0.8854856018218066	0.9065827772080136
279				0.8965391827485114	0.8854856018218066	0.9065827772080136
280	0.9372233529450047	0.9297770729682048	0.9439040310633156	0.8958883376067702	0.8848043785225786	0.9059631841707544
281	0.936989689680745	0.9295303979232548	0.9436834923952396	0.8958883376067702	0.8848043785225786	0.9059631841707544
282	0.9367559681318083	0.9292836890896621	0.9434628717035488	0.8958883376067702	0.8848043785225786	0.9059631841707544
283	0.9367559681318083	0.9292836890896621	0.9434628717035488
284	0.9367559681318083	0.9292836890896621	0.9434628717035488	0.8952365454368126	0.8841222449641202	0.9053426026490308
285	0.9365219546498867	0.9290366832601352	0.9432419618084668	0.8949106493518341	0.8837812314175398	0.9050322604451041
286				0.8942586197348198	0.883099046274286	0.9044112603959288
287	0.9362878241612242	0.9287895774026115	0.9430209179265573	0.8939326049263129	0.8827580063187471	0.9041007095124561
288	0.9360536351106584	0.9285424372168195	0.9427997920174254	0.8936065901178061	0.8824170012361474	0.9037901249134692
289	0.9360536351106584	0.9285424372168195	0.9427997920174254	0.8936065901178061	0.8824170012361474	0.9037901249134692
292	0.9360536351106584	0.9285424372168195	0.9427997920174254	0.8936065901178061	0.8824170012361474	0.9037901249134692
293	0.9358192114604927	0.9282950644654338	0.9425784279348614	0.8932799795220029	0.8820753694098975	0.9034789708580295
294	0.9355847878103271	0.9280477231190766	0.9423570339860409	0.8926267583303964	0.8813922101483281	0.9028565619124178
295				0.8922999085470458	0.8810504169673208	0.9025450920759853
296	0.9353503054073665	0.9278003469116742	0.9421355581525969
297	0.9353503054073665	0.9278003469116742	0.9421355581525969
298	0.9351157053809283	0.9275528695063996	0.9419139482624784	0.8919729389946285	0.8807085253932986	0.9022334811262778
300	0.9348811053544899	0.927305423087291	0.9416923088968128
301	0.9346465053280527	0.927058007483258	0.9414706402104935	0.8919729389946285	0.8807085253932986	0.9022334811262778
302	0.9344116105038939	0.9268102911766247	0.9412486803422657
303				0.8919729389946285	0.8807085253932986	0.9022334811262778
304				0.8916454893107096	0.8803661355037099	0.9019214048210709
305				0.8916454893107096	0.8803661355037099	0.9019214048210709
306	0.9339418208555763	0.9263149503339619	0.9408046733116571
307	0.9339418208555763	0.9263149503339619	0.9408046733116571	0.8916454893107096	0.8803661355037099	0.9019214048210709
308	0.9339418208555763	0.9263149503339619	0.9408046733116571	0.891317798943451	0.8800235130662889	0.9016090786105412
309	0.9339418208555763	0.9263149503339619	0.9408046733116571	0.8906621771715179	0.8793381040503305	0.9009841096194648
310	0.9339418208555763	0.9263149503339619	0.9408046733116571	0.8896776574473045	0.8783090416357684	0.9000454297428413
311	0.9337063337600502	0.9260666600799635	0.9405820997926061	0.8893493631087631	0.8779659546621167	0.8997323617199231
312	0.933470846664525	0.9258184003083466	0.9403594973103452	0.8893493631087631	0.8779659546621167	0.8997323617199231
313	0.933470846664525	0.9258184003083466	0.9403594973103452
314	0.9332351217032457	0.9255699036926328	0.9401366544466857
315				0.8890209475389292	0.8776227671695984	0.8994191518294817
316	0.9329993967419667	0.9253214373630958	0.9399137828116281	0.8886922891479727	0.8772793443359277	0.8991056905868697
317	0.9325279468194088	0.9248245949096452	0.9394679538169967
318	0.9325279468194088	0.9248245949096452	0.9394679538169967	0.8886922891479727	0.8772793443359277	0.8991056905868697
319	0.9322921622563696	0.9245761515781079	0.9392449436913194	0.8886922891479727	0.8772793443359277	0.8991056905868697
320	0.9322921622563696	0.9245761515781079	0.9392449436913194	0.8883632657162255	0.8769355507102428	0.8987918678839334
321	0.9322921622563696	0.9245761515781079	0.9392449436913194	0.8877052188527322	0.8762480645651869	0.8981641250658726
322				0.8867181485574918	0.875217086010252	0.8972222692540188
323	0.9322921622563696	0.9245761515781079	0.9392449436913194	0.8863890029938104	0.8748733575748944	0.8969081432417659
324	0.9322921622563696	0.9245761515781079	0.9392449436913194	0.8863890029938104	0.8748733575748944	0.8969081432417659
325				0.8857304673303678	0.8741857288550565	0.8962795753312173
328	0.9320557199124034	0.9243269997922534	0.9390213197691891
329	0.9318190974904912	0.9240776758127308	0.9387975071734193	0.8857304673303678	0.8741857288550565	0.8962795753312173
330	0.9315824750685796	0.9238283816505369	0.9385736662827411	0.8857304673303678	0.8741857288550565	0.8962795753312173
331	0.9315824750685796	0.9238283816505369	0.9385736662827411
333	0.9313457323811423	0.9235789822446532	0.9383496901332775	0.8857304673303678	0.8741857288550565	0.8962795753312173
334	0.9313457323811423	0.9235789822446532	0.9383496901332775	0.8854008318754624	0.8738415568758178	0.8959649122093795
335	0.9313457323811423	0.9235789822446532	0.9383496901332775	0.8850709507905604	0.8734971458765207	0.895649995836224
336	0.9311087487342261	0.9233293421570469	0.9381254712974609	0.8850709507905604	0.8734971458765207	0.895649995836224
337	0.9311087487342261	0.9233293421570469	0.9381254712974609	0.884740823617569	0.8731524953470639	0.8953348258158809
338				0.8844106964445773	0.8728078775418695	0.8950196242815569
339	0.9311087487342261	0.9233293421570469	0.9381254712974609
340	0.9308714631203782	0.9230793929692482	0.9379009554490986	0.8837501955510413	0.8721184669136794	0.8943889045440294
341	0.9303965287004184	0.9225791759241889	0.9374515162076444
342				0.8837501955510413	0.8721184669136794	0.8943889045440294
343				0.8834198216461627	0.8717736737176368	0.8940733863408962
344	0.9301589402099432	0.9223289755394801	0.9372266467088461	0.8827590738364046	0.871084184105789	0.8934422567129487
345	0.9299212302840026	0.9220786683062588	0.9370016412399913	0.8824286999315261	0.8707394874318921	0.893126645526698
346	0.929683520358061	0.9218283902339205	0.9367766081277998	0.8820983260266473	0.8703948226755676	0.8928110035832029
347	0.9294458104321189	0.9215781411706331	0.9365515475088377
348	0.9292080396952482	0.921327852855128	0.9363264052812027	0.8820983260266473	0.8703948226755676	0.8928110035832029
349	0.9292080396952482	0.921327852855128	0.9363264052812027	0.8817675804975778	0.8700497790843823	0.8924949951548287
350	0.9292080396952482	0.921327852855128	0.9363264052812027	0.8817675804975778	0.8700497790843823	0.8924949951548287
351	0.9287322547286861	0.9208270896898176	0.9358758219107804	0.8814364623674622	0.8697043556255719	0.8921786193349405
352	0.9284942403117895	0.9205766144504316	0.9356503807747892	0.8814364623674622	0.8697043556255719	0.8921786193349405
353	0.9282561038049125	0.920326030989437	0.9354248037025075
354	0.9282561038049125	0.920326030989437	0.9354248037025075	0.8807734789433423	0.8690127787778456	0.8915451004178319
355	0.9282561038049125	0.920326030989437	0.9354248037025075	0.8804418624226561	0.868666900185914	0.891228182236635
356	0.9280177838809581	0.9200752706132481	0.9351990360150886
357	0.9280177838809581	0.9200752706132481	0.9351990360150886	0.8801102459019693	0.8683210532740135	0.8909112335712569
358	0.9273024567094155	0.9193227477825219	0.934521244310016	0.8794470128605966	0.8676294539940569	0.8902772452456722
359	0.9270638916317939	0.9190718256919015	0.9342951509777341	0.8791151460632907	0.8672834250954858	0.8899599794229591
360	0.9268252037091281	0.9188207940993028	0.9340689214697602	0.878783279265985	0.8669374274873396	0.8896426834858888
361	0.9265864543006501	0.9185697215459476	0.9338426106727109
362	0.9265864543006501	0.9185697215459476	0.9338426106727109
363	0.926347581793741	0.9183185390675856	0.9336161636132473	0.8784512870939919	0.8665913226816678	0.8893252441080567
364	0.926108647674115	0.9180673153254886	0.9333896353077825	0.8777873027500049	0.8658992062490529	0.8886902756636612
365	0.9258697135544881	0.9178161190700895	0.9331630809283752	0.8771230671822794	0.8652069361769796	0.8880549609195336
367	0.9258697135544881	0.9178161190700895	0.9331630809283752	0.8767908235962257	0.8648607084749513	0.8877371452809812
368	0.9258697135544881	0.9178161190700895	0.9331630809283752	0.8767908235962257	0.8648607084749513	0.8877371452809812
369	0.9256304088986195	0.9175645361926796	0.9329361692861496	0.8767908235962257	0.8648607084749513	0.8877371452809812
370	0.9251517995868829	0.9170614525020282	0.9324822681898505	0.8761250750589473	0.864166954015098	0.8871002833575834
371	0.9249123710673215	0.9168098131049393	0.9322551681713227	0.8754590734815549	0.8634730431190389	0.8864630743785763
372	0.9246728805517684	0.9165581315486222	0.9320279870182303	0.8747930719041638	0.8627792540062068	0.8858257482390682
373	0.9239538503180584	0.9158026246897693	0.9313457904448653	0.8744596903981026	0.8624319852943201	0.8855066965128138
374	0.9239538503180584	0.9158026246897693	0.9313457904448653	0.8741260544994385	0.8620844665180849	0.8851873851605193
375				0.8737924186007747	0.8617369779812856	0.8848680447324678
376	0.9237138623049878	0.9155504952456792	0.931118062174088	0.8734586552628831	0.8613893791797788	0.8845485598196954
377	0.9232338862788486	0.9150463162629268	0.9306625298584499	0.8731246366566643	0.8610415292565099	0.8842288145970838
379				0.8731246366566643	0.8610415292565099	0.8842288145970838
380	0.9232338862788486	0.9150463162629268	0.9306625298584499
381	0.9232338862788486	0.9150463162629268	0.9306625298584499	0.8727903622934722	0.860693427680983	0.883908808626506
382				0.8727903622934722	0.860693427680983	0.883908808626506
383	0.9225131728625492	0.9142894102378084	0.9299783721653898	0.8724559598558124	0.8603452150899052	0.883588657670239
384	0.9222729350571167	0.914037160724088	0.9297502698053747
385	0.9222729350571167	0.914037160724088	0.9297502698053747	0.8721215574181521	0.8599970324761761	0.8832684779076835
386	0.9222729350571167	0.914037160724088	0.9297502698053747	0.8717870267095144	0.8596487384957887	0.8829481531135324
387	0.9217920836832598	0.9135323209892244	0.9292936541913327	0.8717870267095144	0.8596487384957887	0.8829481531135324
388	0.9210708066224758	0.9127752552047037	0.9286085468333226	0.8717870267095144	0.8596487384957887	0.8829481531135324
389	0.920830255354098	0.9125228113079122	0.928380016438746
390	0.920830255354098	0.9125228113079122	0.928380016438746	0.8714521104487728	0.8593000498375569	0.8826274499998099
391	0.9205895154180582	0.9122701828109412	0.9281512925937898	0.8714521104487728	0.8593000498375569	0.8826274499998099
392	0.9201080355459764	0.9117650019853443	0.9276937725939924
393	0.9201080355459764	0.9117650019853443	0.9276937725939924	0.8707815047462341	0.8586019108632535	0.8819852565013738
394	0.9198671064976539	0.9115122389679734	0.9274648068949303
395	0.9196260511762442	0.911259360607222	0.9272357039425745	0.8704462018949646	0.8582528860911279	0.881664116821525
396	0.9196260511762442	0.911259360607222	0.9272357039425745	0.8704462018949646	0.8582528860911279	0.881664116821525
397	0.9196260511762442	0.911259360607222	0.9272357039425745	0.8704462018949646	0.8582528860911279	0.881664116821525
398	0.9189025058960119	0.9105004538510751	0.926547911781244
399	0.9186610706606213	0.9102472528438796	0.9263183727555061	0.8701103816010236	0.8579033214858829	0.8813424792047142
400	0.9181782001898416	0.90974092517995	0.9258592241187328	0.8701103816010236	0.8579033214858829	0.8813424792047142
401				0.8697743018862295	0.8575535011231997	0.8810205776720559
402	0.9181782001898416	0.90974092517995	0.9258592241187328	0.8697743018862295	0.8575535011231997	0.8810205776720559
403	0.9179366379167052	0.9094876570908214	0.9256295005413349	0.8697743018862295	0.8575535011231997	0.8810205776720559
404				0.8694375716106251	0.8572029945204129	0.8806980573700223
405	0.9179366379167052	0.9094876570908214	0.9256295005413349	0.8684269893886828	0.856151222980992	0.8797299697974105
406	0.9179366379167052	0.9094876570908214	0.9256295005413349
407	0.9179366379167052	0.9094876570908214	0.9256295005413349	0.8680899979298587	0.855800548026271	0.8794070983955119
408	0.9179366379167052	0.9094876570908214	0.9256295005413349
409	0.9179366379167052	0.9094876570908214	0.9256295005413349
410	0.9176946298392158	0.9092339180345366	0.9253993529982179	0.8674160150122121	0.8550992866590653	0.8787612707148696
411	0.9176946298392158	0.9092339180345366	0.9253993529982179
412	0.9174524940529787	0.908980061665795	0.9251690673076866
413	0.9172102303893782	0.9087260877602102	0.9249386433581568	0.8664050406357403	0.8540476143752221	0.877792318455238
414	0.916967966725779	0.9084721383746106	0.9247081961501069	0.8664050406357403	0.8540476143752221	0.877792318455238
415	0.916967966725779	0.9084721383746106	0.9247081961501069	0.8664050406357403	0.8540476143752221	0.877792318455238
416	0.916967966725779	0.9084721383746106	0.9247081961501069	0.8664050406357403	0.8540476143752221	0.877792318455238
417	0.916967966725779	0.9084721383746106	0.9247081961501069
418	0.9167253184149234	0.9082177860429833	0.9244773799452366
419	0.9167253184149234	0.9082177860429833	0.9244773799452366	0.8664050406357403	0.8540476143752221	0.877792318455238
420	0.9164825415827156	0.9079633153976158	0.9242464249816815	0.8660668653661718	0.8536958137392292	0.8774682033171174
421	0.9159967305349633	0.9074541613928582	0.923784214214735	0.8653905148270332	0.8529923004430108	0.8768198887962348
422	0.9159967305349633	0.9074541613928582	0.923784214214735	0.8650523395574649	0.8526405875738321	0.8764956896042025
423	0.9159967305349633	0.9074541613928582	0.923784214214735
424	0.9159967305349633	0.9074541613928582	0.923784214214735	0.8647141642878953	0.8522889037524938	0.8761714625838871
425	0.915753437910651	0.9071991909272109	0.9235527261005934	0.8647141642878953	0.8522889037524938	0.8761714625838871
426	0.9155101452863389	0.9069442447766934	0.923321214950614	0.8647141642878953	0.8522889037524938	0.8761714625838871
427	0.9152667232854658	0.9066891791870053	0.9230895644626583	0.8643751936237293	0.8519363748489869	0.875846485084176
428	0.9152667232854658	0.9066891791870053	0.9230895644626583
429	0.9152667232854658	0.9066891791870053	0.9230895644626583	0.8636969863317528	0.8512311121385404	0.8751962048156346
430	0.9152667232854658	0.9066891791870053	0.9230895644626583	0.8633577494950156	0.8508783779821355	0.8748709019734947
431	0.9147792310227305	0.9061784007978967	0.9226256115286424
432	0.9145353549280836	0.9059229035292322	0.9223934838335277	0.8633577494950156	0.8508783779821355	0.8748709019734947
433	0.9142914788334369	0.9056674302934945	0.9221613333768042
434				0.8626790091259158	0.8501727034376159	0.8742199708658485
435	0.9142914788334369	0.9056674302934945	0.9221613333768042	0.8626790091259158	0.8501727034376159	0.8742199708658485
436	0.9140474074295846	0.905411764264119	0.9219289844304699	0.8626790091259158	0.8501727034376159	0.8742199708658485
437	0.9140474074295846	0.905411764264119	0.9219289844304699	0.8623392379525697	0.8498194689907927	0.8738940993904396
438	0.9140474074295846	0.905411764264119	0.9219289844304699	0.8619990646831605	0.8494658217703334	0.873567834768152
439	0.9138030750565757	0.9051558325814932	0.9216963778959709	0.8616588914137516	0.8491122034131924	0.8732415425455948
441	0.9135586773365815	0.904899852312653	0.9214636898869194	0.8613185837947102	0.8487584663030413	0.8729151006420328
442	0.9133141487826902	0.9046437507461441	0.921230861495931
443	0.9130694892196627	0.9043875276559104	0.9209978925995985	0.8609782761756686	0.8484047579042292	0.872588631280356
444	0.9130694892196627	0.9043875276559104	0.9209978925995985	0.8609782761756686	0.8484047579042292	0.872588631280356
445	0.9130694892196627	0.9043875276559104	0.9209978925995985
446	0.9128245671463734	0.9041310371609816	0.9207646647968956
447	0.9125796450730844	0.9038745704134294	0.9205314145245233	0.8606375645507477	0.8480506346093561	0.8722617670903751
448	0.9118444842419299	0.9031048742573049	0.9198311741640174	0.8599558714303116	0.8473421777043443	0.8716077110919046
449	0.9115992329013599	0.9028481366541822	0.9195975380748334	0.8599558714303116	0.8473421777043443	0.8716077110919046
450	0.9115992329013599	0.9028481366541822	0.9195975380748334	0.8599558714303116	0.8473421777043443	0.8716077110919046
451	0.9115992329013599	0.9028481366541822	0.9195975380748334
452	0.911353585034773	0.9025909829726253	0.9193635224595064	0.8599558714303116	0.8473421777043443	0.8716077110919046
453	0.9111078709379714	0.9023337793371583	0.9191294249731959	0.8596142123633942	0.846987100290561	0.8712799030088433
454	0.9108621568411712	0.9020765990714059	0.9188953053813581	0.8592725532964776	0.8466320515794369	0.8709520675134047
455	0.9108621568411712	0.9020765990714059	0.9188953053813581
456	0.9108621568411712	0.9020765990714059	0.9188953053813581	0.8592725532964776	0.8466320515794369	0.8709520675134047
457	0.9103703306225748	0.9015618673685579	0.9184266412972961
458				0.8592725532964776	0.8466320515794369	0.8709520675134047
459	0.9103703306225748	0.9015618673685579	0.9184266412972961	0.8585884190979929	0.845921144422285	0.870295572068546
460	0.9103703306225748	0.9015618673685579	0.9184266412972961
461	0.9101240183036841	0.901304094110099	0.9181919163389721	0.8585884190979929	0.845921144422285	0.870295572068546
462	0.9101240183036841	0.901304094110099	0.9181919163389721	0.8582459426643683	0.8455652845674476	0.869966910934197
463	0.9096311268775779	0.9007883217118187	0.9177221600045598	0.8575607163628401	0.8448533505956834	0.8693092579960849
464	0.9096311268775779	0.9007883217118187	0.9177221600045598	0.8572178292311473	0.844497125789404	0.8689801413664813
465				0.8568749420994548	0.8441409294381378	0.8686509975817459
467	0.9096311268775779	0.9007883217118187	0.9177221600045598
468	0.9093844806935016	0.9005302481940324	0.9174870682183314	0.8565317803284899	0.843784460230818	0.8683215767085996
469	0.9091378345094233	0.9002721977392527	0.9172519546299954	0.8565317803284899	0.843784460230818	0.8683215767085996
470	0.908891188325346	0.9000141702512963	0.9170168193255803	0.8565317803284899	0.843784460230818	0.8683215767085996
471	0.9086444082036168	0.899756017385511	0.9167815415163404
472	0.9083975610402901	0.8994978131532834	0.9165461816076809	0.856188067736063	0.8434274152697341	0.8679916273231163
473	0.9083975610402901	0.8994978131532834	0.9165461816076809
474	0.9081506467806987	0.8992395574362472	0.9163107396048499
475	0.907903732521106	0.8989813244137956	0.9160752761375516	0.856188067736063	0.8434274152697341	0.8679916273231163
476	0.9076567510922382	0.8987230396870984	0.9158397306379932	0.856188067736063	0.8434274152697341	0.8679916273231163
477	0.9076567510922382	0.8987230396870984	0.9158397306379932	0.855843802328851	0.8430697924494993	0.8676611475528112
478				0.855843802328851	0.8430697924494993	0.8676611475528112
479	0.9074095005471308	0.8984644798137048	0.9156039207960338	0.8554992597353204	0.842711894177234	0.8673303882348169
480	0.9071622500020223	0.8982059424883412	0.9153680896306575	0.8551547171417906	0.8423540244628195	0.8669996017105787
481				0.8548101745482606	0.8419961832094551	0.866668788067517
482	0.9069147971242267	0.8979472038587191	0.9151320544699295
483	0.9064194859297297	0.8974293455729422	0.9146595542612281	0.8548101745482606	0.8419961832094551	0.866668788067517
484	0.9061716949275614	0.897170300288051	0.9144231500869174
485	0.9061716949275614	0.897170300288051	0.9144231500869174
486				0.8548101745482606	0.8419961832094551	0.866668788067517
487	0.905923768335242	0.8969111274179522	0.9141866023044555	0.8544653539857159	0.8416380655556948	0.8663376942603961
488	0.905923768335242	0.8969111274179522	0.9141866023044555
490	0.9056755020243791	0.8966516012941512	0.9139497264824458	0.8541205334231708	0.8412799762688856	0.8660065734262283
491	0.9049307030917928	0.8958731563900474	0.9132389728771966	0.8537755735954554	0.8409217625958856	0.8656752988026917
492	0.9046823686507686	0.8956136436784085	0.9130019516283361	0.8537755735954554	0.8409217625958856	0.8656752988026917
493	0.904433761239762	0.8953538513956074	0.9127646627734018	0.8537755735954554	0.8409217625958856	0.8656752988026917
494				0.8534299154684943	0.8405628117046762	0.8653433612390855
496				0.8534299154684943	0.8405628117046762	0.8653433612390855
498	0.904433761239762	0.8953538513956074	0.9127646627734018	0.853084117285565	0.8402037356671739	0.8650112690907462
499	0.9041850170810058	0.8950939300502994	0.9125272294730027
501	0.9039362729222475	0.8948340306595389	0.9122897754216311	0.852392240467004	0.839485361145964	0.8643467484553633
502	0.9036875287634922	0.8945741531361611	0.9120523006972175	0.8517003636484437	0.8387670993792034	0.863682120461547
503				0.8517003636484437	0.8387670993792034	0.863682120461547
504	0.9036875287634922	0.8945741531361611	0.9120523006972175	0.8510079243284041	0.8380483334919435	0.8630168730505849
505	0.9034383731172937	0.8943138430190873	0.9118144331466099	0.850661563756842	0.837688838127189	0.8626840809757743
506	0.9031890799679777	0.8940534029223379	0.9115764205610494	0.850661563756842	0.837688838127189	0.8626840809757743
507	0.902939580222129	0.8937927565376945	0.9113382004565769
508	0.9026900804762827	0.8935321319585989	0.9110999597541696
509	0.9026900804762827	0.8935321319585989	0.9110999597541696	0.850661563756842	0.837688838127189	0.8626840809757743
510	0.9024404427327878	0.8932713767724365	0.9108615736549113
511	0.9024404427327878	0.8932713767724365	0.9108615736549113	0.850661563756842	0.837688838127189	0.8626840809757743
512	0.9021905284589774	0.893010338047625	0.9106229168173142	0.850661563756842	0.837688838127189	0.8626840809757743
513	0.9021905284589774	0.893010338047625	0.9106229168173142	0.8503144966153665	0.8373285967475449	0.8623506182699654
514				0.8503144966153665	0.8373285967475449	0.8623506182699654
515	0.9019403369646737	0.8927490150506897	0.9103839886000551	0.8499671459223043	0.8369680728189787	0.8620168704289406
516	0.9019403369646737	0.8927490150506897	0.9103839886000551
517	0.9016900065908282	0.8924875604999181	0.9101449141843637
518	0.9016900065908282	0.8924875604999181	0.9101449141843637	0.8496197952292428	0.8366075769162649	0.8616830959270786
519	0.9014394675503744	0.8922258973590149	0.9099056304281077	0.8489248097116725	0.8358863577284049	0.8610152081773298
520	0.9014394675503744	0.8922258973590149	0.9099056304281077
521	0.9014394675503744	0.8922258973590149	0.9099056304281077
522	0.9014394675503744	0.8922258973590149	0.9099056304281077
523	0.9014394675503744	0.8922258973590149	0.9099056304281077	0.8485771746544607	0.8355256340894479	0.8606810948120852
525				0.8478819045400364	0.8348042699924274	0.8600127889251222
526	0.9011885798611037	0.8919638711534436	0.9096660106324759
527	0.9011885798611037	0.8919638711534436	0.9096660106324759	0.847534126892563	0.8344434733009164	0.8596784664845392
528	0.9011885798611037	0.8919638711534436	0.9096660106324759	0.8471863492450902	0.8340827041452338	0.8593441178337343
529	0.9009374124754131	0.8917015580243992	0.9094261171749244	0.8464907939501429	0.8333612480863559	0.8586753422213969
530	0.900686104968445	0.8914391120229204	0.9091860763762517	0.8461430163026695	0.8330005610070711	0.8583409154186274
531	0.9004347273226265	0.8911766103457469	0.9089459516118682	0.845447461007723	0.8322792683127521	0.8576719842132116
532				0.8444041280653033	0.8311975316401397	0.8566683945712555
533	0.9001833496768076	0.8909141303199765	0.9087058064334339	0.8440563504178297	0.8308370063735997	0.8563338135759009
534	0.9001833496768076	0.8909141303199765	0.9087058064334339
535	0.9001833496768076	0.8909141303199765	0.9087058064334339	0.8433602214690314	0.8301154089097419	0.8556640512445586
536	0.8999317612615817	0.8906514393716463	0.9084654500565175	0.8433602214690314	0.8301154089097419	0.8556640512445586
537	0.8996801024916533	0.8903886923864369	0.9082250096365053	0.8433602214690314	0.8301154089097419	0.8556640512445586
538				0.8433602214690314	0.8301154089097419	0.8556640512445586
539	0.8996801024916533	0.8903886923864369	0.9082250096365053	0.843011292953736	0.8297537058733127	0.8553283426189546
540	0.8996801024916533	0.8903886923864369	0.9082250096365053	0.8426623644384401	0.8293920296338588	0.8549926084736005
541	0.8996801024916533	0.8903886923864369	0.9082250096365053
542	0.8994281618300755	0.8901256560150976	0.9079842936358363
543	0.8994281618300755	0.8901256560150976	0.9079842936358363	0.8423134359231451	0.829030380107575	0.8546568488840717
544				0.8423134359231451	0.829030380107575	0.8546568488840717
545	0.8994281618300755	0.8901256560150976	0.9079842936358363	0.8419643628042378	0.8286685992221069	0.8543209317857342
546	0.8994281618300755	0.8901256560150976	0.9079842936358363	0.8416152896853305	0.8283068449306138	0.8539849893536475
547				0.8416152896853305	0.8283068449306138	0.8539849893536475
548	0.8991758678155366	0.8898622514712791	0.9077432373179656	0.8412659267589353	0.8279448005767993	0.8536487567844208
549	0.8991758678155366	0.8898622514712791	0.9077432373179656
550	0.8991758678155366	0.8898622514712791	0.9077432373179656	0.8409164186879924	0.8275826242060005	0.8533123662841913
551	0.8984177094109711	0.8890707597306048	0.9070187903850615	0.8405669106170501	0.8272204743230328	0.8529759505545972
552	0.8981649899427823	0.888806972210332	0.9067772675236557	0.8402172571600544	0.8268581920757211	0.8526393767538352
553				0.8395179502460633	0.8261337066149597	0.85196615386027
554	0.8981649899427823	0.888806972210332	0.9067772675236557
555	0.8981649899427823	0.888806972210332	0.9067772675236557
556	0.8981649899427823	0.888806972210332	0.9067772675236557
557				0.8395179502460633	0.8261337066149597	0.85196615386027
558	0.8979118431023245	0.8885427349456709	0.9065353372857342	0.8391681511001278	0.8257713441918926	0.8516293716764661
559	0.8976583389117252	0.8882781251956123	0.9062930630668751
560				0.8388183519541915	0.8254090079454992	0.8512925645496725
562	0.8976583389117252	0.8882781251956123	0.9062930630668751	0.8384684068761963	0.8250465385152483	0.8509555990655757
563				0.838118315683346	0.8246839356816087	0.850618475078868
564	0.8976583389117252	0.8882781251956123	0.9062930630668751
565	0.8976583389117252	0.8882781251956123	0.9062930630668751	0.838118315683346	0.8246839356816087	0.850618475078868
566	0.8976583389117252	0.8882781251956123	0.9062930630668751
568	0.8976583389117252	0.8882781251956123	0.9062930630668751	0.8370667243211343	0.8235948453170399	0.849605748679798
569	0.8974042606952208	0.8880129041101881	0.9060502485433103	0.8370667243211343	0.8235948453170399	0.849605748679798
570	0.8974042606952208	0.8880129041101881	0.9060502485433103	0.8370667243211343	0.8235948453170399	0.849605748679798
573	0.8971498944081768	0.8877473870625825	0.9058071526988444	0.8370667243211343	0.8235948453170399	0.849605748679798
574	0.896895455980948	0.8874818121444749	0.905563971139996	0.8363636023351444	0.8228666662121322	0.8489285880056787
575	0.896895455980948	0.8874818121444749	0.905563971139996
576				0.8363636023351444	0.8228666662121322	0.8489285880056787
578				0.8360115974520065	0.8225021315078276	0.8485895642184652
579	0.8963862902381257	0.8869504086385072	0.905077285379919
580				0.8356595925688689	0.8221376229664235	0.8482505155418956
581	0.8961316350420352	0.8866846594559757	0.9048338466137467
582	0.8958769798459457	0.8864189317066218	0.9045903876994048	0.8356595925688689	0.8221376229664235	0.8482505155418956
583	0.8958769798459457	0.8864189317066218	0.9045903876994048	0.8356595925688689	0.8221376229664235	0.8482505155418956
584	0.8958769798459457	0.8864189317066218	0.9045903876994048	0.8353071422978565	0.8217726545882866	0.8479110344789803
585	0.8956221073054486	0.8861529858448244	0.9043467116734966	0.8353071422978565	0.8217726545882866	0.8479110344789803
586				0.8353071422978565	0.8217726545882866	0.8479110344789803
587	0.8956221073054486	0.8861529858448244	0.9043467116734966	0.8353071422978565	0.8217726545882866	0.8479110344789803
588	0.8951117813183787	0.8856205181893805	0.9038587727551433	0.8353071422978565	0.8217726545882866	0.8479110344789803
589	0.8948564727669466	0.8853541560053422	0.9036146412542142
590				0.8349537974830099	0.8214067363347952	0.8475707100289568
593				0.8346004526681632	0.8210408444305978	0.847230360545656
594	0.8948564727669466	0.8853541560053422	0.9036146412542142	0.8342471078533166	0.820674978796275	0.8468899861003336
595				0.8342471078533166	0.820674978796275	0.8468899861003336
596				0.8342471078533166	0.820674978796275	0.8468899861003336
597	0.8948564727669466	0.8853541560053422	0.9036146412542142	0.8342471078533166	0.820674978796275	0.8468899861003336
598	0.8948564727669466	0.8853541560053422	0.9036146412542142	0.8342471078533166	0.820674978796275	0.8468899861003336
599	0.8948564727669466	0.8853541560053422	0.9036146412542142	0.8342471078533166	0.820674978796275	0.8468899861003336
600	0.8946005801524861	0.8850871717322294	0.9033699601602526
601	0.8943446875380252	0.8848202088483615	0.9031252589817258	0.8342471078533166	0.820674978796275	0.8468899861003336
602	0.8943446875380252	0.8848202088483615	0.9031252589817258
603	0.8943446875380252	0.8848202088483615	0.9031252589817258	0.8342471078533166	0.820674978796275	0.8468899861003336
604	0.8943446875380252	0.8848202088483615	0.9031252589817258	0.8338927123104732	0.8203079930244265	0.8465486252551446
605				0.83353831676763	0.8199410336960304	0.8462072393100227
606	0.894088501720912	0.8845529443434673	0.9028802718947998	0.8331839212247862	0.819574100731485	0.8458658283362602
607	0.894088501720912	0.8845529443434673	0.9028802718947998	0.8328293748753288	0.8192070295562353	0.8455242543770979
608	0.894088501720912	0.8845529443434673	0.9028802718947998
609	0.89383202194417	0.8842853774155539	0.9026349981919553	0.8324746775265749	0.8188398199418147	0.8451825172759881
610	0.89383202194417	0.8842853774155539	0.9026349981919553	0.8317652828290659	0.8181054793017226	0.8444989684531348
611	0.89383202194417	0.8842853774155539	0.9026349981919553
612				0.8307011907828027	0.8170041636480999	0.8434734597117249
613	0.89383202194417	0.8842853774155539	0.9026349981919553
614	0.8935748040961292	0.8840170189076402	0.9023890351486421	0.8307011907828027	0.8170041636480999	0.8434734597117249
615				0.8307011907828027	0.8170041636480999	0.8434734597117249
617	0.8933175121859364	0.8837486003611802	0.9021429847557573
618	0.8933175121859364	0.8837486003611802	0.9021429847557573	0.8307011907828027	0.8170041636480999	0.8434734597117249
619	0.8933175121859364	0.8837486003611802	0.9021429847557573	0.8307011907828027	0.8170041636480999	0.8434734597117249
620				0.8307011907828027	0.8170041636480999	0.8434734597117249
621	0.8930599977690481	0.883479958237133	0.9018967124372519	0.8296343656234068	0.8159001021164664	0.8424452261615989
622	0.8928023347575742	0.8832111739489715	0.9016502852184722	0.8292787572369414	0.8155321334855008	0.8421024323865776
623	0.8928023347575742	0.8832111739489715	0.9016502852184722
624	0.892544373955853	0.8829420831794065	0.9014035678024048	0.8292787572369414	0.8155321334855008	0.8421024323865776
625	0.892544373955853	0.8829420831794065	0.9014035678024048	0.8289228436072265	0.8151638580372467	0.8417593344528934
626				0.8289228436072265	0.8151638580372467	0.8417593344528934
627	0.8922861892945992	0.8826727673771742	0.9011566272189097	0.8282107105800728	0.8144270514226288	0.8410727848933961
629	0.8922861892945992	0.8826727673771742	0.9011566272189097	0.8278544909196083	0.8140585198984877	0.8407293330946936
630	0.8922861892945992	0.8826727673771742	0.9011566272189097
631	0.8922861892945992	0.8826727673771742	0.9011566272189097	0.8278544909196083	0.8140585198984877	0.8407293330946936
632	0.8922861892945992	0.8826727673771742	0.9011566272189097	0.8278544909196083	0.8140585198984877	0.8407293330946936
633	0.8922861892945992	0.8826727673771742	0.9011566272189097
635				0.8278544909196083	0.8140585198984877	0.8407293330946936
636				0.8274978108287337	0.8136895124739904	0.8403854349605305
637	0.8920271050352222	0.8824024823460744	0.9009088506440698
638	0.8917679455044164	0.8821321361301344	0.9006609854949242	0.8271409769301445	0.8133203632601078	0.840041371418602
639	0.8915085598309131	0.8818615625359463	0.9004128949822585	0.8267839890246931	0.8129510720246981	0.8396971423031985
640	0.8915085598309131	0.8818615625359463	0.9004128949822585
641	0.8915085598309131	0.8818615625359463	0.9004128949822585	0.8264268469128035	0.8125816385353488	0.8393527474480283
642				0.8260695503944672	0.8122120625593712	0.8390081866862144
643	0.8912488719311664	0.8815906777887591	0.9001645100971267	0.8257122538761302	0.8118425122392281	0.8386636015750948
644	0.8912488719311664	0.8815906777887591	0.9001645100971267	0.8249973514918223	0.8111031514611223	0.8379740749237388
645	0.8912488719311664	0.8815906777887591	0.9001645100971267	0.8246395902812883	0.8107331718013558	0.8376289910100547
646	0.8912488719311664	0.8815906777887591	0.9001645100971267	0.8239240678602199	0.8099932889170749	0.8369387506313347
647	0.8912488719311664	0.8815906777887591	0.9001645100971267	0.8235663066496858	0.8096233855473868	0.8365935942962361
648	0.8912488719311664	0.8815906777887591	0.9001645100971267
649	0.8912488719311664	0.8815906777887591	0.9001645100971267
650				0.8232083899583997	0.809253338252256	0.8362482713269768
651	0.8912488719311664	0.8815906777887591	0.9001645100971267	0.822492556575827	0.8085133193718665	0.8355575534931698
652	0.8907278261130247	0.8810471343824821	0.8996661647846856
653	0.8907278261130247	0.8810471343824821	0.8996661647846856	0.8221346398845403	0.8081433476443423	0.8352121587560492
655	0.8902064753222073	0.8805033424620202	0.8991674613107558	0.8217767231932541	0.8077734009644381	0.8348667402231527
656	0.8899457999267982	0.880231479102613	0.8989180791182871
657	0.8899457999267982	0.880231479102613	0.8989180791182871
658	0.8896848952654307	0.8799593849936933	0.8986684687031333
659	0.8894239906040623	0.8796873125104777	0.8984188380827	0.8214188065019683	0.8074034792620404	0.8345212979573231
660	0.8894239906040623	0.8796873125104777	0.8984188380827	0.8210608898106815	0.8070335824674365	0.8341758320210585
661	0.8891627027102302	0.8794148397809068	0.8981688395630266	0.8203444317916495	0.8062931841190475	0.8334842559063456
662	0.8891627027102302	0.8794148397809068	0.8981688395630266
663	0.8891627027102302	0.8794148397809068	0.8981688395630266
664	0.8889009533129054	0.8791418806995388	0.8979184020886629
665	0.8889009533129054	0.8791418806995388	0.8979184020886629	0.819986202782134	0.8059230221675748	0.8331384324745335
666	0.8886386632706178	0.8788683482071775	0.8976674538118014	0.819986202782134	0.8059230221675748	0.8331384324745335
667	0.8883762183021392	0.878594666977153	0.8974163446325523
668	0.8883762183021392	0.878594666977153	0.8974163446325523	0.8196278172039946	0.8055527147166698	0.8327924417765334
669	0.8883762183021392	0.878594666977153	0.8974163446325523	0.8192692748517617	0.8051822615321559	0.8324462836363682
670	0.8883762183021392	0.878594666977153	0.8974163446325523	0.8192692748517617	0.8051822615321559	0.8324462836363682
671	0.8883762183021392	0.878594666977153	0.8974163446325523
672	0.8881132294867745	0.878320408899603	0.8971647216833746
673	0.8878501627718791	0.8780460869532003	0.8969130076593538	0.8192692748517617	0.8051822615321559	0.8324462836363682
674				0.8189102611467429	0.8048113206150554	0.8320996691929468
675	0.8878501627718791	0.8780460869532003	0.8969130076593538	0.8189102611467429	0.8048113206150554	0.8320996691929468
676				0.8185510899795737	0.8044402332719548	0.8317528866356299
678	0.8878501627718791	0.8780460869532003	0.8969130076593538	0.8181917611428838	0.8040689992669517	0.8314059357863224
679	0.8875869400731619	0.877771615155223	0.896661131742933	0.8178324323061941	0.8036977899655933	0.8310589614690383
680				0.8178324323061941	0.8036977899655933	0.8310589614690383
681	0.8875869400731619	0.877771615155223	0.896661131742933	0.8174729455227632	0.80332643364216	0.8307118186617948
682				0.8171133005841257	0.8029549300601468	0.8303645071849389
683	0.8875869400731619	0.877771615155223	0.896661131742933	0.8171133005841257	0.8029549300601468	0.8303645071849389
684	0.8873234829820151	0.8774969072022907	0.896409022792457
685	0.8873234829820151	0.8774969072022907	0.896409022792457
686	0.8870599476440348	0.8772221349402125	0.8961568225106121
687				0.8167534972813582	0.8025832789827171	0.8300170268582358
689				0.8163935354050775	0.8022114801727003	0.8296693775008672
690	0.8870599476440348	0.8772221349402125	0.8961568225106121
691				0.8163935354050775	0.8022114801727003	0.8296693775008672
692	0.8867960987601425	0.8769470394134835	0.8959043173700664	0.8163935354050775	0.8022114801727003	0.8296693775008672
693	0.8865320927765871	0.8766717928029261	0.8956516493424568	0.8160332558219332	0.8018393607121712	0.8293214129196359
694	0.8860037661420357	0.8761210185945095	0.8951459668754982
695	0.8860037661420357	0.8761210185945095	0.8951459668754982	0.8160332558219332	0.8018393607121712	0.8293214129196359
696	0.8860037661420357	0.8761210185945095	0.8951459668754982
697	0.8860037661420357	0.8761210185945095	0.8951459668754982	0.8156726578299658	0.8014669198714345	0.8289731324454915
698	0.8860037661420357	0.8761210185945095	0.8951459668754982	0.8149514618460313	0.800722111924332	0.8282765014802863
699				0.8145908638540644	0.800349744685039	0.8279281511082124
700	0.8857388128626863	0.8758447949626744	0.8948923781835258
701				0.8138696678701294	0.7996050833454355	0.8272313808802071
702	0.8854735421789899	0.8755682439656919	0.8946384810306108	0.8135087500573266	0.7992324418234786	0.8268826671244226
703	0.885208192001531	0.8752916273811718	0.894384491360102	0.8135087500573266	0.7992324418234786	0.8268826671244226
704				0.8131475117136064	0.7988594765438976	0.8265336356103982
705	0.885208192001531	0.8752916273811718	0.894384491360102	0.8131475117136064	0.7988594765438976	0.8265336356103982
706				0.8127859521263616	0.798486186766617	0.8261842856581233
707	0.884942523276441	0.8750146821956777	0.8941301921800022	0.8127859521263616	0.798486186766617	0.8261842856581233
708	0.8846767747709523	0.8747376710960537	0.8938758002378197	0.8120625111364853	0.797739330813967	0.825485220533095
709	0.8846767747709523	0.8747376710960537	0.8938758002378197
710	0.8846767747709523	0.8747376710960537	0.8938758002378197	0.8117007906415465	0.7973659392677226	0.8251356533743769
711	0.884410706568014	0.8744603301530892	0.8936210977308248
712	0.8841443980143946	0.8741827466785906	0.8933661566770346
713	0.8838779289372345	0.8739050084851203	0.8931110495530006
714	0.8838779289372345	0.8739050084851203	0.8931110495530006	0.8113390701466081	0.7969925719222115	0.824786063228483
715	0.8838779289372345	0.8739050084851203	0.8931110495530006	0.8113390701466081	0.7969925719222115	0.824786063228483
716				0.810252940199959	0.795871563556583	0.8237362644886004
717	0.8838779289372345	0.8739050084851203	0.8931110495530006	0.810252940199959	0.795871563556583	0.8237362644886004
718	0.8836109769804424	0.8736267610338097	0.8928554836509263
719	0.883344025023652	0.8733485354676463	0.8925998974006505
720	0.883344025023652	0.8733485354676463	0.8925998974006505
721	0.883344025023652	0.8733485354676463	0.8925998974006505	0.8098907350411747	0.7954977666400955	0.8233861369374843
722	0.8828094749328664	0.8727914392258341	0.8920880771803047	0.8098907350411747	0.7954977666400955	0.8233861369374843
723	0.8825421998874731	0.8725129237809026	0.8918321366855628	0.8098907350411747	0.7954977666400955	0.8233861369374843
724	0.8825421998874731	0.8725129237809026	0.8918321366855628
725	0.8822746817911132	0.8722341628309914	0.8915759552182285	0.8098907350411747	0.7954977666400955	0.8233861369374843
726	0.8822746817911132	0.8722341628309914	0.8915759552182285
727	0.8822746817911132	0.8722341628309914	0.8915759552182285	0.8098907350411747	0.7954977666400955	0.8233861369374843
728	0.8817391584637743	0.8716761705069701	0.8910630892122643
729	0.8817391584637743	0.8716761705069701	0.8910630892122643	0.8095273924054452	0.7951227593601322	0.8230349402130481
730	0.8814710711550298	0.8713968488961988	0.8908063301218992
731				0.8091640497697151	0.7947477763550134	0.8226837204543644
732	0.8814710711550298	0.8713968488961988	0.8908063301218992	0.8088005439072847	0.7943726404353804	0.8223323275627619
733	0.8814710711550298	0.8713968488961988	0.8908063301218992	0.8084370380448546	0.7939975287088896	0.8219809117117661
734	0.8814710711550298	0.8713968488961988	0.8908063301218992
735	0.8814710711550298	0.8713968488961988	0.8908063301218992
736	0.8814710711550298	0.8713968488961988	0.8908063301218992	0.8073465204575638	0.7928723380559647	0.8209265269675206
737	0.8809327682108123	0.8708359314323391	0.8902908176505395
738	0.8806635344796965	0.8705554150982756	0.8900329562048002
739				0.8066195087327032	0.7921223307665466	0.8202234900385853
740	0.8801249023485155	0.8699942667969898	0.8895170229886963
741	0.8798555038476427	0.8697136346125464	0.88925895122086
742				0.8066195087327032	0.7921223307665466	0.8202234900385853
743	0.8795861053467707	0.8694330240467864	0.8890008593643293
746				0.8066195087327032	0.7921223307665466	0.8202234900385853
747				0.8062555107594482	0.7917468292158926	0.8198714846116227
748	0.8795861053467707	0.8694330240467864	0.8890008593643293
749	0.8795861053467707	0.8694330240467864	0.8890008593643293	0.8062555107594482	0.7917468292158926	0.8198714846116227
750	0.8793162936580136	0.869151981115083	0.888742371866594	0.805527185998148	0.790995541202599	0.8191671030332484
752	0.8793162936580136	0.869151981115083	0.888742371866594	0.8051628589126669	0.790619754369484	0.8188147266543033
753	0.8793162936580136	0.869151981115083	0.888742371866594
754	0.8793162936580136	0.869151981115083	0.888742371866594	0.804798366898673	0.7902438125243687	0.8184621758209545
755	0.8793162936580136	0.869151981115083	0.888742371866594
757	0.8793162936580136	0.869151981115083	0.888742371866594	0.8044338748846794	0.7898678944624674	0.8181096024056265
758	0.8793162936580136	0.869151981115083	0.888742371866594	0.8044338748846794	0.7898678944624674	0.8181096024056265
759	0.8793162936580136	0.869151981115083	0.888742371866594	0.8040688867381802	0.789491462295098	0.8177565495988566
760	0.8790452343813	0.8688695890018748	0.8884827303622856
762	0.878774175104586	0.8685872188372687	0.8882230685005212	0.8037038985916809	0.7891150539255494	0.817403474202386
763	0.8785031158278734	0.8683048705424058	0.8879633863496134	0.8033385786377758	0.7887383096358447	0.8170500706966135
764	0.8782320565511607	0.8680225440389481	0.8877036839774414	0.8029732586838704	0.7883615891135515	0.8166966446318195
765	0.8782320565511607	0.8680225440389481	0.8877036839774414
766	0.8779608298505571	0.867740055344167	0.8874438092376007
767	0.8779608298505571	0.867740055344167	0.8874438092376007	0.8029732586838704	0.7883615891135515	0.8166966446318195
768	0.8779608298505571	0.867740055344167	0.8874438092376007	0.8029732586838704	0.7883615891135515	0.8166966446318195
769				0.8026076060159817	0.7879845317015858	0.8163428896175078
770	0.8779608298505571	0.867740055344167	0.8874438092376007	0.8026076060159817	0.7879845317015858	0.8163428896175078
771				0.8026076060159817	0.7879845317015858	0.8163428896175078
772				0.8026076060159817	0.7879845317015858	0.8163428896175078
773	0.8776890994792019	0.8674570350955175	0.8871834564478972	0.8026076060159817	0.7879845317015858	0.8163428896175078
774	0.8776890994792019	0.8674570350955175	0.8871834564478972	0.8026076060159817	0.7879845317015858	0.8163428896175078
775	0.8776890994792019	0.8674570350955175	0.8871834564478972
776	0.8776890994792019	0.8674570350955175	0.8871834564478972
777	0.8776890994792019	0.8674570350955175	0.8871834564478972
778	0.8774168634061614	0.8671734811239519	0.8869226237151466
779				0.8026076060159817	0.7879845317015858	0.8163428896175078
780				0.8026076060159817	0.7879845317015858	0.8163428896175078
781	0.8774168634061614	0.8671734811239519	0.8869226237151466
782	0.8774168634061614	0.8671734811239519	0.8869226237151466	0.8018726173657836	0.7872264958115579	0.8156319197874411
783	0.8774168634061614	0.8671734811239519	0.8869226237151466	0.8018726173657836	0.7872264958115579	0.8156319197874411
785				0.8015041097291269	0.7868464154624122	0.8152754676126442
786	0.8774168634061614	0.8671734811239519	0.8869226237151466
787				0.8015041097291269	0.7868464154624122	0.8152754676126442
788	0.8774168634061614	0.8671734811239519	0.8869226237151466
790	0.8774168634061614	0.8671734811239519	0.8869226237151466	0.8015041097291269	0.7868464154624122	0.8152754676126442
791	0.8774168634061614	0.8671734811239519	0.8869226237151466
792	0.8771438650043545	0.8668891115337005	0.8866610777413833	0.8015041097291269	0.7868464154624122	0.8152754676126442
793	0.8771438650043545	0.8668891115337005	0.8866610777413833	0.8011349231286072	0.7864656232438643	0.8149183673595102
794				0.8007657365280871	0.7860848554911812	0.8145612439631574
796	0.8768705263116138	0.8666043901297121	0.8863992020347877
798	0.8768705263116138	0.8666043901297121	0.8863992020347877	0.8007657365280871	0.7860848554911812	0.8145612439631574
799				0.8003962091923565	0.785703742706272	0.8142037837828232
800	0.8763235078922063	0.8660346389098276	0.8858750792706841	0.800026681856626	0.7853226543561689	0.8138463004899033
801	0.8760499132909292	0.8657497025369021	0.885612909659397
802	0.8760499132909292	0.8657497025369021	0.885612909659397
803	0.8757761476930255	0.8654646003045517	0.8853505642397907
804	0.8755022964898691	0.8651794259849431	0.8850881206664125	0.7996571545208953	0.7849415903781842	0.8134887941400454
805				0.7996571545208953	0.7849415903781842	0.8134887941400454
806	0.8752282738618592	0.8648940852993336	0.8848255009304236
808	0.8749542512338491	0.8646087664683146	0.8845628609460863	0.7992871141902517	0.7845599946190275	0.8131307924075436
809				0.7989170738596083	0.7841784232493783	0.8127727676071992
811	0.8749542512338491	0.8646087664683146	0.8845628609460863	0.7989170738596083	0.7841784232493783	0.8127727676071992
812	0.8749542512338491	0.8646087664683146	0.8845628609460863
813	0.8746797127176162	0.8643229030018004	0.8842997315606809	0.7989170738596083	0.7841784232493783	0.8127727676071992
814	0.8744050880040466	0.8640369667709585	0.8840365035144772	0.7985465186305454	0.7837963180944427	0.8124142456273808
815				0.7981757913702708	0.783414050880378	0.8120555421439444
816	0.8744050880040466	0.8640369667709585	0.8840365035144772
817	0.8741301178505869	0.8637506731226299	0.8837729410381914	0.7981757913702708	0.783414050880378	0.8120555421439444
819				0.7978048918389649	0.7830316213437041	0.8116966569413314
820	0.8741301178505869	0.8637506731226299	0.8837729410381914	0.7974339923076588	0.7826492161852592	0.8113377486882403
821	0.8741301178505869	0.8637506731226299	0.8837729410381914
824	0.8741301178505869	0.8637506731226299	0.8837729410381914
825				0.7970629201846682	0.782266648310883	0.8109786584641298
826	0.8741301178505869	0.8637506731226299	0.8837729410381914
827	0.8735784421687623	0.8631762462676466	0.8832441768231303
828	0.8735784421687623	0.8631762462676466	0.8832441768231303	0.7970629201846682	0.782266648310883	0.8109786584641298
829	0.8735784421687623	0.8631762462676466	0.8832441768231303	0.7970629201846682	0.782266648310883	0.8109786584641298
831				0.7963197379747059	0.7815004607560749	0.8102594529175507
832	0.8735784421687623	0.8631762462676466	0.8832441768231303	0.7963197379747059	0.7815004607560749	0.8102594529175507
833	0.8735784421687623	0.8631762462676466	0.8832441768231303	0.7959477997505233	0.7811170273708181	0.8098994958586692
834	0.8735784421687623	0.8631762462676466	0.8832441768231303	0.7955758615263412	0.7807336183411274	0.8095395157779688
835	0.8733016429158563	0.8628880102174487	0.8829788898024584
836	0.8733016429158563	0.8628880102174487	0.8829788898024584
838	0.8733016429158563	0.8628880102174487	0.8829788898024584	0.7952037493366657	0.7803500451315377	0.8091793524508019
839				0.7948316371469903	0.7799664962025752	0.8088191661696303
840	0.8733016429158563	0.8628880102174487	0.8829788898024584	0.7944595249573148	0.7795829714932645	0.8084589569885057
841	0.8733016429158563	0.8628880102174487	0.8829788898024584	0.7944595249573148	0.7795829714932645	0.8084589569885057
842	0.8730243162588496	0.8625992172229596	0.8827131026529866	0.7944595249573148	0.7795829714932645	0.8084589569885057
844				0.7944595249573148	0.7795829714932645	0.8084589569885057
845				0.7937139036293397	0.7788144815267389	0.8077371826840624
846	0.8727469014777057	0.8623103497952934	0.8824472147292745	0.7933410929653526	0.7784302729162839	0.8073762611517658
847				0.7925954716373773	0.7776619281386973	0.8066543495949038
848	0.8727469014777057	0.8623103497952934	0.8824472147292745	0.7922224855330778	0.7772776018932632	0.8062931979436347
849	0.8724691335268856	0.8620211168439362	0.8821809850473185	0.7918493237405514	0.776893109467592	0.8059318615917948
850				0.7918493237405514	0.776893109467592	0.8059318615917948
851				0.7914758099085986	0.7765082599287784	0.8055701779596085
852	0.8724691335268856	0.8620211168439362	0.8821809850473185	0.7914758099085986	0.7765082599287784	0.8055701779596085
854	0.8724691335268856	0.8620211168439362	0.8821809850473185
855				0.7914758099085986	0.7765082599287784	0.8055701779596085
856	0.8724691335268856	0.8620211168439362	0.8821809850473185	0.7911015896675074	0.7761226696261362	0.8052078203337517
857	0.8724691335268856	0.8620211168439362	0.8821809850473185
858	0.8719121790848009	0.8614411603032465	0.8816471737776005	0.7911015896675074	0.7761226696261362	0.8052078203337517
859	0.8716335238661727	0.8611510202409326	0.8813800751966783
861	0.8713548686475459	0.8608609025709076	0.8811129559397531	0.7911015896675074	0.7761226696261362	0.8052078203337517
862				0.7907266600041573	0.7757363353672171	0.8048447858825887
863	0.8713548686475459	0.8608609025709076	0.8811129559397531
864	0.8713548686475459	0.8608609025709076	0.8811129559397531	0.7903511962529681	0.7753494470996194	0.8044812361541411
865	0.8713548686475459	0.8608609025709076	0.8811129559397531
866	0.8710758565218185	0.8605704153820427	0.8808454914479612
867	0.8710758565218185	0.8605704153820427	0.8808454914479612
868				0.7903511962529681	0.7753494470996194	0.8044812361541411
869	0.8710758565218185	0.8605704153820427	0.8808454914479612
870	0.8710758565218185	0.8605704153820427	0.8808454914479612
871				0.7903511962529681	0.7753494470996194	0.8044812361541411
872	0.8710758565218185	0.8605704153820427	0.8808454914479612
873	0.8710758565218185	0.8605704153820427	0.8808454914479612
874	0.8707961276019336	0.860279163562686	0.8805773543964851
875				0.7895991970177129	0.7745745833184463	0.8037530796474115
877	0.8707961276019336	0.860279163562686	0.8805773543964851	0.7895991970177129	0.7745745833184463	0.8037530796474115
878	0.8707961276019336	0.860279163562686	0.8805773543964851
879	0.8707961276019336	0.860279163562686	0.8805773543964851
880	0.8705159486676993	0.8599874401394618	0.8803087873206197	0.7895991970177129	0.7745745833184463	0.8037530796474115
881				0.7895991970177129	0.7745745833184463	0.8037530796474115
882	0.8702354989419678	0.859695441973853	0.8800399531492242	0.7895991970177129	0.7745745833184463	0.8037530796474115
883	0.8702354989419678	0.859695441973853	0.8800399531492242
884	0.8702354989419678	0.859695441973853	0.8800399531492242	0.7895991970177129	0.7745745833184463	0.8037530796474115
885	0.8702354989419678	0.859695441973853	0.8800399531492242	0.7892223000262966	0.7741862163813767	0.80338813962635
886	0.8699545058845113	0.8594028698189334	0.8797706040315707
889	0.8699545058845113	0.8594028698189334	0.8797706040315707	0.7884681458934477	0.7734091663428997	0.8026578579923875
890	0.8696733311896551	0.8591101209260433	0.87950106880602
891	0.8696733311896551	0.8591101209260433	0.87950106880602
893	0.8693916099939358	0.8588167946524644	0.8792310156852822	0.7880910688270237	0.7730206781707198	0.8022926824216154
894	0.8693916099939358	0.8588167946524644	0.8792310156852822
895	0.8693916099939358	0.8588167946524644	0.8792310156852822
896	0.8693916099939358	0.8588167946524644	0.8792310156852822	0.7880910688270237	0.7730206781707198	0.8022926824216154
897	0.8691095231639566	0.8585230896839112	0.8789606090743298	0.7880910688270237	0.7730206781707198	0.8022926824216154
898	0.8691095231639566	0.8585230896839112	0.8789606090743298	0.7877127245789071	0.7726308424266168	0.8019263156472075
899				0.7877127245789071	0.7726308424266168	0.8019263156472075
901	0.8691095231639566	0.8585230896839112	0.8789606090743298
902	0.8691095231639566	0.8585230896839112	0.8789606090743298
903	0.868827069630266	0.8582290048901967	0.8786898479664347
904	0.868827069630266	0.8582290048901967	0.8786898479664347
905				0.7873340165382443	0.7722406375090866	0.8015595902208967
906				0.7873340165382443	0.7722406375090866	0.8015595902208967
907	0.868827069630266	0.8582290048901967	0.8786898479664347
908	0.868827069630266	0.8582290048901967	0.8786898479664347	0.7865755059250092	0.771459116925128	0.8008250603546958
909	0.8685441562243306	0.8579344380044991	0.8784186476109267	0.7865755059250092	0.771459116925128	0.8008250603546958
910	0.867978145043996	0.857345170588833	0.8778760159011407
911	0.8676950471493314	0.85705046982026	0.8776045845298927	0.7861960676684127	0.7710681958219644	0.8004575916631163
912	0.8676950471493314	0.85705046982026	0.8776045845298927	0.7858162628048045	0.7706769026036782	0.800089761643987
913				0.785436457941197	0.7702856342462923	0.7997219082109623
914	0.8676950471493314	0.85705046982026	0.8776045845298927	0.7850566530775885	0.7698943906883688	0.7993540314181069
915				0.7842966756786751	0.7691115797816126	0.7986178689177502
916	0.8674115793129544	0.8567553857364097	0.8773327956733884	0.7839166869792181	0.768720211358931	0.798249752777695
917	0.866843901577801	0.8561644714927933	0.8767884798939767
919	0.866843901577801	0.8561644714927933	0.8767884798939767
920	0.866843901577801	0.8561644714927933	0.8767884798939767	0.7835366982797618	0.7683288675428246	0.7978816134486589
921	0.866843901577801	0.8561644714927933	0.8767884798939767	0.7831567095803049	0.7679375482732758	0.7975134509835045
922	0.8665594106353732	0.8558683328588849	0.8765156973083165
923	0.8659902418927554	0.8552759191937912	0.8759698989208387	0.7827767208808485	0.7675462534905878	0.7971452654348289
924				0.7823967321813912	0.7671549831353779	0.7967770568549608
925	0.8657056575214472	0.8549797465809172	0.8756969682229542	0.7823967321813912	0.7671549831353779	0.7967770568549608
926	0.8654210731501388	0.8546835966749509	0.8754240166133525	0.7823967321813912	0.7671549831353779	0.7967770568549608
927	0.8651364887788292	0.8543874693968844	0.8751510441597897	0.7823967321813912	0.7671549831353779	0.7967770568549608
928	0.8651364887788292	0.8543874693968844	0.8751510441597897
929	0.8651364887788292	0.8543874693968844	0.8751510441597897
930	0.8651364887788292	0.8543874693968844	0.8751510441597897
931				0.7823967321813912	0.7671549831353779	0.7967770568549608
932	0.8651364887788292	0.8543874693968844	0.8751510441597897	0.7816352755077357	0.7663709153422155	0.7960392058886986
933				0.7812543616307823	0.7659787174422165	0.7956700746210994
934	0.8651364887788292	0.8543874693968844	0.8751510441597897	0.7808732619421825	0.7655863429925985	0.7953007488678402
935	0.8648512476021785	0.8540906441480303	0.8748774531064235	0.7808732619421825	0.7655863429925985	0.7953007488678402
936	0.8645660064255293	0.8537938415879501	0.8746038411601299
937				0.7804919761697496	0.7651937917006515	0.7949312283778844
938	0.8645660064255293	0.8537938415879501	0.8746038411601299	0.7801106903973168	0.7648012648304506	0.7945616848687826
939	0.8645660064255293	0.8537938415879501	0.8746038411601299
940	0.8645660064255293	0.8537938415879501	0.8746038411601299
943	0.864280104968378	0.8534963373280616	0.8743296073880411
944	0.864280104968378	0.8534963373280616	0.8743296073880411
945	0.864280104968378	0.8534963373280616	0.8743296073880411	0.779729404624884	0.7644087623234053	0.7941921183921449
946	0.8639939195031567	0.8531985442584338	0.8740550941742704
947	0.8637076392117378	0.852900669936039	0.8737804736912894
949	0.8634211690163102	0.852602610036126	0.8735056594222833
950	0.8634211690163102	0.852602610036126	0.8735056594222833
951	0.8634211690163102	0.852602610036126	0.8735056594222833
952	0.8634211690163102	0.852602610036126	0.8735056594222833
953	0.8634211690163102	0.852602610036126	0.8735056594222833	0.7793481188524518	0.7640162841212331	0.7938225289993223
954	0.8634211690163102	0.852602610036126	0.8735056594222833
956	0.8634211690163102	0.852602610036126	0.8735056594222833
957	0.8634211690163102	0.852602610036126	0.8735056594222833	0.7789666464496849	0.7636236283729901	0.7934527444679648
958	0.8634211690163102	0.852602610036126	0.8735056594222833
959				0.7785851740469184	0.7632309968635017	0.7930829370796645
961	0.8634211690163102	0.852602610036126	0.8735056594222833	0.7782037016441514	0.7628383895352001	0.792713106885161
962	0.8631329777048888	0.8523026846422292	0.8732292578448148
963				0.7782037016441514	0.7628383895352001	0.792713106885161
964	0.8631329777048888	0.8523026846422292	0.8732292578448148	0.7782037016441514	0.7628383895352001	0.792713106885161
965				0.7782037016441514	0.7628383895352001	0.792713106885161
966	0.8631329777048888	0.8523026846422292	0.8732292578448148
967				0.7782037016441514	0.7628383895352001	0.792713106885161
968	0.8628443044681973	0.8520022535992808	0.8729523964670484
969				0.7782037016441514	0.7628383895352001	0.792713106885161
970	0.8625554379451065	0.851701633732045	0.8726753378413993	0.7782037016441514	0.7628383895352001	0.792713106885161
971	0.862266571422018	0.8514010371256873	0.8723982578485515	0.7782037016441514	0.7628383895352001	0.792713106885161
972	0.8619777048989281	0.851100463699139	0.872121156557797
973	0.8619777048989281	0.851100463699139	0.872121156557797
974	0.861688547668167	0.850799594467445	0.8718437694464082	0.7782037016441514	0.7628383895352001	0.792713106885161
975	0.861688547668167	0.850799594467445	0.8718437694464082	0.7782037016441514	0.7628383895352001	0.792713106885161
976	0.861688547668167	0.850799594467445	0.8718437694464082	0.7778195932030634	0.7624429559673911	0.7923408208549095
977	0.8613988070670678	0.8504981083849482	0.871565830144303	0.7774354847619759	0.7620475471689977	0.791968511513635
978				0.7770513763208879	0.7616521630805789	0.7915961789135496
979	0.8613988070670678	0.8504981083849482	0.871565830144303	0.7762823992042914	0.7608606467902075	0.7908507424210909
980	0.8611087737986951	0.8501963244652582	0.8712876031433174	0.7758979106459926	0.7604649256268177	0.7904779893622303
981	0.8605287072619491	0.8495928262870148	0.8707310851561293
982				0.7758979106459926	0.7604649256268177	0.7904779893622303
983	0.8605287072619491	0.8495928262870148	0.8707310851561293
984	0.8602384783556215	0.849290897313334	0.8704526161974434	0.7758979106459926	0.7604649256268177	0.7904779893622303
985	0.8602384783556215	0.849290897313334	0.8704526161974434	0.7751281706552717	0.7596727322774319	0.7897317095758006
987	0.8599479553977171	0.8489886689427311	0.8701738583200361	0.7739729870924476	0.7584840064176064	0.7886115869173602
988	0.8596571376921375	0.8486861404392523	0.8698948108688112	0.7735879259048396	0.7580878134182119	0.7882381665980828
989	0.8596571376921375	0.8486861404392523	0.8698948108688112
990	0.859366123088992	0.848383419134215	0.8696155629109217	0.773202864717231	0.7576916447998839	0.7878647233131842
991	0.859366123088992	0.848383419134215	0.8696155629109217	0.773202864717231	0.7576916447998839	0.7878647233131842
992				0.7728176116705362	0.7572952931926126	0.7874910799058785
995	0.8590749112546683	0.8480805046612406	0.8693361141443451
996	0.8587835018546496	0.8477773966531362	0.8690564642660771	0.7720471055771455	0.7565026628745651	0.7867437244138058
997				0.7708907694230109	0.7553132756056904	0.7856219870177225
998	0.858491696383411	0.8474738774635493	0.8687764325158568
999	0.8581998909121733	0.8471703813906268	0.8684963795316731	0.7708907694230109	0.7553132756056904	0.7856219870177225
1000				0.7705051312191975	0.7549166531832384	0.7852478508956712
1001	0.8581998909121733	0.8471703813906268	0.8684963795316731
1002	0.8579079861873733	0.8468667995545706	0.8682162149801576
1003	0.8576156836367135	0.8465628046371425	0.8679356669434264	0.7705051312191975	0.7549166531832384	0.7852478508956712
1004	0.8573230819022756	0.8462585048193046	0.8676548252243731	0.7701191066043582	0.7545196375220538	0.7848733349909893
1005	0.8570300801654671	0.8459537896148155	0.8673735979741617
1006	0.8570300801654671	0.8459537896148155	0.8673735979741617
1008	0.8567367776055197	0.8456487677916888	0.8670920754855916
1009	0.8564434750455728	0.8453437691042917	0.8668105317511265	0.7701191066043582	0.7545196375220538	0.7848733349909893
1011	0.856150072005132	0.845038683357925	0.8665288752962474	0.7701191066043582	0.7545196375220538	0.7848733349909893
1012				0.7701191066043582	0.7545196375220538	0.7848733349909893
1013	0.856150072005132	0.845038683357925	0.8665288752962474
1014	0.8558562662151507	0.844733179271498	0.8662468307656942
1015	0.8555622585661584	0.8444274770494996	0.8659645811375	0.7701191066043582	0.7545196375220538	0.7848733349909893
1017				0.7697317227479173	0.7541211778443341	0.784497540433571
1019				0.7697317227479173	0.7541211778443341	0.784497540433571
1020				0.7697317227479173	0.7541211778443341	0.784497540433571
1021	0.8552679475037002	0.8441214654089745	0.8656820338852077
1022	0.8552679475037002	0.8441214654089745	0.8656820338852077
1023	0.8552679475037002	0.8441214654089745	0.8656820338852077	0.7693439485802862	0.7537223209614212	0.784121362284964
1025				0.7689561744126552	0.7533234885520302	0.783745161100428
1026	0.8549734337476731	0.8438152547463322	0.8653992807536807
1027				0.7685682045971088	0.7529244692373827	0.7833687561560123
1029	0.8549734337476731	0.8438152547463322	0.8653992807536807	0.768180038837211	0.7525252627026748	0.7829921471744078
1030	0.8549734337476731	0.8438152547463322	0.8653992807536807	0.768180038837211	0.7525252627026748	0.7829921471744078
1031	0.8549734337476731	0.8438152547463322	0.8653992807536807
1032	0.8549734337476731	0.8438152547463322	0.8653992807536807	0.768180038837211	0.7525252627026748	0.7829921471744078
1033	0.8549734337476731	0.8438152547463322	0.8653992807536807	0.768180038837211	0.7525252627026748	0.7829921471744078
1034				0.768180038837211	0.7525252627026748	0.7829921471744078
1035	0.8546781061367071	0.8435081753462197	0.8651157649183021
1036	0.8546781061367071	0.8435081753462197	0.8651157649183021	0.768180038837211	0.7525252627026748	0.7829921471744078
1037	0.8546781061367071	0.8435081753462197	0.8651157649183021
1038	0.8546781061367071	0.8435081753462197	0.8651157649183021	0.7677908898813661	0.7521250186122883	0.782614606775362
1039	0.8546781061367071	0.8435081753462197	0.8651157649183021	0.7674017409255214	0.7517247991309237	0.7822370432262707
1040	0.8546781061367071	0.8435081753462197	0.8651157649183021
1041	0.8546781061367071	0.8435081753462197	0.8651157649183021
1042	0.8546781061367071	0.8435081753462197	0.8651157649183021	0.7674017409255214	0.7517247991309237	0.7822370432262707
1043	0.8543812398268297	0.8431994326685165	0.8648308262085803
1044	0.8543812398268297	0.8431994326685165	0.8648308262085803	0.7674017409255214	0.7517247991309237	0.7822370432262707
1045	0.854084270330887	0.842890600550836	0.8645457718271446
1046	0.854084270330887	0.842890600550836	0.8645457718271446	0.7674017409255214	0.7517247991309237	0.7822370432262707
1048				0.7670119990560823	0.7513239637892164	0.7818589087477753
1049	0.8534897111451365	0.8422723273883328	0.8639750332183335	0.7670119990560823	0.7513239637892164	0.7818589087477753
1050	0.8534897111451365	0.8422723273883328	0.8639750332183335
1051	0.8534897111451365	0.8422723273883328	0.8639750332183335	0.7662321190367067	0.7505219390291679	0.7811022040927079
1052	0.8534897111451365	0.8422723273883328	0.8639750332183335	0.7654518419297444	0.7497195838463668	0.7803450399233088
1056	0.8534897111451365	0.8422723273883328	0.8639750332183335
1057	0.8534897111451365	0.8422723273883328	0.8639750332183335	0.7650617033762638	0.7493184430772459	0.7799664231982484
1058	0.8534897111451365	0.8422723273883328	0.8639750332183335
1059	0.8534897111451365	0.8422723273883328	0.8639750332183335	0.7650617033762638	0.7493184430772459	0.7799664231982484
1060	0.8531912881692116	0.8419619728799345	0.8636885901075687
1061	0.8531912881692116	0.8419619728799345	0.8636885901075687
1062	0.8531912881692116	0.8419619728799345	0.8636885901075687	0.7650617033762638	0.7493184430772459	0.7799664231982484
1063	0.8531912881692116	0.8419619728799345	0.8636885901075687
1064	0.8525931870208276	0.8413399594716356	0.8631144952137263	0.7642798314259561	0.74851451304857	0.7792076465101596
1065	0.85229403151661	0.8410288736556903	0.8628273193228649
1066	0.85229403151661	0.8410288736556903	0.8628273193228649
1067	0.8519946658574895	0.8407175813555223	0.8625399301654476	0.7642798314259561	0.74851451304857	0.7792076465101596
1068	0.8516951949731809	0.8404061975818835	0.8622524233143032
1069	0.8513955133422968	0.8400946066536915	0.8619647026777207	0.7638884951067414	0.7481121526584693	0.7788278534457995
1070				0.7638884951067414	0.7481121526584693	0.7788278534457995
1072	0.8513955133422968	0.8400946066536915	0.8619647026777207	0.7634969582050981	0.7477096003196131	0.77844785183141
1073				0.7627138844018108	0.7469045694307075	0.7776877792077016
1074	0.8513955133422968	0.8400946066536915	0.8619647026777207	0.7627138844018108	0.7469045694307075	0.7776877792077016
1075	0.8513955133422968	0.8400946066536915	0.8619647026777207	0.762321945098418	0.7465016563926947	0.7773073362771802
1076	0.8504936113154515	0.839156845852063	0.8610988069680543
1077	0.8504936113154515	0.839156845852063	0.8610988069680543
1078	0.8498919179222316	0.8385313254111777	0.8605210461633848
1079	0.8498919179222316	0.8385313254111777	0.8605210461633848	0.762321945098418	0.7465016563926947	0.7773073362771802
1080	0.8495908580859145	0.8382183673858634	0.8602319388400298
1081				0.7619298041801577	0.746098550277226	0.7769266838584732
1082	0.8495908580859145	0.8382183673858634	0.8602319388400298
1083	0.8495908580859145	0.8382183673858634	0.8602319388400298
1084				0.7615376632618973	0.745695468711263	0.7765460083507413
1085	0.8492894778595624	0.8379050821307493	0.8599425177877773
1086				0.7615376632618973	0.745695468711263	0.7765460083507413
1087	0.8492894778595624	0.8379050821307493	0.8599425177877773
1088	0.8489878835847547	0.8375915861803469	0.859652879883358	0.7615376632618973	0.745695468711263	0.7765460083507413
1090				0.7615376632618973	0.745695468711263	0.7765460083507413
1092	0.8489878835847547	0.8375915861803469	0.859652879883358
1093	0.8483842661773007	0.8369641958341907	0.8590731478986962	0.7615376632618973	0.745695468711263	0.7765460083507413
1094	0.8480823500683411	0.8366504186090465	0.8587831514103548	0.7615376632618973	0.745695468711263	0.7765460083507413
1095				0.7611439002509035	0.745290660646033	0.7761638102124929
1096	0.8480823500683411	0.8366504186090465	0.8587831514103548	0.7607501372399096	0.7448858774432177	0.7757815887152844
1098	0.847780218842809	0.8363364294552357	0.8584929371527569	0.7607501372399096	0.7448858774432177	0.7757815887152844
1099	0.847780218842809	0.8363364294552357	0.8584929371527569	0.7603561703122867	0.7444808989192441	0.7753991553991231
1100	0.847780218842809	0.8363364294552357	0.8584929371527569	0.7603561703122867	0.7444808989192441	0.7753991553991231
1102	0.847780218842809	0.8363364294552357	0.8584929371527569	0.7603561703122867	0.7444808989192441	0.7753991553991231
1103				0.7603561703122867	0.7444808989192441	0.7753991553991231
1104	0.847780218842809	0.8363364294552357	0.8584929371527569	0.7599615900474649	0.7440752831021562	0.7750161317846027
1107				0.7599615900474649	0.7440752831021562	0.7750161317846027
1108	0.847780218842809	0.8363364294552357	0.8584929371527569	0.7599615900474649	0.7440752831021562	0.7750161317846027
1109	0.847780218842809	0.8363364294552357	0.8584929371527569	0.7599615900474649	0.7440752831021562	0.7750161317846027
1110	0.847780218842809	0.8363364294552357	0.8584929371527569	0.7599615900474649	0.7440752831021562	0.7750161317846027
1112				0.7595655704591131	0.7436681382110262	0.7746317544261332
1113	0.847780218842809	0.8363364294552357	0.8584929371527569	0.759169550870761	0.7432610185503127	0.7742473533917146
1114	0.847780218842809	0.8363364294552357	0.8584929371527569	0.759169550870761	0.7432610185503127	0.7742473533917146
1115				0.759169550870761	0.7432610185503127	0.7742473533917146
1116	0.847780218842809	0.8363364294552357	0.8584929371527569	0.759169550870761	0.7432610185503127	0.7742473533917146
1117	0.847780218842809	0.8363364294552357	0.8584929371527569	0.759169550870761	0.7432610185503127	0.7742473533917146
1118	0.8474758094285029	0.836019968352222	0.8582006250673542	0.7587718716927244	0.7428521319473311	0.7738613950973936
1120	0.8474758094285029	0.836019968352222	0.8582006250673542
1121	0.8474758094285029	0.836019968352222	0.8582006250673542
1122	0.8471711811720584	0.8357032917596205	0.8579080913815786	0.7587718716927244	0.7428521319473311	0.7738613950973936
1124	0.8468665529156139	0.8353866394619383	0.857615535478561	0.7583739839781505	0.7424430456826837	0.7734752201627714
1125	0.8468665529156139	0.8353866394619383	0.857615535478561	0.7583739839781505	0.7424430456826837	0.7734752201627714
1127	0.8468665529156139	0.8353866394619383	0.857615535478561	0.7579756783142962	0.7420335335997302	0.7730886350906949
1128	0.8468665529156139	0.8353866394619383	0.857615535478561
1129	0.8468665529156139	0.8353866394619383	0.857615535478561	0.7575773726504426	0.7416240471225533	0.7727020260187346
1130	0.8462559786164682	0.8347519638570058	0.8570291564181902
1131	0.8459504710429601	0.8344344210240632	0.8567357327025283
1132	0.8459504710429601	0.8344344210240632	0.8567357327025283	0.7575773726504426	0.7416240471225533	0.7727020260187346
1133	0.845644742647209	0.8341166605549248	0.8564420855662657	0.7575773726504426	0.7416240471225533	0.7727020260187346
1134	0.845644742647209	0.8341166605549248	0.8564420855662657
1135	0.845338903680609	0.833798803221688	0.8561483154816542	0.7575773726504426	0.7416240471225533	0.7727020260187346
1137	0.845338903680609	0.833798803221688	0.8561483154816542
1138				0.7575773726504426	0.7416240471225533	0.7727020260187346
1139	0.845338903680609	0.833798803221688	0.8561483154816542
1141	0.845338903680609	0.833798803221688	0.8561483154816542
1142				0.7571780171561615	0.7412134524335956	0.7723144229483458
1143	0.8450323993645537	0.8334802413100683	0.8558539168804868	0.7571780171561615	0.7412134524335956	0.7723144229483458
1144				0.7571780171561615	0.7412134524335956	0.7723144229483458
1146	0.8450323993645537	0.8334802413100683	0.8558539168804868
1148	0.8450323993645537	0.8334802413100683	0.8558539168804868
1149	0.8450323993645537	0.8334802413100683	0.8558539168804868	0.7571780171561615	0.7412134524335956	0.7723144229483458
1150	0.8450323993645537	0.8334802413100683	0.8558539168804868
1151	0.8450323993645537	0.8334802413100683	0.8558539168804868	0.7567778173585105	0.7408019715951051	0.7719260157050071
1153	0.8450323993645537	0.8334802413100683	0.8558539168804868
1154	0.8450323993645537	0.8334802413100683	0.8558539168804868	0.7567778173585105	0.7408019715951051	0.7719260157050071
1157	0.8450323993645537	0.8334802413100683	0.8558539168804868	0.7567778173585105	0.7408019715951051	0.7719260157050071
1158	0.8447241058952484	0.8331597434696523	0.8555578659338595	0.7567778173585105	0.7408019715951051	0.7719260157050071
1159	0.8447241058952484	0.8331597434696523	0.8555578659338595
1160	0.8444156998689997	0.832839147135213	0.8552616897679521
1161				0.7567778173585105	0.7408019715951051	0.7719260157050071
1163	0.8444156998689997	0.832839147135213	0.8552616897679521
1164	0.8444156998689997	0.832839147135213	0.8552616897679521	0.7567778173585105	0.7408019715951051	0.7719260157050071
1165	0.8444156998689997	0.832839147135213	0.8552616897679521
1167	0.8444156998689997	0.832839147135213	0.8552616897679521	0.7567778173585105	0.7408019715951051	0.7719260157050071
1168				0.7563759172961849	0.7403886798856426	0.7715360136892125
1170	0.8444156998689997	0.832839147135213	0.8552616897679521	0.7555721171715347	0.7395621754134533	0.7707559358150397
1171	0.8444156998689997	0.832839147135213	0.8552616897679521
1172	0.844106276747025	0.8325174609679216	0.8549645645226013	0.7547678892660835	0.738735313753146	0.7699753646341737
1173				0.7547678892660835	0.738735313753146	0.7699753646341737
1174	0.8437968536250502	0.8321957998596949	0.8546674164101778	0.7543653463918083	0.7383214589016306	0.7695846460576021
1175	0.8437968536250502	0.8321957998596949	0.8546674164101778	0.753962803517533	0.7379076302564285	0.7691939029620402
1176	0.8437968536250502	0.8321957998596949	0.8546674164101778
1177	0.8437968536250502	0.8321957998596949	0.8546674164101778
1178	0.8437968536250502	0.8321957998596949	0.8546674164101778
1179	0.8437968536250502	0.8321957998596949	0.8546674164101778	0.753962803517533	0.7379076302564285	0.7691939029620402
1180				0.7535598303462254	0.737493363038452	0.7688027378393
1181	0.8434864059232019	0.8318730408067735	0.8543693123360067	0.7535598303462254	0.737493363038452	0.7688027378393
1182	0.8434864059232019	0.8318730408067735	0.8543693123360067	0.753156641565944	0.7370788891709318	0.7684113489920831
1183	0.8431756150588229	0.8315499308521067	0.8540708727336714	0.752753452785662	0.7366644415034351	0.7680199356315667
1185	0.8431756150588229	0.8315499308521067	0.8540708727336714
1186	0.8431756150588229	0.8315499308521067	0.8540708727336714
1188	0.8431756150588229	0.8315499308521067	0.8540708727336714	0.752753452785662	0.7366644415034351	0.7680199356315667
1189	0.8431756150588229	0.8315499308521067	0.8540708727336714	0.7519457774071369	0.7358342232300223	0.7672358362153134
1190				0.7519457774071369	0.7358342232300223	0.7672358362153134
1191	0.8431756150588229	0.8315499308521067	0.8540708727336714	0.7519457774071369	0.7358342232300223	0.7672358362153134
1192	0.8425517337306255	0.8309012661980386	0.8534718301982034
1193	0.8422397930665263	0.8305769721278903	0.8531722740597322
1194	0.8419278524024281	0.8302527034464415	0.8528726947723818	0.7519457774071369	0.7358342232300223	0.7672358362153134
1195	0.8419278524024281	0.8302527034464415	0.8528726947723818
1196	0.8419278524024281	0.8302527034464415	0.8528726947723818
1197				0.7515408523789153	0.7354179792218511	0.7668427450120145
1198	0.8419278524024281	0.8302527034464415	0.8528726947723818	0.7511359273506938	0.7350017616420029	0.7664496290974636
1199	0.8419278524024281	0.8302527034464415	0.8528726947723818	0.7507310023224723	0.7345855704299665	0.7660564885241756
1200				0.7507310023224723	0.7345855704299665	0.7660564885241756
1201	0.8419278524024281	0.8302527034464415	0.8528726947723818
1202	0.8419278524024281	0.8302527034464415	0.8528726947723818	0.7507310023224723	0.7345855704299665	0.7660564885241756
1204	0.8419278524024281	0.8302527034464415	0.8528726947723818
1205	0.8419278524024281	0.8302527034464415	0.8528726947723818
1206				0.7507310023224723	0.7345855704299665	0.7660564885241756
1207	0.8416141684037679	0.8299265491344505	0.8525715049038081	0.7507310023224723	0.7345855704299665	0.7660564885241756
1208	0.8413003674461229	0.8296002924017767	0.852270185047236	0.7503252017806764	0.7341684601380501	0.7656625143229451
1209	0.8413003674461229	0.8296002924017767	0.852270185047236
1211	0.8409864493985683	0.8292739330687178	0.8519687351141031	0.7503252017806764	0.7341684601380501	0.7656625143229451
1212	0.8409864493985683	0.8292739330687178	0.8519687351141031	0.7503252017806764	0.7341684601380501	0.7656625143229451
1213				0.7495127218653753	0.7333333700399378	0.7648736795560376
1214	0.8406724141299355	0.8289474709556034	0.8516671550153782
1215	0.8403581440685788	0.8286207771626637	0.8513653377118219	0.7491064819077249	0.7329158647435786	0.7644792250098392
1216	0.8403581440685788	0.8286207771626637	0.8513653377118219	0.7491064819077249	0.7329158647435786	0.7644792250098392
1217	0.84004340319065	0.8282935930031321	0.8510630682584333
1218	0.84004340319065	0.8282935930031321	0.8510630682584333	0.7487000215268745	0.7324981478922077	0.764084542044551
1220	0.84004340319065	0.8282935930031321	0.8510630682584333
1222	0.84004340319065	0.8282935930031321	0.8510630682584333	0.7487000215268745	0.7324981478922077	0.764084542044551
1223	0.84004340319065	0.8282935930031321	0.8510630682584333
1224	0.839728071582845	0.8279657870976337	0.8507602374130631	0.7487000215268745	0.7324981478922077	0.764084542044551
1226	0.839728071582845	0.8279657870976337	0.8507602374130631
1228	0.839728071582845	0.8279657870976337	0.8507602374130631
1229	0.8394122656138409	0.8276374870835791	0.850456951072732
1230	0.8394122656138409	0.8276374870835791	0.850456951072732	0.7487000215268745	0.7324981478922077	0.764084542044551
1232	0.8394122656138409	0.8276374870835791	0.850456951072732
1233	0.8394122656138409	0.8276374870835791	0.850456951072732
1234	0.8394122656138409	0.8276374870835791	0.850456951072732
1235	0.8394122656138409	0.8276374870835791	0.850456951072732
1236				0.7487000215268745	0.7324981478922077	0.764084542044551
1237				0.7478844441613764	0.7316599253497438	0.7632926467527867
1238	0.8394122656138409	0.8276374870835791	0.850456951072732
1239	0.8394122656138409	0.8276374870835791	0.850456951072732	0.7478844441613764	0.7316599253497438	0.7632926467527867
1240	0.8390951472664235	0.8273077742651836	0.8501524462627075
1241	0.8390951472664235	0.8273077742651836	0.8501524462627075	0.7478844441613764	0.7316599253497438	0.7632926467527867
1242				0.7478844441613764	0.7316599253497438	0.7632926467527867
1243	0.8390951472664235	0.8273077742651836	0.8501524462627075	0.7478844441613764	0.7316599253497438	0.7632926467527867
1244	0.8390951472664235	0.8273077742651836	0.8501524462627075
1245	0.838777668966285	0.8269776930551052	0.8498475898780582	0.7478844441613764	0.7316599253497438	0.7632926467527867
1246	0.8384601906661467	0.8266476381427432	0.8495427095659779
1247	0.8381425921090765	0.8263174776125736	0.8492376959077726	0.7478844441613764	0.7316599253497438	0.7632926467527867
1248	0.8381425921090765	0.8263174776125736	0.8492376959077726	0.7478844441613764	0.7316599253497438	0.7632926467527867
1249	0.8381425921090765	0.8263174776125736	0.8492376959077726	0.7474750930698816	0.7312391668854483	0.7628952181103683
1250	0.8381425921090765	0.8263174776125736	0.8492376959077726
1251				0.7470655176764183	0.7308181931983425	0.7624975570189404
1252	0.8381425921090765	0.8263174776125736	0.8492376959077726	0.7466559422829555	0.7303972465333786	0.7620998706996799
1253	0.8378236641820949	0.8259858858418005	0.8489314481719598
1254	0.8378236641820949	0.8259858858418005	0.8489314481719598	0.7462461420950948	0.7299760840869443	0.7617019515002744
1255	0.8378236641820949	0.8259858858418005	0.8489314481719598	0.7458363419072334	0.7295549486005241	0.7613040071266287
1256	0.8375043716271473	0.8256539207943511	0.8486248444053839
1257	0.8375043716271473	0.8256539207943511	0.8486248444053839	0.745426090894083	0.7291333532521697	0.7609056210292899
1259	0.8375043716271473	0.8256539207943511	0.8486248444053839	0.745426090894083	0.7291333532521697	0.7609056210292899
1260	0.8375043716271473	0.8256539207943511	0.8486248444053839
1261	0.8375043716271473	0.8256539207943511	0.8486248444053839
1263	0.8375043716271473	0.8256539207943511	0.8486248444053839	0.745426090894083	0.7291333532521697	0.7609056210292899
1264	0.8375043716271473	0.8256539207943511	0.8486248444053839	0.7450151614062693	0.7287110522837473	0.7605065828114306
1265	0.8375043716271473	0.8256539207943511	0.8486248444053839	0.7450151614062693	0.7287110522837473	0.7605065828114306
1266	0.8375043716271473	0.8256539207943511	0.8486248444053839
1267	0.8375043716271473	0.8256539207943511	0.8486248444053839	0.7450151614062693	0.7287110522837473	0.7605065828114306
1268	0.8375043716271473	0.8256539207943511	0.8486248444053839	0.7450151614062693	0.7287110522837473	0.7605065828114306
1270	0.8375043716271473	0.8256539207943511	0.8486248444053839
1271	0.8375043716271473	0.8256539207943511	0.8486248444053839	0.7446033232849834	0.7282877972209574	0.760106679767526
1272	0.8371818824582493	0.8253184758041163	0.8483153080826267	0.7446033232849834	0.7282877972209574	0.760106679767526
1273				0.7446033232849834	0.7282877972209574	0.760106679767526
1274	0.8371818824582493	0.8253184758041163	0.8483153080826267
1276	0.8371818824582493	0.8253184758041163	0.8483153080826267	0.7441908006682049	0.7278638302193445	0.7597061188912974
1277				0.7441908006682049	0.7278638302193445	0.7597061188912974
1278	0.8371818824582493	0.8253184758041163	0.8483153080826267	0.7441908006682049	0.7278638302193445	0.7597061188912974
1279	0.8371818824582493	0.8253184758041163	0.8483153080826267	0.7441908006682049	0.7278638302193445	0.7597061188912974
1280				0.7441908006682049	0.7278638302193445	0.7597061188912974
1281				0.7441908006682049	0.7278638302193445	0.7597061188912974
1284				0.7437771315183055	0.7274386522938835	0.7593044733414928
1285				0.7437771315183055	0.7274386522938835	0.7593044733414928
1286	0.8371818824582493	0.8253184758041163	0.8483153080826267	0.7437771315183055	0.7274386522938835	0.7593044733414928
1287	0.8371818824582493	0.8253184758041163	0.8483153080826267
1288	0.836858020995016	0.8249815521616986	0.8480044989723867	0.7425326633674104	0.7261595467353149	0.7580961851647067
1289	0.836858020995016	0.8249815521616986	0.8480044989723867
1290	0.836858020995016	0.8249815521616986	0.8480044989723867
1291	0.8365337830945916	0.8246442432483683	0.847693322285269
1292	0.8365337830945916	0.8246442432483683	0.847693322285269
1293	0.8362092936519638	0.8243066862143186	0.847381891525746	0.7417030179334799	0.7253069486840088	0.7572905301892658
1294	0.8362092936519638	0.8243066862143186	0.847381891525746	0.74087337249955	0.7244544612290883	0.7564847721071789
1295	0.835884552178701	0.823968880530914	0.8470702062432578	0.7400437270656204	0.7236020838676223	0.755678911352909
1296	0.835884552178701	0.823968880530914	0.8470702062432578	0.7400437270656204	0.7236020838676223	0.755678911352909
1297	0.835884552178701	0.823968880530914	0.8470702062432578
1298				0.7396284387788271	0.723175433750599	0.7552755123068576
1300	0.835884552178701	0.823968880530914	0.8470702062432578
1301	0.835884552178701	0.823968880530914	0.8470702062432578
1302	0.835884552178701	0.823968880530914	0.8470702062432578
1303	0.835884552178701	0.823968880530914	0.8470702062432578	0.7392129171840073	0.7227485592550017	0.7548718720057456
1304	0.8355587982612501	0.823629991458757	0.8467575751398241	0.7387971618875029	0.7223214599691786	0.7544679900744836
1305	0.8355587982612501	0.823629991458757	0.8467575751398241	0.7383811724945484	0.7218941354804429	0.7540638661368154
1306	0.8355587982612501	0.823629991458757	0.8467575751398241
1307	0.8355587982612501	0.823629991458757	0.8467575751398241
1309	0.8352324081056789	0.8232904321386864	0.8464443400935113
1310	0.8352324081056789	0.8232904321386864	0.8464443400935113	0.7383811724945484	0.7218941354804429	0.7540638661368154
1311	0.8349057626586296	0.8229506209180958	0.8461308472821176
1312	0.8345791172115802	0.8226108380585563	0.8458173287745254
1315				0.7379644788306124	0.7214660783028879	0.7536590655994853
1316	0.8342524717645308	0.8222710834602769	0.8455037846549509
1317	0.8339255703257511	0.8219310760813383	0.8451899822270935
1318	0.8339255703257511	0.8219310760813383	0.8451899822270935	0.7379644788306124	0.7214660783028879	0.7536590655994853
1319	0.8339255703257511	0.8219310760813383	0.8451899822270935
1320	0.8335982839951679	0.8215906744664694	0.8448758042720443
1322				0.7375470781072921	0.7210372855089289	0.7532535858182008
1323	0.8335982839951679	0.8215906744664694	0.8448758042720443	0.7371294410302213	0.7206082653192151	0.752847861734715
1324	0.8332708691153579	0.8212501599788015	0.8445614838571626
1326	0.8332708691153579	0.8212501599788015	0.8445614838571626
1327	0.8332708691153579	0.8212501599788015	0.8445614838571626
1328	0.8332708691153579	0.8212501599788015	0.8445614838571626
1329	0.8332708691153579	0.8212501599788015	0.8445614838571626	0.7371294410302213	0.7206082653192151	0.752847861734715
1330	0.8332708691153579	0.8212501599788015	0.8445614838571626
1332	0.8332708691153579	0.8212501599788015	0.8445614838571626
1333				0.7371294410302213	0.7206082653192151	0.752847861734715
1335	0.8332708691153579	0.8212501599788015	0.8445614838571626
1336	0.8329419031188651	0.820907971279584	0.8442457275267208
1338				0.7371294410302213	0.7206082653192151	0.752847861734715
1339	0.8329419031188651	0.820907971279584	0.8442457275267208	0.7371294410302213	0.7206082653192151	0.752847861734715
1342				0.7367106174841814	0.720177992065982	0.7524410152881638
1343	0.8329419031188651	0.820907971279584	0.8442457275267208
1344	0.8326126770702015	0.8205655257229725	0.8439297088744669
1345	0.8326126770702015	0.8205655257229725	0.8439297088744669
1346	0.8326126770702015	0.8205655257229725	0.8439297088744669
1347	0.8326126770702015	0.8205655257229725	0.8439297088744669
1348	0.8322822752142213	0.8202218180022218	0.8436125954633291
1349	0.8322822752142213	0.8202218180022218	0.8436125954633291	0.7362915556994918	0.7197474896156627	0.7520339225965806
1350	0.8322822752142213	0.8202218180022218	0.8436125954633291
1352				0.7362915556994918	0.7197474896156627	0.7520339225965806
1353	0.8322822752142213	0.8202218180022218	0.8436125954633291
1354				0.7354524770035381	0.7188855376771158	0.7512187762322792
1355	0.8322822752142213	0.8202218180022218	0.8436125954633291
1356	0.8319510844958712	0.8198772730622599	0.8432947389031398
1357	0.8319510844958712	0.8198772730622599	0.8432947389031398
1358	0.8319510844958712	0.8198772730622599	0.8432947389031398
1359				0.7354524770035381	0.7188855376771158	0.7512187762322792
1360	0.8319510844958712	0.8198772730622599	0.8432947389031398	0.7350324584558487	0.718454086474291	0.7508107210038897
1361	0.8319510844958712	0.8198772730622599	0.8432947389031398
1362	0.8319510844958712	0.8198772730622599	0.8432947389031398
1363	0.8316189682944757	0.8195317409535225	0.8429760149852861	0.7346124399081599	0.7180226633474316	0.7504026396199267
1364				0.7346124399081599	0.7180226633474316	0.7504026396199267
1365	0.8316189682944757	0.8195317409535225	0.8429760149852861	0.733771922242361	0.7171593824412054	0.7495859543512122
1366	0.8316189682944757	0.8195317409535225	0.8429760149852861	0.7333516634094617	0.7167277839495023	0.7491775726142111
1367	0.8316189682944757	0.8195317409535225	0.8429760149852861	0.7333516634094617	0.7167277839495023	0.7491775726142111
1368				0.7329309223518546	0.7162956929813616	0.7487687190625979
1370	0.8316189682944757	0.8195317409535225	0.8429760149852861
1371	0.8316189682944757	0.8195317409535225	0.8429760149852861
1372	0.8316189682944757	0.8195317409535225	0.8429760149852861	0.7329309223518546	0.7162956929813616	0.7487687190625979
1373	0.8312849847730726	0.8191841870847226	0.8426555681642915	0.7329309223518546	0.7162956929813616	0.7487687190625979
1374	0.8312849847730726	0.8191841870847226	0.8426555681642915	0.7329309223518546	0.7162956929813616	0.7487687190625979
1375	0.8309505982144356	0.8188362203171381	0.8423347282690218	0.7325094554614856	0.7158628466994508	0.7483591684496316
1376				0.7320879885711161	0.7154300285156127	0.7479495916584488
1377	0.8309505982144356	0.8188362203171381	0.8423347282690218	0.7312450547903783	0.7145644761918182	0.747130359757366
1378	0.8302812864156326	0.8181397847856904	0.8416924780496491	0.7312450547903783	0.7145644761918182	0.747130359757366
1379	0.8302812864156326	0.8181397847856904	0.8416924780496491	0.7308233448395189	0.7141314797064464	0.7467204799916379
1380	0.8296117047330397	0.8174431721587513	0.8410498747690064
1381	0.8292769138917427	0.8170949103844826	0.8407285328517952	0.7308233448395189	0.7141314797064464	0.7467204799916379
1382	0.8289419878360512	0.8167465297085046	0.8404070413115675
1383	0.8289419878360512	0.8167465297085046	0.8404070413115675
1384	0.8289419878360512	0.8167465297085046	0.8404070413115675	0.7308233448395189	0.7141314797064464	0.7467204799916379
1386	0.8289419878360512	0.8167465297085046	0.8404070413115675	0.7304011476443487	0.7136979854909328	0.7463101236343346
1388	0.8289419878360512	0.8167465297085046	0.8404070413115675
1389				0.7299789504491792	0.7132645192627135	0.7458997411924916
1390	0.8289419878360512	0.8167465297085046	0.8404070413115675	0.7295567532540085	0.7128310809600069	0.7454893327194091
1391	0.8286059756804631	0.8163969860241486	0.8400845360355872
1393	0.8282696907877357	0.8160471726487204	0.8397617559794822	0.7295567532540085	0.7128310809600069	0.7454893327194091
1394	0.8282696907877357	0.8160471726487204	0.8397617559794822	0.7295567532540085	0.7128310809600069	0.7454893327194091
1395	0.8282696907877357	0.8160471726487204	0.8397617559794822	0.7295567532540085	0.7128310809600069	0.7454893327194091
1396	0.8282696907877357	0.8160471726487204	0.8397617559794822
1398	0.8279329957914809	0.8156969387582814	0.8394385763056296	0.7295567532540085	0.7128310809600069	0.7454893327194091
1399				0.7295567532540085	0.7128310809600069	0.7454893327194091
1401				0.7295567532540085	0.7128310809600069	0.7454893327194091
1402	0.8279329957914809	0.8156969387582814	0.8394385763056296
1404	0.8272587832541914	0.8149956573505164	0.838791388502765
1405				0.7295567532540085	0.7128310809600069	0.7454893327194091
1407	0.8272587832541914	0.8149956573505164	0.838791388502765
1408	0.8272587832541914	0.8149956573505164	0.838791388502765	0.7291318512427947	0.7123947523307247	0.7450763972586147
1409	0.8269211266079655	0.8146444571195659	0.8384672539408312
1410				0.7291318512427947	0.7123947523307247	0.7450763972586147
1413	0.8269211266079655	0.8146444571195659	0.8384672539408312
1415				0.7291318512427947	0.7123947523307247	0.7450763972586147
1416				0.7291318512427947	0.7123947523307247	0.7450763972586147
1417	0.8269211266079655	0.8146444571195659	0.8384672539408312
1418	0.8265829175582273	0.8142926802811079	0.8381425903172107	0.7287059564698725	0.7119573808256903	0.744662517583564
1419				0.7287059564698725	0.7119573808256903	0.744662517583564
1420				0.7282798126356795	0.7115197692721384	0.7442483809453636
1421	0.8265829175582273	0.8142926802811079	0.8381425903172107
1423				0.727853668801487	0.7110821864811663	0.7438342175429193
1424				0.727853668801487	0.7110821864811663	0.7438342175429193
1425	0.8265829175582273	0.8142926802811079	0.8381425903172107	0.727427025384839	0.7106440932632282	0.7434195656222586
1426	0.8262442928480431	0.813940477052955	0.8378175218344867
1427				0.7269998809189645	0.7102054881032323	0.743004423770327
1428	0.8262442928480431	0.813940477052955	0.8378175218344867	0.7265727364530893	0.7097669117917672	0.7425892550768606
1429	0.8262442928480431	0.813940477052955	0.8378175218344867	0.7257174418839861	0.7088887604423415	0.7417579076046594
1430	0.8262442928480431	0.813940477052955	0.8378175218344867
1431				0.7257174418839861	0.7088887604423415	0.7417579076046594
1432	0.8259049728099124	0.8135875404194847	0.837491794299133
1433	0.8259049728099124	0.8135875404194847	0.837491794299133	0.7257174418839861	0.7088887604423415	0.7417579076046594
1435	0.8255653737256972	0.8132343275632169	0.837165785911739	0.7257174418839861	0.7088887604423415	0.7417579076046594
1436	0.8255653737256972	0.8132343275632169	0.837165785911739	0.7257174418839861	0.7088887604423415	0.7417579076046594
1437	0.825225355038001	0.8128806841764364	0.8368393689230111
1438	0.825225355038001	0.8128806841764364	0.8368393689230111	0.7252887842101028	0.7084486377426985	0.7413412595723508
1439	0.8248850559225211	0.8125267631137039	0.8365126697714151	0.7248601265362197	0.7080085440563412	0.7409245845515063
1440				0.7248601265362197	0.7080085440563412	0.7409245845515063
1441	0.8242041768008346	0.8118187031337825	0.8358589343341296
1442	0.8242041768008346	0.8118187031337825	0.8358589343341296
1443	0.8238635965624878	0.8114645638386135	0.835531897940552
1444				0.7248601265362197	0.7080085440563412	0.7409245845515063
1445				0.7248601265362197	0.7080085440563412	0.7409245845515063
1446				0.7240012875237357	0.7071267995833943	0.7400897450168115
1447	0.8238635965624878	0.8114645638386135	0.835531897940552
1448	0.8238635965624878	0.8114645638386135	0.835531897940552
1449	0.8238635965624878	0.8114645638386135	0.835531897940552	0.7240012875237357	0.7071267995833943	0.7400897450168115
1451	0.8238635965624878	0.8114645638386135	0.835531897940552	0.7240012875237357	0.7071267995833943	0.7400897450168115
1454				0.7235711025638288	0.7066851449965535	0.7396715770666286
1455	0.8238635965624878	0.8114645638386135	0.835531897940552
1456	0.8238635965624878	0.8114645638386135	0.835531897940552
1457				0.7235711025638288	0.7066851449965535	0.7396715770666286
1458	0.8238635965624878	0.8114645638386135	0.835531897940552	0.7235711025638288	0.7066851449965535	0.7396715770666286
1459				0.7235711025638288	0.7066851449965535	0.7396715770666286
1460	0.8238635965624878	0.8114645638386135	0.835531897940552	0.7235711025638288	0.7066851449965535	0.7396715770666286
1461	0.8238635965624878	0.8114645638386135	0.835531897940552	0.7235711025638288	0.7066851449965535	0.7396715770666286
1463	0.8238635965624878	0.8114645638386135	0.835531897940552	0.7235711025638288	0.7066851449965535	0.7396715770666286
1464	0.8238635965624878	0.8114645638386135	0.835531897940552
1465	0.8238635965624878	0.8114645638386135	0.835531897940552	0.7231391198160297	0.7062415793973287	0.7392517203068091
1466	0.8238635965624878	0.8114645638386135	0.835531897940552
1467				0.7231391198160297	0.7062415793973287	0.7392517203068091
1468	0.8238635965624878	0.8114645638386135	0.835531897940552	0.722273603215412	0.7053528629313196	0.7384104907088208
1469	0.8238635965624878	0.8114645638386135	0.835531897940552
1471				0.722273603215412	0.7053528629313196	0.7384104907088208
1472				0.7218405854676809	0.7049082692667817	0.7379895947047218
1473	0.8235200337615862	0.8111071801077456	0.8352021237942554	0.7214075677199494	0.7044637053171895	0.7375686710920534
1474	0.8235200337615862	0.8111071801077456	0.8352021237942554	0.7209745499722189	0.7040191710162912	0.7371477199277406
1475	0.8235200337615862	0.8111071801077456	0.8352021237942554	0.7209745499722189	0.7040191710162912	0.7371477199277406
1476				0.7205410114575033	0.7035741043456165	0.736726259886988
1477	0.8228323343596975	0.8103918753215433	0.834541970360731	0.7205410114575033	0.7035741043456165	0.736726259886988
1479	0.822488340908878	0.8100341114013543	0.8342117211867519	0.7192388289066763	0.7022373915323286	0.7354602657424693
1480	0.822488340908878	0.8100341114013543	0.8342117211867519
1481	0.822488340908878	0.8100341114013543	0.8342117211867519
1483	0.822488340908878	0.8100341114013543	0.8342117211867519	0.7183701829780451	0.7013458323340365	0.7346156471850681
1484	0.822488340908878	0.8100341114013543	0.8342117211867519	0.7179358600137293	0.7009000971025945	0.7341932966612424
1485	0.822488340908878	0.8100341114013543	0.8342117211867519	0.7179358600137293	0.7009000971025945	0.7341932966612424
1486				0.7179358600137293	0.7009000971025945	0.7341932966612424
1487				0.7170645786302172	0.7000058724618836	0.7333460761946629
1488	0.822488340908878	0.8100341114013543	0.8342117211867519
1489	0.822488340908878	0.8100341114013543	0.8342117211867519	0.7166289379384614	0.6995588047712974	0.7329224244825753
1492	0.822488340908878	0.8100341114013543	0.8342117211867519	0.7166289379384614	0.6995588047712974	0.7329224244825753
1493	0.822488340908878	0.8100341114013543	0.8342117211867519
1494	0.822488340908878	0.8100341114013543	0.8342117211867519
1495				0.7161930322584501	0.6991114809305937	0.7324985001415555
1496	0.8221424669219529	0.8096743131053348	0.8338797356943396
1498	0.8221424669219529	0.8096743131053348	0.8338797356943396
1499	0.8221424669219529	0.8096743131053348	0.8338797356943396
1500	0.8221424669219529	0.8096743131053348	0.8338797356943396
1501	0.8221424669219529	0.8096743131053348	0.8338797356943396
1503	0.8221424669219529	0.8096743131053348	0.8338797356943396
1504	0.8221424669219529	0.8096743131053348	0.8338797356943396
1505	0.8221424669219529	0.8096743131053348	0.8338797356943396	0.7161930322584501	0.6991114809305937	0.7324985001415555
1506				0.7161930322584501	0.6991114809305937	0.7324985001415555
1508	0.8221424669219529	0.8096743131053348	0.8338797356943396
1509	0.8217943964448481	0.8093121328965176	0.8335457273599275	0.7161930322584501	0.6991114809305937	0.7324985001415555
1510	0.8217943964448481	0.8093121328965176	0.8335457273599275
1511	0.8210964818831114	0.8085859196363016	0.8328760137655362	0.7157563291900002	0.6986633266870804	0.7320738108367763
1514				0.7148829230530995	0.697767107638257	0.7312243491020448
1515	0.8210964818831114	0.8085859196363016	0.8328760137655362	0.7148829230530995	0.697767107638257	0.7312243491020448
1516	0.8207470791248631	0.8082223717746114	0.8325407089839273	0.7144459530512337	0.6973187548360412	0.7307993298960227
1517	0.8207470791248631	0.8082223717746114	0.8325407089839273	0.7144459530512337	0.6973187548360412	0.7307993298960227
1519	0.820397229560019	0.8078583651328268	0.8322049695181947
1520	0.820397229560019	0.8078583651328268	0.8322049695181947	0.7144459530512337	0.6973187548360412	0.7307993298960227
1521	0.820397229560019	0.8078583651328268	0.8322049695181947
1522	0.820397229560019	0.8078583651328268	0.8322049695181947	0.7135709426984457	0.6964209841855331	0.7299482185561003
1523	0.820397229560019	0.8078583651328268	0.8322049695181947	0.7131331691139681	0.6959718540735569	0.7295223731104591
1525	0.8200464825614894	0.8074934045017957	0.8318683862843038
1526				0.7131331691139681	0.6959718540735569	0.7295223731104591
1527	0.8200464825614894	0.8074934045017957	0.8318683862843038	0.7131331691139681	0.6959718540735569	0.7295223731104591
1528	0.8200464825614894	0.8074934045017957	0.8318683862843038
1529				0.7126945878291503	0.6955218827554972	0.7290957528983257
1530	0.8200464825614894	0.8074934045017957	0.8318683862843038
1531	0.8200464825614894	0.8074934045017957	0.8318683862843038
1532	0.8200464825614894	0.8074934045017957	0.8318683862843038
1533	0.819694228917778	0.8071268202315774	0.8315304063918237
1534	0.819694228917778	0.8071268202315774	0.8315304063918237	0.7122560065443325	0.6950719413449952	0.7286691048877882
1535	0.819694228917778	0.8071268202315774	0.8315304063918237	0.7122560065443325	0.6950719413449952	0.7286691048877882
1536	0.8193413687245283	0.8067596020743973	0.8311918464328294
1538	0.8193413687245283	0.8067596020743973	0.8311918464328294
1539	0.8193413687245283	0.8067596020743973	0.8311918464328294	0.7122560065443325	0.6950719413449952	0.7286691048877882
1540				0.7118166135729909	0.6946211545455754	0.728241678327993
1541	0.8193413687245283	0.8067596020743973	0.8311918464328294
1542	0.8193413687245283	0.8067596020743973	0.8311918464328294
1543	0.8193413687245283	0.8067596020743973	0.8311918464328294	0.7118166135729909	0.6946211545455754	0.728241678327993
1544	0.8193413687245283	0.8067596020743973	0.8311918464328294
1546	0.8193413687245283	0.8067596020743973	0.8311918464328294
1547	0.8189871355344186	0.8063909072782206	0.8308520110556352	0.7118166135729909	0.6946211545455754	0.728241678327993
1549				0.7118166135729909	0.6946211545455754	0.728241678327993
1550	0.8189871355344186	0.8063909072782206	0.8308520110556352	0.7113758602518933	0.6941689306986472	0.7278129657578393
1551	0.8189871355344186	0.8063909072782206	0.8308520110556352	0.7109351069307954	0.693716737175872	0.7273842250211511
1552	0.8189871355344186	0.8063909072782206	0.8308520110556352
1554	0.8189871355344186	0.8063909072782206	0.8308520110556352	0.7104940801895232	0.6932642790508095	0.7269552032981181
1555	0.8189871355344186	0.8063909072782206	0.8308520110556352	0.7104940801895232	0.6932642790508095	0.7269552032981181
1556	0.8186318265819094	0.8060210628252233	0.8305111698025018
1558				0.7104940801895232	0.6932642790508095	0.7269552032981181
1559	0.8186318265819094	0.8060210628252233	0.8305111698025018
1560	0.8186318265819094	0.8060210628252233	0.8305111698025018
1561	0.8186318265819094	0.8060210628252233	0.8305111698025018
1563	0.8186318265819094	0.8060210628252233	0.8305111698025018	0.710051955684116	0.6928106672903173	0.7265251382316993
1564	0.8186318265819094	0.8060210628252233	0.8305111698025018
1565				0.710051955684116	0.6928106672903173	0.7265251382316993
1567	0.8186318265819094	0.8060210628252233	0.8305111698025018	0.7096095557117273	0.6923567889467995	0.7260947900891003
1568	0.8186318265819094	0.8060210628252233	0.8305111698025018
1569	0.8182748131381317	0.8056493770271036	0.8301687526055651	0.7096095557117273	0.6923567889467995	0.7260947900891003
1570	0.8182748131381317	0.8056493770271036	0.8301687526055651	0.709166879756823	0.6919026434880388	0.7256641583725344
1571	0.8182748131381317	0.8056493770271036	0.8301687526055651
1572	0.8175601626463083	0.8049054222419963	0.8294832602556371
1573	0.8175601626463083	0.8049054222419963	0.8294832602556371	0.7087242038019187	0.6914485285675025	0.7252334982960214
1575	0.8175601626463083	0.8049054222419963	0.8294832602556371
1576				0.7082812511745427	0.6909941457754613	0.7248025540170706
1577	0.8175601626463083	0.8049054222419963	0.8294832602556371	0.7082812511745427	0.6909941457754613	0.7248025540170706
1578	0.8172017408301547	0.8045322897860481	0.8291394736503073	0.7082812511745427	0.6909941457754613	0.7248025540170706
1579	0.8172017408301547	0.8045322897860481	0.8291394736503073	0.7078374659294454	0.6905388956144458	0.7243708113415238
1581	0.8172017408301547	0.8045322897860481	0.8291394736503073
1582	0.8168422152072641	0.8041579772408866	0.8287946554179194	0.7078374659294454	0.6905388956144458	0.7243708113415238
1583	0.8168422152072641	0.8041579772408866	0.8287946554179194
1584	0.8168422152072641	0.8041579772408866	0.8287946554179194	0.7073934022745336	0.6900833758783258	0.7239387827087831
1585	0.8168422152072641	0.8041579772408866	0.8287946554179194
1586	0.8168422152072641	0.8041579772408866	0.8287946554179194
1587	0.8168422152072641	0.8041579772408866	0.8287946554179194
1588	0.8168422152072641	0.8041579772408866	0.8287946554179194
1590	0.8164807805987657	0.8037815983123009	0.8284480759556174	0.7073934022745336	0.6900833758783258	0.7239387827087831
1592				0.706949059685165	0.6896275860260181	0.7235064676117855
1593	0.8164807805987657	0.8037815983123009	0.8284480759556174
1594				0.7065047170957969	0.6891718268535744	0.7230741240246042
1596	0.8164807805987657	0.8037815983123009	0.8284480759556174
1597	0.8161190257114823	0.8034049022230197	0.8281011744801154
1598	0.8161190257114823	0.8034049022230197	0.8281011744801154
1599	0.8157566282755534	0.8030275342007751	0.8277536590007423
1600				0.7065047170957969	0.6891718268535744	0.7230741240246042
1602	0.8157566282755534	0.8030275342007751	0.8277536590007423
1603	0.8153940697740973	0.8026500244206937	0.827405965646406	0.7065047170957969	0.6891718268535744	0.7230741240246042
1604	0.8153940697740973	0.8026500244206937	0.827405965646406
1605				0.7065047170957969	0.6891718268535744	0.7230741240246042
1606	0.8150311885681452	0.8022721949103254	0.8270579479918294
1607	0.8146683073621936	0.8018944008738217	0.8267098984561818
1608	0.8146683073621936	0.8018944008738217	0.8267098984561818
1609	0.8139422215267552	0.8011385628474631	0.8260134109868096
1611	0.8135791786090362	0.8007606966170657	0.8256651197893323	0.7060595345393403	0.6887151926054441	0.7226409750614529
1612	0.8135791786090362	0.8007606966170657	0.8256651197893323
1613	0.8135791786090362	0.8007606966170657	0.8256651197893323
1614				0.7060595345393403	0.6887151926054441	0.7226409750614529
1615	0.8135791786090362	0.8007606966170657	0.8256651197893323	0.7060595345393403	0.6887151926054441	0.7226409750614529
1617	0.8135791786090362	0.8007606966170657	0.8256651197893323	0.7060595345393403	0.6887151926054441	0.7226409750614529
1618	0.813214835044948	0.8003814344582737	0.8253156179270538	0.7056132263632732	0.6882573753126038	0.7222067564829475
1619	0.813214835044948	0.8003814344582737	0.8253156179270538
1620	0.8128503281713287	0.8000020280192526	0.824965936189354
1621				0.7056132263632732	0.6882573753126038	0.7222067564829475
1623	0.8124854940922567	0.7996222969382588	0.8246159260281714
1624	0.8124854940922567	0.7996222969382588	0.8246159260281714
1626	0.8124854940922567	0.7996222969382588	0.8246159260281714	0.705166352882359	0.6877989794032627	0.7217719863216272
1627	0.8124854940922567	0.7996222969382588	0.8246159260281714	0.705166352882359	0.6877989794032627	0.7217719863216272
1628				0.7047191960320849	0.6873403090296603	0.7213369252159328
1629	0.8124854940922567	0.7996222969382588	0.8246159260281714
1630	0.8124854940922567	0.7996222969382588	0.8246159260281714	0.7042717552726993	0.6868813636355082	0.7209015726438277
1631	0.8124854940922567	0.7996222969382588	0.8246159260281714
1632				0.7042717552726993	0.6868813636355082	0.7209015726438277
1633				0.7042717552726993	0.6868813636355082	0.7209015726438277
1634	0.8124854940922567	0.7996222969382588	0.8246159260281714
1635	0.8121190143926214	0.7992407905095472	0.8242643923776257
1636	0.8121190143926214	0.7992407905095472	0.8242643923776257
1638	0.8117523692393968	0.798859137868288	0.8239126765378664	0.703823460075199	0.6864215279534602	0.7204654009897955
1640	0.8117523692393968	0.798859137868288	0.8239126765378664
1641	0.8113848941967353	0.7984766077959691	0.8235601763417187
1642	0.8110172526497493	0.7980939304903581	0.8232074928845496
1643	0.8110172526497493	0.7980939304903581	0.8232074928845496
1644				0.7033751648776988	0.6859617236106613	0.7200292002582769
1645	0.810649277489745	0.7977109220287758	0.8228544747338409	0.7029265837776494	0.6855016422385626	0.7195927060930749
1646	0.8102813023297407	0.7973279494889688	0.8225014242890485	0.7029265837776494	0.6855016422385626	0.7195927060930749
1647				0.7029265837776494	0.6855016422385626	0.7195927060930749
1648	0.8102813023297407	0.7973279494889688	0.8225014242890485
1649	0.8102813023297407	0.7973279494889688	0.8225014242890485
1650	0.8102813023297407	0.7973279494889688	0.8225014242890485
1652				0.7024771422279195	0.6850406642719135	0.7191553871397673
1653	0.8102813023297407	0.7973279494889688	0.8225014242890485	0.7024771422279195	0.6850406642719135	0.7191553871397673
1654	0.809911985418925	0.7969435364968646	0.8221471253651382	0.7020268363675168	0.6845787856468537	0.7187172397464897
1655	0.809911985418925	0.7969435364968646	0.8221471253651382
1656	0.8095421625945325	0.7965586030093202	0.8217923353587684
1657				0.7015765305071143	0.6841169386676795	0.7182790630011803
1659	0.8095421625945325	0.7965586030093202	0.8217923353587684	0.7015765305071143	0.6841169386676795	0.7182790630011803
1660				0.7011256458474054	0.6836544990844983	0.717840321712461
1661	0.8095421625945325	0.7965586030093202	0.8217923353587684
1662				0.7011256458474054	0.6836544990844983	0.717840321712461
1663	0.8095421625945325	0.7965586030093202	0.8217923353587684	0.7011256458474054	0.6836544990844983	0.717840321712461
1664	0.8095421625945325	0.7965586030093202	0.8217923353587684	0.7011256458474054	0.6836544990844983	0.717840321712461
1665				0.7011256458474054	0.6836544990844983	0.717840321712461
1666	0.8095421625945325	0.7965586030093202	0.8217923353587684
1667	0.8095421625945325	0.7965586030093202	0.8217923353587684
1668				0.7011256458474054	0.6836544990844983	0.717840321712461
1669				0.7011256458474054	0.6836544990844983	0.717840321712461
1670	0.8095421625945325	0.7965586030093202	0.8217923353587684
1671	0.8095421625945325	0.7965586030093202	0.8217923353587684	0.7011256458474054	0.6836544990844983	0.717840321712461
1672				0.7011256458474054	0.6836544990844983	0.717840321712461
1674	0.8091699593013857	0.7961710857175734	0.8214353557738473
1676	0.8091699593013857	0.7961710857175734	0.8214353557738473
1677	0.8091699593013857	0.7961710857175734	0.8214353557738473
1678	0.8091699593013857	0.7961710857175734	0.8214353557738473
1679	0.8084245240555994	0.7953950299644427	0.8207203648118934
1681	0.8080516345149832	0.7950068684510461	0.8203626636294635
1682	0.807678744974367	0.794618743885201	0.8200049292527033	0.7006721363740243	0.6831892598655298	0.717399124370715
1684	0.8073053382499223	0.7942300869894201	0.8196466930953101
1686	0.8073053382499223	0.7942300869894201	0.8196466930953101
1687	0.8069314126648135	0.7938408959947236	0.8192879535723511	0.7002186269006435	0.6827240530163387	0.7169578970373233
1688	0.8069314126648135	0.7938408959947236	0.8192879535723511
1690	0.8065573137252378	0.7934515511975568	0.8189290237283818
1691	0.8065573137252378	0.7934515511975568	0.8189290237283818	0.6997651174272619	0.6822588784660956	0.7165166397729085
1692	0.8065573137252378	0.7934515511975568	0.8189290237283818	0.6997651174272619	0.6822588784660956	0.7165166397729085
1693	0.8061828674328858	0.7930618610968037	0.8185697458960759
1694	0.8061828674328858	0.7930618610968037	0.8185697458960759	0.6997651174272619	0.6822588784660956	0.7165166397729085
1695	0.8061828674328858	0.7930618610968037	0.8185697458960759
1696	0.8061828674328858	0.7930618610968037	0.8185697458960759
1697	0.8061828674328858	0.7930618610968037	0.8185697458960759
1698	0.8061828674328858	0.7930618610968037	0.8185697458960759	0.6988569212982197	0.6813273563126383	0.7156329472846888
1699				0.6988569212982197	0.6813273563126383	0.7156329472846888
1702	0.8061828674328858	0.7930618610968037	0.8185697458960759	0.6988569212982197	0.6813273563126383	0.7156329472846888
1703	0.8058066738409898	0.7926702850588947	0.818208851437959	0.6984022323448702	0.6808610063127178	0.7151905098664879
1705	0.8054299526283477	0.792278165758607	0.8178474452701419
1706	0.8050532314157058	0.7918860839930638	0.817486005384241
1707				0.6979472471772189	0.6803943691729064	0.7147477685972317
1708	0.8046765102030642	0.7914940396231749	0.8171245318975622	0.6979472471772189	0.6803943691729064	0.7147477685972317
1709	0.8042997889904223	0.7911020325108419	0.8167630249265868
1710	0.8042997889904223	0.7911020325108419	0.8167630249265868
1711				0.6974916680341532	0.6799271237437525	0.7143044481715813
1713	0.8042997889904223	0.7911020325108419	0.8167630249265868
1714				0.6974916680341532	0.6799271237437525	0.7143044481715813
1715				0.697035492973307	0.6794592680176157	0.7138605467193662
1717	0.8042997889904223	0.7911020325108419	0.8167630249265868
1718	0.8042997889904223	0.7911020325108419	0.8167630249265868	0.697035492973307	0.6794592680176157	0.7138605467193662
1719				0.6965787200421322	0.6789907999762838	0.7134160623606575
1721				0.6965787200421322	0.6789907999762838	0.7134160623606575
1723	0.8042997889904223	0.7911020325108419	0.8167630249265868	0.6956645747402395	0.6780533153920557	0.7125264486013442
1725				0.6952072015813048	0.6775842979913337	0.7120813184771223
1727	0.8039214730031264	0.7907083078164253	0.8164000391423056
1728	0.8039214730031264	0.7907083078164253	0.8164000391423056	0.6952072015813048	0.6775842979913337	0.7120813184771223
1729				0.6947495273208821	0.677114988518471	0.7116358796844892
1730	0.8039214730031264	0.7907083078164253	0.8164000391423056
1731				0.6942915513635187	0.6766453863615637	0.711190131645874
1732	0.8035426221675924	0.7903140321782042	0.8160365348639185	0.6942915513635187	0.6766453863615637	0.711190131645874
1733				0.6942915513635187	0.6766453863615637	0.711190131645874
1735				0.6938326673242828	0.676174837576434	0.7107435136688081
1736	0.8031637713320587	0.7899197942440507	0.815672996708464
1737				0.6938326673242828	0.676174837576434	0.7107435136688081
1738	0.8027847417089664	0.7895253971714111	0.815309262738174
1739	0.8024055330449563	0.789130840636403	0.8149453327601812
1740	0.8024055330449563	0.789130840636403	0.8149453327601812	0.6938326673242828	0.676174837576434	0.7107435136688081
1742	0.8024055330449563	0.789130840636403	0.8149453327601812	0.6933731754916178	0.6757036661653534	0.7102963032754775
1744	0.8024055330449563	0.789130840636403	0.8149453327601812
1745	0.8024055330449563	0.789130840636403	0.8149453327601812
1746	0.8024055330449563	0.789130840636403	0.8149453327601812
1747	0.8020250657462158	0.7887349368568555	0.8145802282317841
1748				0.6929136836589528	0.6752325277469797	0.7098490623178813
1749	0.8020250657462158	0.7887349368568555	0.8145802282317841
1751	0.8016444178744807	0.7883388722151111	0.8142149260579739
1752	0.8016444178744807	0.7883388722151111	0.8142149260579739
1753				0.6929136836589528	0.6752325277469797	0.7098490623178813
1754	0.8016444178744807	0.7883388722151111	0.8142149260579739
1755	0.8016444178744807	0.7883388722151111	0.8142149260579739	0.6929136836589528	0.6752325277469797	0.7098490623178813
1756	0.8016444178744807	0.7883388722151111	0.8142149260579739
1757	0.8012615886395832	0.7879404449609768	0.8138476131592849	0.6929136836589528	0.6752325277469797	0.7098490623178813
1758	0.8012615886395832	0.7879404449609768	0.8138476131592849	0.6924532758957246	0.6747604344543388	0.709400943983919
1759	0.8012615886395832	0.7879404449609768	0.8138476131592849	0.6924532758957246	0.6747604344543388	0.709400943983919
1762	0.8008782098890378	0.7875414513718243	0.8134797678360762
1763	0.8008782098890378	0.7875414513718243	0.8134797678360762	0.6919922550728912	0.6742877130813855	0.7089522281725694
1764	0.8008782098890378	0.7875414513718243	0.8134797678360762
1765	0.8008782098890378	0.7875414513718243	0.8134797678360762	0.6915309269028426	0.6738146934581034	0.7085031974290692
1766	0.8008782098890378	0.7875414513718243	0.8134797678360762	0.6915309269028426	0.6738146934581034	0.7085031974290692
1767	0.8008782098890378	0.7875414513718243	0.8134797678360762	0.6910689823958929	0.6733410423559419	0.7080535660618995
1768	0.8008782098890378	0.7875414513718243	0.8134797678360762	0.6910689823958929	0.6733410423559419	0.7080535660618995
1769	0.800492244486682	0.7871396485661174	0.813109545117411
1770	0.800492244486682	0.7871396485661174	0.813109545117411
1771	0.8001059065308491	0.7867374749810575	0.8127389496300673
1772	0.8001059065308491	0.7867374749810575	0.8127389496300673
1773	0.8001059065308491	0.7867374749810575	0.8127389496300673
1774	0.8001059065308491	0.7867374749810575	0.8127389496300673	0.6910689823958929	0.6733410423559419	0.7080535660618995
1775	0.8001059065308491	0.7867374749810575	0.8127389496300673	0.6910689823958929	0.6733410423559419	0.7080535660618995
1776	0.8001059065308491	0.7867374749810575	0.8127389496300673
1777				0.6906057994318205	0.6728660887957043	0.7076027589192727
1778	0.8001059065308491	0.7867374749810575	0.8127389496300673
1779	0.8001059065308491	0.7867374749810575	0.8127389496300673	0.6901426164677487	0.6723911688899926	0.7071519206202792
1784	0.8001059065308491	0.7867374749810575	0.8127389496300673	0.6896791224338545	0.671915947056614	0.7067007636513786
1786	0.8001059065308491	0.7867374749810575	0.8127389496300673
1787	0.8001059065308491	0.7867374749810575	0.8127389496300673
1788	0.8001059065308491	0.7867374749810575	0.8127389496300673
1789				0.6896791224338545	0.671915947056614	0.7067007636513786
1790	0.8001059065308491	0.7867374749810575	0.8127389496300673
1791	0.8001059065308491	0.7867374749810575	0.8127389496300673
1792	0.8001059065308491	0.7867374749810575	0.8127389496300673
1794	0.8001059065308491	0.7867374749810575	0.8127389496300673	0.6896791224338545	0.671915947056614	0.7067007636513786
1796	0.7997159913717208	0.7863313999926282	0.812365081122402	0.6896791224338545	0.671915947056614	0.7067007636513786
1798				0.689214692048377	0.6714397488793996	0.706248709968333
1799	0.7997159913717208	0.7863313999926282	0.812365081122402	0.689214692048377	0.6714397488793996	0.706248709968333
1800	0.7993253142875136	0.7859245260916389	0.8119904867466198	0.689214692048377	0.6714397488793996	0.706248709968333
1801	0.7993253142875136	0.7859245260916389	0.8119904867466198	0.689214692048377	0.6714397488793996	0.706248709968333
1804	0.798933871920086	0.7855168497048657	0.8116151633573685
1806	0.798933871920086	0.7855168497048657	0.8116151633573685	0.689214692048377	0.6714397488793996	0.706248709968333
1807	0.798150603418204	0.7847011974483981	0.8108640587305488
1808	0.798150603418204	0.7847011974483981	0.8108640587305488
1809	0.798150603418204	0.7847011974483981	0.8108640587305488	0.689214692048377	0.6714397488793996	0.706248709968333
1810	0.797758391819473	0.7842927966389748	0.8104879288821247	0.6887483762892107	0.6709615505563569	0.7057948824491099
1811	0.797758391819473	0.7842927966389748	0.8104879288821247
1812				0.6882820605300438	0.67048338653253	0.7053410231992817
1813				0.6878157447708768	0.6700052567332085	0.7048871322826903
1814	0.797758391819473	0.7842927966389748	0.8104879288821247
1815	0.797758391819473	0.7842927966389748	0.8104879288821247	0.6873494290117104	0.6695271610840955	0.7044332097628306
1816	0.7973648257652948	0.7838829442048709	0.8101105368743374
1818	0.7973648257652948	0.7838829442048709	0.8101105368743374
1819	0.7973648257652948	0.7838829442048709	0.8101105368743374
1820	0.7973648257652948	0.7838829442048709	0.8101105368743374	0.6873494290117104	0.6695271610840955	0.7044332097628306
1821	0.7973648257652948	0.7838829442048709	0.8101105368743374
1822	0.7973648257652948	0.7838829442048709	0.8101105368743374
1823				0.6864148954576491	0.6685690205471116	0.7035235117906776
1824	0.7973648257652948	0.7838829442048709	0.8101105368743374	0.6864148954576491	0.6685690205471116	0.7035235117906776
1826	0.7973648257652948	0.7838829442048709	0.8101105368743374
1827	0.7969693074985456	0.7834709811756737	0.8097313421398179	0.6864148954576491	0.6685690205471116	0.7035235117906776
1828	0.7969693074985456	0.7834709811756737	0.8097313421398179
1829	0.7969693074985456	0.7834709811756737	0.8097313421398179	0.6864148954576491	0.6685690205471116	0.7035235117906776
1831	0.7969693074985456	0.7834709811756737	0.8097313421398179
1832	0.7969693074985456	0.7834709811756737	0.8097313421398179
1833				0.6864148954576491	0.6685690205471116	0.7035235117906776
1834	0.7969693074985456	0.7834709811756737	0.8097313421398179	0.6859453914251887	0.6680875880588492	0.7030665476019488
1836	0.7969693074985456	0.7834709811756737	0.8097313421398179
1837	0.7969693074985456	0.7834709811756737	0.8097313421398179
1838	0.7969693074985456	0.7834709811756737	0.8097313421398179
1839	0.7969693074985456	0.7834709811756737	0.8097313421398179	0.6859453914251887	0.6680875880588492	0.7030665476019488
1840	0.7961735318545131	0.7826419559059961	0.8089685546955858
1841	0.7961735318545131	0.7826419559059961	0.8089685546955858	0.6859453914251887	0.6680875880588492	0.7030665476019488
1842	0.7961735318545131	0.7826419559059961	0.8089685546955858
1843	0.7961735318545131	0.7826419559059961	0.8089685546955858
1844	0.7961735318545131	0.7826419559059961	0.8089685546955858
1845	0.7961735318545131	0.7826419559059961	0.8089685546955858
1848	0.7961735318545131	0.7826419559059961	0.8089685546955858
1849	0.7961735318545131	0.7826419559059961	0.8089685546955858
1850	0.7961735318545131	0.7826419559059961	0.8089685546955858
1851	0.7961735318545131	0.7826419559059961	0.8089685546955858	0.6859453914251887	0.6680875880588492	0.7030665476019488
1852	0.7961735318545131	0.7826419559059961	0.8089685546955858
1856	0.79537093756837	0.7818055801280049	0.8081994519145417	0.6859453914251887	0.6680875880588492	0.7030665476019488
1857	0.79537093756837	0.7818055801280049	0.8081994519145417
1859	0.7949692350746482	0.7813870110255304	0.8078144752104451	0.6859453914251887	0.6680875880588492	0.7030665476019488
1860	0.7949692350746482	0.7813870110255304	0.8078144752104451
1861				0.6854733023739671	0.6676034005128239	0.7026071631891954
1862	0.7945671262051107	0.7809680375166385	0.8074290920054057
1863	0.7945671262051107	0.7809680375166385	0.8074290920054057
1864	0.7945671262051107	0.7809680375166385	0.8074290920054057
1865	0.7941644059181339	0.7805484333688938	0.8070431170506221	0.6854733023739671	0.6676034005128239	0.7026071631891954
1866				0.6854733023739671	0.6676034005128239	0.7026071631891954
1868	0.7941644059181339	0.7805484333688938	0.8070431170506221
1869				0.6850005621654333	0.6671185455717578	0.702147144569509
1870	0.7941644059181339	0.7805484333688938	0.8070431170506221
1872	0.7933556845271782	0.7797057372891216	0.806268084825136	0.6845274954788552	0.6666333738503912	0.7016867914936484
1873				0.6845274954788552	0.6666333738503912	0.7016867914936484
1874	0.7933556845271782	0.7797057372891216	0.806268084825136
1875				0.684054101636892	0.6661478846534572	0.7012261033037812
1876	0.7933556845271782	0.7797057372891216	0.806268084825136
1877	0.792950497762864	0.779283544463769	0.8058797627510856
1878	0.792950497762864	0.779283544463769	0.8058797627510856
1879	0.792950497762864	0.779283544463769	0.8058797627510856	0.684054101636892	0.6661478846534572	0.7012261033037812
1882	0.7925444811229442	0.7788604804501374	0.8054906511508461
1883	0.7921382563760851	0.7784372316743989	0.8051013114023575
1884	0.7917320316292252	0.778014027726043	0.8047119315328694	0.684054101636892	0.6661478846534572	0.7012261033037812
1885	0.7917320316292252	0.778014027726043	0.8047119315328694
1886	0.7917320316292252	0.778014027726043	0.8047119315328694
1887	0.7917320316292252	0.778014027726043	0.8047119315328694	0.684054101636892	0.6661478846534572	0.7012261033037812
1888				0.6835790640663105	0.6656606566526962	0.7007638641756706
1889	0.7913243426325053	0.7775892526360212	0.80432118905026	0.6831040264957297	0.6651734647764823	0.7003015916886876
1890	0.7913243426325053	0.7775892526360212	0.80432118905026
1891	0.7913243426325053	0.7775892526360212	0.80432118905026
1892	0.7913243426325053	0.7775892526360212	0.80432118905026
1893	0.7913243426325053	0.7775892526360212	0.80432118905026
1894	0.7913243426325053	0.7775892526360212	0.80432118905026	0.6831040264957297	0.6651734647764823	0.7003015916886876
1895	0.7909147544634412	0.777162426350592	0.8039286912236646
1897	0.7905051662943768	0.7767356458768225	0.8035361524133249
1899	0.7905051662943768	0.7767356458768225	0.8035361524133249	0.6831040264957297	0.6651734647764823	0.7003015916886876
1900	0.7905051662943768	0.7767356458768225	0.8035361524133249	0.6831040264957297	0.6651734647764823	0.7003015916886876
1901	0.7905051662943768	0.7767356458768225	0.8035361524133249
1902				0.6831040264957297	0.6651734647764823	0.7003015916886876
1903	0.7905051662943768	0.7767356458768225	0.8035361524133249
1905	0.7905051662943768	0.7767356458768225	0.8035361524133249	0.6821513012147038	0.6641963282450654	0.6993744994611503
1906	0.7905051662943768	0.7767356458768225	0.8035361524133249
1909	0.7905051662943768	0.7767356458768225	0.8035361524133249
1910				0.6821513012147038	0.6641963282450654	0.6993744994611503
1911	0.7905051662943768	0.7767356458768225	0.8035361524133249	0.6821513012147038	0.6641963282450654	0.6993744994611503
1912	0.7905051662943768	0.7767356458768225	0.8035361524133249	0.6821513012147038	0.6641963282450654	0.6993744994611503
1913	0.7905051662943768	0.7767356458768225	0.8035361524133249	0.6821513012147038	0.6641963282450654	0.6993744994611503
1914				0.6816736042250577	0.6637063737366526	0.6989096710225152
1915	0.7905051662943768	0.7767356458768225	0.8035361524133249
1916	0.7905051662943768	0.7767356458768225	0.8035361524133249
1917	0.7905051662943768	0.7767356458768225	0.8035361524133249
1918	0.7900910724408957	0.7763039350113179	0.8031395065281296	0.6816736042250577	0.6637063737366526	0.6989096710225152
1920	0.7896769785874151	0.7758722716599175	0.802742818177482	0.6816736042250577	0.6637063737366526	0.6989096710225152
1921	0.7896769785874151	0.7758722716599175	0.802742818177482	0.6816736042250577	0.6637063737366526	0.6989096710225152
1922	0.7896769785874151	0.7758722716599175	0.802742818177482
1924				0.6816736042250577	0.6637063737366526	0.6989096710225152
1925	0.7896769785874151	0.7758722716599175	0.802742818177482	0.6816736042250577	0.6637063737366526	0.6989096710225152
1926				0.6816736042250577	0.6637063737366526	0.6989096710225152
1927	0.7892620143317206	0.7754396940132341	0.802345302342935	0.6811935523910962	0.6632139125776878	0.6984426351839812
1928	0.7892620143317206	0.7754396940132341	0.802345302342935
1929	0.7888466132715458	0.7750066813244254	0.8019473499807205
1935				0.6811935523910962	0.6632139125776878	0.6984426351839812
1937	0.7888466132715458	0.7750066813244254	0.8019473499807205	0.6811935523910962	0.6632139125776878	0.6984426351839812
1938	0.7888466132715458	0.7750066813244254	0.8019473499807205	0.6811935523910962	0.6632139125776878	0.6984426351839812
1939				0.6811935523910962	0.6632139125776878	0.6984426351839812
1940	0.7888466132715458	0.7750066813244254	0.8019473499807205
1941	0.7888466132715458	0.7750066813244254	0.8019473499807205
1943	0.7888466132715458	0.7750066813244254	0.8019473499807205	0.6811935523910962	0.6632139125776878	0.6984426351839812
1944	0.7884294548298371	0.7745717744111786	0.8015477700206411	0.6811935523910962	0.6632139125776878	0.6984426351839812
1946	0.7875942541361618	0.7737011284708138	0.8007476838655987
1947	0.7871759884674752	0.7732651425320888	0.8003469762025015	0.6802273204018886	0.6622224812980418	0.6975028057278816
1948				0.6797442044072852	0.6617268228561762	0.6970328382870327
1949	0.7871759884674752	0.7732651425320888	0.8003469762025015
1950				0.6797442044072852	0.6617268228561762	0.6970328382870327
1951	0.7871759884674752	0.7732651425320888	0.8003469762025015	0.6797442044072852	0.6617268228561762	0.6970328382870327
1952	0.7871759884674752	0.7732651425320888	0.8003469762025015	0.6792604007030807	0.6612304593113234	0.6965622013938836
1954	0.7871759884674752	0.7732651425320888	0.8003469762025015
1955	0.7871759884674752	0.7732651425320888	0.8003469762025015
1956	0.7871759884674752	0.7732651425320888	0.8003469762025015	0.6787765969988765	0.6607341339178974	0.696091529336007
1957				0.6787765969988765	0.6607341339178974	0.696091529336007
1958	0.7871759884674752	0.7732651425320888	0.8003469762025015	0.6782921026398481	0.6602371003487523	0.6956201850136857
1960	0.7871759884674752	0.7732651425320888	0.8003469762025015	0.6782921026398481	0.6602371003487523	0.6956201850136857
1962	0.7871759884674752	0.7732651425320888	0.8003469762025015
1964				0.6782921026398481	0.6602371003487523	0.6956201850136857
1965	0.7867536837526325	0.7728247402746486	0.7999425840026998
1967	0.7863311522361165	0.7723841370555166	0.799537942913505
1968				0.6782921026398481	0.6602371003487523	0.6956201850136857
1969	0.7863311522361165	0.7723841370555166	0.799537942913505	0.6778058717418987	0.6597382284175427	0.6951472036624163
1971	0.7863311522361165	0.7723841370555166	0.799537942913505	0.6778058717418987	0.6597382284175427	0.6951472036624163
1972	0.7863311522361165	0.7723841370555166	0.799537942913505
1973	0.7863311522361165	0.7723841370555166	0.799537942913505
1974	0.7863311522361165	0.7723841370555166	0.799537942913505	0.6778058717418987	0.6597382284175427	0.6951472036624163
1975	0.7863311522361165	0.7723841370555166	0.799537942913505
1977				0.6778058717418987	0.6597382284175427	0.6951472036624163
1978	0.7863311522361165	0.7723841370555166	0.799537942913505
1979				0.6778058717418987	0.6597382284175427	0.6951472036624163
1981	0.7863311522361165	0.7723841370555166	0.799537942913505	0.6773182416183436	0.6592378827900492	0.6946728963104484
1982	0.7863311522361165	0.7723841370555166	0.799537942913505	0.6773182416183436	0.6592378827900492	0.6946728963104484
1985	0.7863311522361165	0.7723841370555166	0.799537942913505
1987	0.7863311522361165	0.7723841370555166	0.799537942913505	0.6773182416183436	0.6592378827900492	0.6946728963104484
1988	0.7859051873649163	0.7719397859742746	0.7991301643753027
1990	0.7859051873649163	0.7719397859742746	0.7991301643753027	0.6773182416183436	0.6592378827900492	0.6946728963104484
1991	0.7859051873649163	0.7719397859742746	0.7991301643753027	0.6768295560183304	0.6587364352193414	0.6941975797916818
1992	0.7859051873649163	0.7719397859742746	0.7991301643753027
1993	0.7859051873649163	0.7719397859742746	0.7991301643753027
1994	0.7859051873649163	0.7719397859742746	0.7991301643753027
1996				0.6768295560183304	0.6587364352193414	0.6941975797916818
1997	0.7859051873649163	0.7719397859742746	0.7991301643753027
1999	0.7859051873649163	0.7719397859742746	0.7991301643753027
2000	0.7854759655258311	0.7714918810248382	0.7987194083443706	0.6768295560183304	0.6587364352193414	0.6941975797916818
2002	0.7854759655258311	0.7714918810248382	0.7987194083443706	0.6768295560183304	0.6587364352193414	0.6941975797916818
2003	0.7854759655258311	0.7714918810248382	0.7987194083443706	0.6768295560183304	0.6587364352193414	0.6941975797916818
2004	0.7854759655258311	0.7714918810248382	0.7987194083443706	0.6768295560183304	0.6587364352193414	0.6941975797916818
2005	0.7850450955502273	0.77104220351442	0.7983071226029608
2006				0.6763390998183174	0.6582331125603524	0.6937205948217458
2011	0.7850450955502273	0.77104220351442	0.7983071226029608
2012				0.6753581874182905	0.6572265865282603	0.6927665150812133
2013	0.7850450955502273	0.77104220351442	0.7983071226029608
2014	0.7850450955502273	0.77104220351442	0.7983071226029608
2015				0.6753581874182905	0.6572265865282603	0.6927665150812133
2017	0.7850450955502273	0.77104220351442	0.7983071226029608	0.6753581874182905	0.6572265865282603	0.6927665150812133
2018	0.7850450955502273	0.77104220351442	0.7983071226029608
2019	0.7850450955502273	0.77104220351442	0.7983071226029608
2021				0.6753581874182905	0.6572265865282603	0.6927665150812133
2023	0.7850450955502273	0.77104220351442	0.7983071226029608
2024	0.7850450955502273	0.77104220351442	0.7983071226029608
2025	0.78417572113655	0.7701345508446648	0.7974755428277388
2026				0.6753581874182905	0.6572265865282603	0.6927665150812133
2028				0.6753581874182905	0.6572265865282603	0.6927665150812133
2030				0.6753581874182905	0.6572265865282603	0.6927665150812133
2032	0.78417572113655	0.7701345508446648	0.7974755428277388
2033	0.78417572113655	0.7701345508446648	0.7974755428277388	0.6748655848016473	0.6567210621119123	0.6922874419190843
2035	0.78417572113655	0.7701345508446648	0.7974755428277388
2036	0.78417572113655	0.7701345508446648	0.7974755428277388	0.6738803795683599	0.655710133874056	0.6913291846158559
2037				0.6733874165986686	0.6552043402624447	0.6908496684375717
2039	0.78417572113655	0.7701345508446648	0.7974755428277388	0.6733874165986686	0.6552043402624447	0.6908496684375717
2041	0.7837386109240995	0.7696781207520524	0.7970575022297791
2042				0.6728933686040984	0.6546974135815852	0.6903691151726179
2043				0.6723989576058587	0.654190134744062	0.689888190169955
2044	0.7837386109240995	0.7696781207520524	0.7970575022297791	0.6719045466076191	0.6536828962743246	0.6894072280119806
2045	0.7837386109240995	0.7696781207520524	0.7970575022297791	0.6714101356093798	0.6531756980797343	0.6889262287776492
2046	0.7837386109240995	0.7696781207520524	0.7970575022297791
2047	0.7837386109240995	0.7696781207520524	0.7970575022297791
2048	0.7837386109240995	0.7696781207520524	0.7970575022297791
2050	0.7837386109240995	0.7696781207520524	0.7970575022297791
2051	0.7837386109240995	0.7696781207520524	0.7970575022297791
2052	0.7837386109240995	0.7696781207520524	0.7970575022297791
2053	0.78329855555581	0.7692184800147605	0.7966367667552795	0.6709157246111402	0.6526685400681969	0.688445192545452
2054	0.78329855555581	0.7692184800147605	0.7966367667552795	0.6704205838549695	0.6521606333773475	0.6879634464801778
2055	0.78329855555581	0.7692184800147605	0.7966367667552795
2056	0.78329855555581	0.7692184800147605	0.7966367667552795	0.6704205838549695	0.6521606333773475	0.6879634464801778
2057	0.78329855555581	0.7692184800147605	0.7966367667552795
2058	0.78329855555581	0.7692184800147605	0.7966367667552795	0.6699243436004508	0.6516515784316711	0.687480649593745
2059	0.78329855555581	0.7692184800147605	0.7966367667552795
2060	0.7828560139989987	0.7687561375007361	0.7962137488232917	0.6699243436004508	0.6516515784316711	0.687480649593745
2062	0.7828560139989987	0.7687561375007361	0.7962137488232917
2063	0.7828560139989987	0.7687561375007361	0.7962137488232917
2064	0.7828560139989987	0.7687561375007361	0.7962137488232917
2065				0.6694269981337841	0.651141369196714	0.686996796502828
2066	0.7828560139989987	0.7687561375007361	0.7962137488232917	0.6694269981337841	0.651141369196714	0.686996796502828
2067	0.7828560139989987	0.7687561375007361	0.7962137488232917	0.6689289125696964	0.6506304006027964	0.6865122236221901
2068				0.6684300841486901	0.6501186697926794	0.6860269283000978
2069				0.6679305100947677	0.6496061738919555	0.6855409078690567
2070	0.7828560139989987	0.7687561375007361	0.7962137488232917
2072	0.7828560139989987	0.7687561375007361	0.7962137488232917	0.6679305100947677	0.6496061738919555	0.6855409078690567
2073	0.7828560139989987	0.7687561375007361	0.7962137488232917
2074	0.7828560139989987	0.7687561375007361	0.7962137488232917
2075				0.6679305100947677	0.6496061738919555	0.6855409078690567
2076	0.7824101962233724	0.7682902156191403	0.7957877401690912	0.6674301876152956	0.6490929100089071	0.6850541596456833
2077	0.7824101962233724	0.7682902156191403	0.7957877401690912
2078	0.7824101962233724	0.7682902156191403	0.7957877401690912	0.6669294898001302	0.6485792817081072	0.6845670273677247
2079	0.7824101962233724	0.7682902156191403	0.7957877401690912
2080	0.7819628490557202	0.767822654508871	0.7953603072404405	0.6669294898001302	0.6485792817081072	0.6845670273677247
2081	0.7815152458221453	0.7673548690036447	0.7949325913108319	0.6669294898001302	0.6485792817081072	0.6845670273677247
2083	0.7810676425885703	0.7668871433935581	0.7945048220862165
2085	0.7810676425885703	0.7668871433935581	0.7945048220862165
2086	0.7806197827017648	0.7664191924412245	0.7940767695814572	0.6669294898001302	0.6485792817081072	0.6845670273677247
2087	0.7806197827017648	0.7664191924412245	0.7940767695814572
2091				0.6664272838590156	0.648064064065295	0.6840784670358773
2092	0.7806197827017648	0.7664191924412245	0.7940767695814572	0.6664272838590156	0.648064064065295	0.6840784670358773
2093	0.780170634380302	0.7659498704030208	0.793647508423888	0.6664272838590156	0.648064064065295	0.6840784670358773
2094	0.780170634380302	0.7659498704030208	0.793647508423888	0.6664272838590156	0.648064064065295	0.6840784670358773
2095	0.780170634380302	0.7659498704030208	0.793647508423888
2097	0.780170634380302	0.7659498704030208	0.793647508423888
2099	0.780170634380302	0.7659498704030208	0.793647508423888
2100	0.7797194078711168	0.7654783002839856	0.793216330348336	0.6664272838590156	0.648064064065295	0.6840784670358773
2101	0.7797194078711168	0.7654783002839856	0.793216330348336	0.6664272838590156	0.648064064065295	0.6840784670358773
2102				0.6664272838590156	0.648064064065295	0.6840784670358773
2103	0.7797194078711168	0.7654783002839856	0.793216330348336
2104	0.7797194078711168	0.7654783002839856	0.793216330348336
2106	0.7797194078711168	0.7654783002839856	0.793216330348336	0.6659220319379702	0.6475455934195105	0.6835870620435414
2107				0.6659220319379702	0.6475455934195105	0.6835870620435414
2109	0.7797194078711168	0.7654783002839856	0.793216330348336
2110	0.7797194078711168	0.7654783002839856	0.793216330348336
2111	0.7797194078711168	0.7654783002839856	0.793216330348336
2112	0.7797194078711168	0.7654783002839856	0.793216330348336
2113	0.7797194078711168	0.7654783002839856	0.793216330348336	0.6654160121568624	0.6470263347571769	0.6830949105143312
2114	0.7797194078711168	0.7654783002839856	0.793216330348336	0.6654160121568624	0.6470263347571769	0.6830949105143312
2115	0.7797194078711168	0.7654783002839856	0.793216330348336
2116	0.7792639642917528	0.7650021046522157	0.7927813192126328
2117				0.6654160121568624	0.6470263347571769	0.6830949105143312
2118				0.6654160121568624	0.6470263347571769	0.6830949105143312
2122	0.7792639642917528	0.7650021046522157	0.7927813192126328
2123	0.7792639642917528	0.7650021046522157	0.7927813192126328
2124	0.7792639642917528	0.7650021046522157	0.7927813192126328
2125				0.6654160121568624	0.6470263347571769	0.6830949105143312
2126				0.6654160121568624	0.6470263347571769	0.6830949105143312
2127	0.7792639642917528	0.7650021046522157	0.7927813192126328
2128	0.7788069179783847	0.7645241898159013	0.7923448168555316	0.6654160121568624	0.6470263347571769	0.6830949105143312
2129	0.7788069179783847	0.7645241898159013	0.7923448168555316
2130				0.6654160121568624	0.6470263347571769	0.6830949105143312
2132	0.7783496032878516	0.7640460400130002	0.7919080177494626
2133	0.7778922885973178	0.76356795351495	0.7914711623481478
2134	0.7778922885973178	0.76356795351495	0.7914711623481478	0.664906114829539	0.6465029220843509	0.6825991497085668
2135	0.7778922885973178	0.76356795351495	0.7914711623481478
2136	0.7774344355728338	0.7630893316543162	0.7910337686369996
2138	0.7774344355728338	0.7630893316543162	0.7910337686369996	0.664906114829539	0.6465029220843509	0.6825991497085668
2139	0.7769760426273307	0.7626101727262902	0.7905958351404835
2142	0.7769760426273307	0.7626101727262902	0.7905958351404835	0.6643958261765613	0.6459791299429317	0.6821029881559207
2143				0.6643958261765613	0.6459791299429317	0.6821029881559207
2144	0.7769760426273307	0.7626101727262902	0.7905958351404835	0.6643958261765613	0.6459791299429317	0.6821029881559207
2145	0.7769760426273307	0.7626101727262902	0.7905958351404835
2146	0.7769760426273307	0.7626101727262902	0.7905958351404835	0.6643958261765613	0.6459791299429317	0.6821029881559207
2147				0.6643958261765613	0.6459791299429317	0.6821029881559207
2149	0.7769760426273307	0.7626101727262902	0.7905958351404835	0.6638831750761164	0.6454528237958895	0.6816046121680013
2150	0.7765152027443962	0.762128356708323	0.7901556537799014	0.6638831750761164	0.6454528237958895	0.6816046121680013
2151	0.7765152027443962	0.762128356708323	0.7901556537799014	0.6633693336093391	0.6449252733041914	0.681105099870145
2152	0.7765152027443962	0.762128356708323	0.7901556537799014
2153	0.7765152027443962	0.762128356708323	0.7901556537799014	0.6633693336093391	0.6449252733041914	0.681105099870145
2154	0.7760535409116112	0.761645690908847	0.7897146793245059
2155				0.6628550938158433	0.6443973366625454	0.6806051795947033
2158	0.7760535409116112	0.761645690908847	0.7897146793245059	0.6628550938158433	0.6443973366625454	0.6806051795947033
2159	0.7760535409116112	0.761645690908847	0.7897146793245059
2160	0.7760535409116112	0.761645690908847	0.7897146793245059	0.6628550938158433	0.6443973366625454	0.6806051795947033
2161	0.7760535409116112	0.761645690908847	0.7897146793245059
2164	0.7760535409116112	0.761645690908847	0.7897146793245059
2166	0.7760535409116112	0.761645690908847	0.7897146793245059	0.6628550938158433	0.6443973366625454	0.6806051795947033
2169	0.7760535409116112	0.761645690908847	0.7897146793245059	0.6628550938158433	0.6443973366625454	0.6806051795947033
2170				0.6623392532759086	0.6438677113310165	0.6801037453875943
2171	0.7760535409116112	0.761645690908847	0.7897146793245059
2173	0.7760535409116112	0.761645690908847	0.7897146793245059
2175	0.7760535409116112	0.761645690908847	0.7897146793245059	0.6623392532759086	0.6438677113310165	0.6801037453875943
2176	0.7755874426888414	0.7611581544045423	0.7892696769398015
2177				0.6618230106778759	0.6433376962413218	0.679601899389402
2178	0.7751213444660717	0.760670684422419	0.7888246154281155	0.661306768079843	0.6428077269972629	0.679100011334881
2180				0.6597580402857451	0.6412180932373913	0.6775940957721236
2181	0.7751213444660717	0.760670684422419	0.7888246154281155	0.6592417976877126	0.6406883062777695	0.6770920404281624
2182	0.7741885871321771	0.7596953189305665	0.787933814012483
2183	0.7737219273448767	0.7592074223370561	0.7874880737823943
2184	0.7732549859282536	0.7587192781996326	0.7870420230250275
2185	0.7732549859282536	0.7587192781996326	0.7870420230250275	0.6592417976877126	0.6406883062777695	0.6770920404281624
2186	0.7732549859282536	0.7587192781996326	0.7870420230250275	0.6587251505108412	0.6401581266110102	0.6765895711528398
2187	0.7732549859282536	0.7587192781996326	0.7870420230250275	0.6587251505108412	0.6401581266110102	0.6765895711528398
2188				0.6587251505108412	0.6401581266110102	0.6765895711528398
2189				0.6587251505108412	0.6401581266110102	0.6765895711528398
2191	0.7732549859282536	0.7587192781996326	0.7870420230250275	0.6582068773790467	0.6396262318407574	0.6760855640019038
2192				0.6582068773790467	0.6396262318407574	0.6760855640019038
2193	0.7727863465428427	0.7582293113424243	0.7865943938103666
2194	0.7723174227888723	0.7577390943988574	0.7861464511717798
2195	0.7718482141480528	0.7572486266990812	0.7856981947221763
2196	0.7718482141480528	0.7572486266990812	0.7856981947221763	0.6576877867817444	0.6390934976960863	0.6755807626511582
2198	0.7718482141480528	0.7572486266990812	0.7856981947221763
2199				0.6576877867817444	0.6390934976960863	0.6755807626511582
2202	0.7713784343463802	0.7567575898618663	0.7852493681883653
2203	0.7713784343463802	0.7567575898618663	0.7852493681883653
2205				0.6571682861602742	0.6385603655579543	0.6750755418218357
2207	0.7713784343463802	0.7567575898618663	0.7852493681883653
2208				0.6566487855388038	0.6380272794556002	0.6745702787368109
2212	0.7713784343463802	0.7567575898618663	0.7852493681883653
2213	0.7713784343463802	0.7567575898618663	0.7852493681883653
2214	0.7713784343463802	0.7567575898618663	0.7852493681883653
2215	0.7713784343463802	0.7567575898618663	0.7852493681883653	0.656129284917333	0.6374942392798146	0.674064973489165
2216	0.7713784343463802	0.7567575898618663	0.7852493681883653	0.656129284917333	0.6374942392798146	0.674064973489165
2217				0.656129284917333	0.6374942392798146	0.674064973489165
2218				0.65560896034563	0.6369603529387194	0.6735588678722724
2219	0.7713784343463802	0.7567575898618663	0.7852493681883653	0.65560896034563	0.6369603529387194	0.6735588678722724
2220	0.7713784343463802	0.7567575898618663	0.7852493681883653
2221	0.7713784343463802	0.7567575898618663	0.7852493681883653
2222	0.7709037399252441	0.7562611522700603	0.7847960843544602
2223	0.7709037399252441	0.7562611522700603	0.7847960843544602	0.65560896034563	0.6369603529387194	0.6735588678722724
2224	0.770428166982662	0.7557638053903839	0.7843419538571905
2225	0.770428166982662	0.7557638053903839	0.7843419538571905
2227	0.770428166982662	0.7557638053903839	0.7843419538571905
2228	0.770428166982662	0.7557638053903839	0.7843419538571905	0.65560896034563	0.6369603529387194	0.6735588678722724
2229	0.770428166982662	0.7557638053903839	0.7843419538571905
2230	0.7699502338765932	0.7552639000196048	0.7838856516571571
2231	0.7699502338765932	0.7552639000196048	0.7838856516571571
2233				0.6550873939491735	0.636425168131356	0.6730515772494744
2234	0.7699502338765932	0.7552639000196048	0.7838856516571571
2235	0.7699502338765932	0.7552639000196048	0.7838856516571571	0.6550873939491735	0.636425168131356	0.6730515772494744
2237	0.7699502338765932	0.7552639000196048	0.7838856516571571
2238				0.6550873939491735	0.636425168131356	0.6730515772494744
2239	0.7694699155772318	0.7547614083665236	0.7834271553529435
2240	0.7694699155772318	0.7547614083665236	0.7834271553529435	0.6550873939491735	0.636425168131356	0.6730515772494744
2242	0.7694699155772318	0.7547614083665236	0.7834271553529435
2243	0.7694699155772318	0.7547614083665236	0.7834271553529435
2244	0.7694699155772318	0.7547614083665236	0.7834271553529435	0.6550873939491735	0.636425168131356	0.6730515772494744
2246	0.7694699155772318	0.7547614083665236	0.7834271553529435
2247	0.7694699155772318	0.7547614083665236	0.7834271553529435	0.6550873939491735	0.636425168131356	0.6730515772494744
2248	0.7694699155772318	0.7547614083665236	0.7834271553529435	0.654562904442409	0.6358868640157944	0.6725415550230476
2249	0.7694699155772318	0.7547614083665236	0.7834271553529435	0.654562904442409	0.6358868640157944	0.6725415550230476
2250				0.654562904442409	0.6358868640157944	0.6725415550230476
2252	0.7689856676756721	0.7542546093077442	0.7829650856875211	0.654562904442409	0.6358868640157944	0.6725415550230476
2253	0.7689856676756721	0.7542546093077442	0.7829650856875211	0.6540371511055075	0.6353472381040767	0.6720303271491755
2254	0.7689856676756721	0.7542546093077442	0.7829650856875211	0.6540371511055075	0.6353472381040767	0.6720303271491755
2255	0.7689856676756721	0.7542546093077442	0.7829650856875211
2256	0.7689856676756721	0.7542546093077442	0.7829650856875211
2257				0.6540371511055075	0.6353472381040767	0.6720303271491755
2258	0.7684986596530782	0.7537448059650563	0.7825004873508501	0.6535097017900995	0.6348058222967919	0.6715174961957197
2260	0.768011342811193	0.7532347323902724	0.7820355475587337
2261				0.6535097017900995	0.6348058222967919	0.6715174961957197
2262	0.768011342811193	0.7532347323902724	0.7820355475587337
2263				0.6535097017900995	0.6348058222967919	0.6715174961957197
2265	0.768011342811193	0.7532347323902724	0.7820355475587337	0.6535097017900995	0.6348058222967919	0.6715174961957197
2266	0.768011342811193	0.7532347323902724	0.7820355475587337
2268	0.768011342811193	0.7532347323902724	0.7820355475587337
2269	0.768011342811193	0.7532347323902724	0.7820355475587337	0.6535097017900995	0.6348058222967919	0.6715174961957197
2271	0.768011342811193	0.7532347323902724	0.7820355475587337
2272	0.768011342811193	0.7532347323902724	0.7820355475587337	0.6535097017900995	0.6348058222967919	0.6715174961957197
2273	0.768011342811193	0.7532347323902724	0.7820355475587337	0.6535097017900995	0.6348058222967919	0.6715174961957197
2274	0.768011342811193	0.7532347323902724	0.7820355475587337	0.6529788246968496	0.6342607393304832	0.6710014707382472
2276	0.768011342811193	0.7532347323902724	0.7820355475587337
2277	0.768011342811193	0.7532347323902724	0.7820355475587337
2278	0.768011342811193	0.7532347323902724	0.7820355475587337	0.6529788246968496	0.6342607393304832	0.6710014707382472
2279	0.768011342811193	0.7532347323902724	0.7820355475587337
2280				0.6529788246968496	0.6342607393304832	0.6710014707382472
2281	0.768011342811193	0.7532347323902724	0.7820355475587337
2282	0.768011342811193	0.7532347323902724	0.7820355475587337	0.6529788246968496	0.6342607393304832	0.6710014707382472
2283	0.768011342811193	0.7532347323902724	0.7820355475587337	0.6529788246968496	0.6342607393304832	0.6710014707382472
2284	0.768011342811193	0.7532347323902724	0.7820355475587337	0.6519109934217934	0.6331641321590183	0.6699637012738519
2285	0.768011342811193	0.7532347323902724	0.7820355475587337
2286	0.768011342811193	0.7532347323902724	0.7820355475587337	0.6519109934217934	0.6331641321590183	0.6699637012738519
2287	0.768011342811193	0.7532347323902724	0.7820355475587337	0.6519109934217934	0.6331641321590183	0.6699637012738519
2290				0.6519109934217934	0.6331641321590183	0.6699637012738519
2291	0.768011342811193	0.7532347323902724	0.7820355475587337	0.6519109934217934	0.6331641321590183	0.6699637012738519
2293	0.7675145696269684	0.7527141786017608	0.7815621111550577
2295	0.7675145696269684	0.7527141786017608	0.7815621111550577
2296	0.7675145696269684	0.7527141786017608	0.7815621111550577
2297				0.651374882407466	0.6326135226216433	0.6694427315356261
2298	0.7675145696269684	0.7527141786017608	0.7815621111550577	0.651374882407466	0.6326135226216433	0.6694427315356261
2299	0.7675145696269684	0.7527141786017608	0.7815621111550577	0.651374882407466	0.6326135226216433	0.6694427315356261
2300				0.6508374443856775	0.632061524296423	0.6689204969025419
2301				0.6503000063638892	0.6315095773094419	0.6683982152765323
2304	0.7675145696269684	0.7527141786017608	0.7815621111550577	0.6503000063638892	0.6315095773094419	0.6683982152765323
2307	0.7675145696269684	0.7527141786017608	0.7815621111550577
2308	0.7675145696269684	0.7527141786017608	0.7815621111550577
2309	0.7675145696269684	0.7527141786017608	0.7815621111550577
2311	0.7675145696269684	0.7527141786017608	0.7815621111550577
2312	0.7665119379226873	0.7516631567810902	0.7806069381355533	0.6497621238110657	0.6309571992820672	0.6678754786349582
2314	0.7665119379226873	0.7516631567810902	0.7806069381355533
2315	0.7665119379226873	0.7516631567810902	0.7806069381355533
2317	0.7665119379226873	0.7516631567810902	0.7806069381355533
2318	0.7665119379226873	0.7516631567810902	0.7806069381355533	0.6492242412582419	0.6304048725087587	0.6673526950667291
2319	0.7665119379226873	0.7516631567810902	0.7806069381355533	0.6492242412582419	0.6304048725087587	0.6673526950667291
2322	0.7665119379226873	0.7516631567810902	0.7806069381355533
[truncated: 1,843 more rows]
