# Supplementary material for: Temporal trends in malignancy incidence and outcomes among kidney transplantation recipients: a multi-center real-world evidence study using the TriNetX network (2000–2010 vs. 2010–2021)
Source: Front Immunol. 2025 Oct 2;16:1626135. doi: 10.3389/fimmu.2025.1626135 (PMC12527844; doi:10.3389/fimmu.2025.1626135)
Supplement: Supplementary file 3 [file DataSheet3.csv]

Outcome 1 Result 1b Kaplan-Meier Graph
Generated by TriNetX
Notes
25 patients in Cohort 1 and 42 patients in Cohort 2 were excluded from results because they had the outcome prior to the time window.
Graph Data Table
Time (Days)	Cohort 1: Survival Probability	Cohort 1: Survival Probability 95 % CI Lower	Cohort 1: Survival Probability 95 % CI Upper	Cohort 2: Survival Probability	Cohort 2: Survival Probability 95 % CI Lower	Cohort 2: Survival Probability 95 % CI Upper
1	0.9986445272788876	0.9972914199549119	0.9993219015029944	0.9996601529311806	0.9986418346913669	0.9999149942134686
2	0.9984741682670689	0.9970695421834616	0.9992057974847972	0.9994897369487499	0.9984187398046828	0.9998354009899659
3	0.9983036055461472	0.9968494595541038	0.9990868912614546	0.9991487305560693	0.9979560170518108	0.9996455904141852
4	0.9979624218121945	0.99641491275595	0.9988423338479239	0.9989781691476437	0.9977269493094106	0.9995408029609901
5	0.997449945388806	0.9957736467718405	0.998461886968286	0.9977836274353031	0.9961860385865734	0.9987124519754386
6	0.9972790028103337	0.995562312200658	0.9983321589460333	0.9971007986055779	0.9953404702731643	0.998196693026278
7	0.9967657351815061	0.9949340848734901	0.997935814290801
8	0.9965946459718982	0.9947265837263004	0.9978016942998602	0.9971007986055779	0.9953404702731643	0.998196693026278
9	0.9957384650045679	0.9936996558547346	0.9971184661585278	0.996417501844497	0.9945106836954327	0.9976627286854255
10	0.9955671109407226	0.993496126900705	0.9969796478435047	0.9952213223704945	0.9930863972013151	0.9966980770394611
11	0.9948815766932162	0.9926874752679934	0.9964185318938846	0.994196025678492	0.9918866248448361	0.9958494511182764
12	0.9943673374220102	0.9920860491051477	0.9959923459858212	0.9935122594985211	0.9910946928667167	0.9952750820673165
13	0.9940243338561517	0.9916870014356558	0.9957059106301263	0.9931701998464286	0.9907005860547344	0.9949856264661451
14	0.9933383267244367	0.9908934707577634	0.995128418692372	0.9921433135463986	0.989524613092445	0.9941093241986027
15	0.9924802251982419	0.9899082073054873	0.9943985873352491	0.9912872796261694	0.9885515232039287	0.9933714850813465
16	0.9921368064351985	0.9895159045889139	0.9941044653480848	0.9909446293393991	0.9881636011267524	0.9930745296196675
17	0.9921368064351985	0.9895159045889139	0.9941044653480848	0.9904305650322881	0.9875831912516704	0.9926274281330021
18	0.9921368064351985	0.9895159045889139	0.9941044653480848	0.9900877961916469	0.9871971707645117	0.9923283123117288
19	0.9917931497651478	0.9891243448278705	0.9938090996046175	0.9892307257309552	0.9862351377473597	0.9915771816571718
20	0.9911057173272585	0.9883440071234103	0.9932153287053537	0.9890592522128886	0.9860431712476413	0.9914263906335481
21	0.9907619414974541	0.987955120476197	0.9929170335701132	0.9887163051767529	0.9856597238803199	0.9911243211678036
22	0.9902460987649835	0.9873731238641149	0.9924678838545137	0.9880304111044838	0.9848946740799748	0.9905183308697018
23	0.9900740914523604	0.9871794442840552	0.9923177239910872	0.9871728946914431	0.9839413765376942	0.9897575128627836
24	0.9900740914523604	0.9871794442840552	0.9923177239910872	0.9868297689025329	0.9835608336317597	0.9894521627997132
25	0.9897297777359798	0.9867922661161519	0.992016605652337	0.9863148116392334	0.9829906158144855	0.9889929896148504
26	0.9895575909270492	0.9865989135844764	0.9918657484566963	0.9863148116392334	0.9829906158144855	0.9889929896148504
27	0.9886965070505029	0.9856345431345347	0.9911087654979662	0.9859713872619221	0.9826109178321097	0.9886861818492219
28	0.9883520134940394	0.9852498532688194	0.990804792448711	0.985456160966541	0.9820421126182347	0.9882250448206015
29	0.9878350028505385	0.9846736070696174	0.9903474912162481	0.9844255287605436	0.980907165437069	0.9872997411164147
30	0.987490028168209	0.9842897831341691	0.9900416679274736	0.9842536667618068	0.980718251052193	0.9871450968762061
31	0.9867995964058127	0.9835231616407052	0.9894280130026251	0.9842536667618068	0.980718251052193	0.9871450968762061
32	0.9862815913683287	0.9829493186825226	0.988966284402666	0.9837378105423291	0.9801517537702198	0.9866803678390964
33	0.9857634956278092	0.9823764503563279	0.9885034013847883	0.9833939063960108	0.97977455522407	0.9863700831002177
34	0.9852453998872901	0.9818046122492222	0.9880394936071133	0.9827059778151119	0.9790210811736324	0.9857483475678943
35	0.9849000027269436	0.9814239329285815	0.9877296784242797	0.9818460670889874	0.9780811395597953	0.9849692811131233
36	0.9847272435614065	0.9812336770347333	0.9875745640892803	0.9815021027985364	0.9777057240879843	0.9846570944498075
37	0.9843816039532773	0.9808533248272069	0.9872639298790196	0.9813300603615859	0.9775180595744793	0.9845008354619849
38	0.9836900819273173	0.9800935135699864	0.9866412797600156	0.9811580179246365	0.9773304710497169	0.9843445006650208
39	0.9835171406330255	0.9799037257606912	0.9864853296899457	0.9808136915452967	0.9769552276757014	0.9840314068497966
40	0.9831711363619148	0.9795242791492651	0.9861730542409785	0.9802971113004522	0.9763928010502015	0.9835611451914883
41	0.9828250102797595	0.9791450454492586	0.9858603200788971	0.9799526034419745	0.976018059275643	0.9832471834078288
42	0.9826518252559212	0.9789554126785065	0.985703721326433
43	0.9826518252559212	0.9789554126785065	0.985703721326433	0.9796080350160101	0.9756435206321797	0.982932896514055
44	0.982478456902842	0.9787656441402325	0.9855468855813957	0.9790910914619128	0.97508210649775	0.9824608897254663
45	0.9823049354516036	0.9785757758537614	0.985389838576079	0.9780570223633791	0.9739607933960279	0.9815149986868921
46	0.9823049354516036	0.9785757758537614	0.985389838576079	0.9777122719148902	0.9735874419464112	0.9811991608629151
47	0.9819577085391067	0.9781960704399106	0.9850753414498865	0.9768500917809252	0.9726547282406894	0.9804082892254024
48	0.9819577085391067	0.9781960704399106	0.9850753414498865	0.9761602258968994	0.9719094270841405	0.9797744797706425
49	0.9817840643819813	0.9780063054669218	0.9849179440535718	0.9756427350544028	0.971350910228508	0.979298480940335
50	0.981610358779649	0.9778165479897098	0.9847604150159093	0.9752977411594047	0.9709788273123005	0.9789808879147461
51	0.9812628860862752	0.9774371999880832	0.9844450676618441	0.9747799755916325	0.9704207623704391	0.9785038842693689
52	0.9809154133929009	0.977058166439461	0.9841294094834566	0.9739168801643336	0.9694914625680949	0.9777077652675877
53	0.9805677559718871	0.9766792168249453	0.983813295172664	0.9733987474031198	0.9689341325721134	0.9772292892484234
54	0.9803939272613786	0.9764898545238948	0.9836551268295937	0.9725351928010929	0.9680061658756871	0.9764309175144426
55	0.9802200677247132	0.9763005289155369	0.9834968599770693	0.9718443491194725	0.9672645873212935	0.9757914294362917
56				0.9714988658812491	0.966893982888872	0.9754713776808271
57	0.9800461464919716	0.9761112021104393	0.9833384697650732	0.9709806410239161	0.9663383883125246	0.9749909895574448
58	0.9796982422866137	0.9757326896003762	0.9830214253450356	0.970462416166582	0.9657831595973365	0.9745102373836273
59	0.9791762933029778	0.9751653346396828	0.9825452628814344	0.9702896437941112	0.9655981274053083	0.9743498808416967
60	0.9784802376475302	0.9744096580540167	0.9819093428050338	0.9699440375095906	0.9652281093771999	0.9740289976213307
61	0.9781321479151776	0.9740321364907122	0.9815909448595838	0.9694256280828074	0.9646733716846684	0.9735473849134775
62	0.9779580720746508	0.9738434338734077	0.9814316259419213	0.9690800217982863	0.9643037357556294	0.9732261215192601
63	0.9777839652432325	0.9736547568328914	0.9812722192742268	0.968561612371504	0.9637495595371766	0.9727439501069589
64	0.977435627528503	0.9732774400478489	0.9809531190965575	0.968215882722254	0.9633801481650012	0.9724222147696099
65	0.9770870413560603	0.9729000705901258	0.9806335704895648	0.967524423423757	0.9626417518664897	0.9717783198085906
66	0.9769126860667394	0.9727114014408254	0.9804736555627915	0.9673515585991325	0.962457240024559	0.9716172592691177
67	0.9769126860667394	0.9727114014408254	0.9804736555627915	0.9663141842735576	0.9613506685570433	0.9706500257049328
68	0.9769126860667394	0.9727114014408254	0.9804736555627915	0.9661412576120915	0.9611663209245384	0.9704886772879036
69	0.9769126860667394	0.9727114014408254	0.9804736555627915	0.9659682690252324	0.9609819348856572	0.9703272424559185
70	0.9765634144592794	0.9723335750598305	0.980153178438703	0.9654491173220667	0.9604287574345958	0.969842583091818
71	0.9763887161740457	0.9721446751040836	0.9799928012238103	0.9651029541390912	0.9600600607956675	0.9695192642171104
72	0.9762139866256968	0.9719557955254728	0.9798323410968428	0.964756604613112	0.9596912763493821	0.9691956578907873
73	0.9756897041409353	0.9713893841148935	0.979350548174019	0.9642370803241449	0.959138331628156	0.968710017890882
74	0.9753400572302964	0.9710119048667069	0.9790289747595166	0.9640638744537805	0.9589540421435924	0.9685480500875892
75	0.9748154928395318	0.9704459784323576	0.9785461376244	0.9637174627130497	0.9585855534441161	0.9682240247717241
76	0.9744657832456882	0.9700689565813715	0.9782239875617498	0.963024390104123	0.9578486471252022	0.9675754027931159
77	0.974290928448766	0.969880522786144	0.978062836493444	0.9626777914393386	0.957480297575142	0.9672508635476754
78	0.9739410932859487	0.9695036596454674	0.9777402777685703	0.9625044921069459	0.9572961658252597	0.9670885511768242
79	0.9735911952822535	0.9691269221421804	0.9774174690025774	0.9621578934421607	0.956927987417593	0.9667638418845788
80	0.9730662539476286	0.9685620709748136	0.9769328149692168	0.9618112323384167	0.9565598501334163	0.9664389662839771
81	0.9730662539476286	0.9685620709748136	0.9769328149692168	0.9616378705445565	0.9563757875841906	0.9662764596688944
82	0.9721907219573926	0.9676208621529064	0.9761235873480362	0.9612910844390582	0.9560076738371099	0.9659513095887645
83				0.9611176601048643	0.9558236222997709	0.9657886664227984
84	0.9718404460712614	0.9672446264103937	0.975799525439689	0.9607708114364758	0.9554556002264033	0.9654632996356163
85	0.9714900438913189	0.9668684223162493	0.9754751789381578	0.9597302654313096	0.9543521697324662	0.9644865677499219
86	0.9713148111994196	0.9666803495955993	0.9753129133837216	0.9595568410971147	0.9541683556172152	0.9643236887247942
87	0.9711395152580375	0.966492246873908	0.9751505505381057	0.959383322681002	0.9539844603870418	0.9641607013841739
88	0.9706136274338908	0.9659281967182947	0.9746632077050387
89	0.9704383314925079	0.9657402647366518	0.9745006765582356	0.9588626732656543	0.9534328201765068	0.9636715051764878
90				0.958689123460538	0.9532489903522172	0.963508389876447
91	0.9700877396097431	0.9653645256590768	0.9741754911173727	0.9581683797758774	0.9526975428051278	0.9630188131398596
92				0.9581683797758774	0.9526975428051278	0.9630188131398596
93	0.9700877396097431	0.9653645256590768	0.9741754911173727	0.9578210914903466	0.9523298912342745	0.9626921958744326
94	0.9695610904568608	0.9648003418309137	0.973686753638196	0.9574737402332331	0.9519622652358032	0.9623654268757175
95	0.9693854771457848	0.9646122878663179	0.9735237065274948	0.9567789116844428	0.9512271568922042	0.96171149343007
96				0.9562577902728493	0.9506760717330519	0.9612207990346417
97	0.9692098001836337	0.9644242001851193	0.9733605651089621	0.9560840831356519	0.9504924228369888	0.961057188409057
98	0.9692098001836337	0.9644242001851193	0.9733605651089621	0.9557366688612559	0.9501251934915497	0.9607298991945914
99	0.9690339957576979	0.9642360046866116	0.9731972745437208	0.9552153579509685	0.9495743051156965	0.9602386293226466
100	0.9686822592801098	0.9638595842877841	0.9728704668422137	0.9552153579509685	0.9495743051156965	0.9602386293226466
101	0.9685063591059171	0.9636713957093147	0.9727069778015514	0.9546939521878931	0.9490235102580721	0.9597470763894317
102	0.9679786585833385	0.9631070604812654	0.9722162839154369	0.9545201186204889	0.9488399203204125	0.9595831536647673
103	0.9679786585833385	0.9631070604812654	0.9722162839154369	0.9541723248079113	0.9484726631805971	0.9592551309135953
104	0.9676267303308071	0.9627308784096755	0.9718888579135339
105	0.9672747380680461	0.9623547711439931	0.9715612302132023	0.9539984279016231	0.9482890670738288	0.9590910873228266
106	0.9670987099082512	0.9621667356328892	0.9713973344406531	0.9531286262715158	0.9473710501387109	0.9582702698506682
107	0.9669226497025516	0.9619786995374591	0.9712333751209122	0.9529546341893204	0.9471874743631356	0.9581060153107511
108	0.9667465253583437	0.9617906256602424	0.9710693246473646	0.9522586658605335	0.9464533786853903	0.9574487913390932
109	0.9667465253583437	0.9617906256602424	0.9710693246473646	0.9520846737783387	0.9462699060766879	0.9572844344299897
110				0.9519106498935318	0.9460864180902928	0.9571200290446696
111	0.9665703368171822	0.9616025137368759	0.970905183178124	0.9517366260087241	0.9459029503244409	0.9569556035950505
112	0.9663940840205341	0.9614143635054071	0.9707409508685023	0.9513883872139899	0.9455358608116557	0.9566265226950563
113	0.9663940840205341	0.9614143635054071	0.9707409508685023	0.9510400846742809	0.9451687796723898	0.9562973057841704
114	0.9658648430106648	0.960849569454162	0.9702476265161017	0.9505174394546385	0.9446180915505231	0.9558031628627427
115	0.9656883971131471	0.9606613375963421	0.9700830884024441	0.9505174394546385	0.9446180915505231	0.9558031628627427
116				0.9501689454346719	0.9442509922831444	0.9554735803914146
117	0.9656883971131471	0.9606613375963421	0.9700830884024441	0.9496462044047252	0.9437004880588391	0.9549790632241217
118	0.9655118867133823	0.9604730661553695	0.9699184602666703	0.9492975824500979	0.9433334374475411	0.9546491762974455
119	0.9651586721947393	0.960096403564337	0.9695889345020496
120	0.9651586721947393	0.960096403564337	0.9695889345020496	0.9487746495181565	0.9427830028822811	0.9541542057583293
121	0.9648051989582656	0.959719579695635	0.9692590502870095	0.9484258353087742	0.9424159247872366	0.9538239611291237
122	0.9646284299588216	0.959531180986211	0.9690940305344684	0.948076828561651	0.9420487054360277	0.953493471078496
124	0.9646284299588216	0.959531180986211	0.9690940305344684	0.94790229306302	0.9418650874168047	0.9533281700248434
125	0.9646284299588216	0.959531180986211	0.9690940305344684	0.9475531577801235	0.941497834282957	0.9529974562038175
126				0.9475531577801235	0.941497834282957	0.9529974562038175
127	0.9640973443853457	0.9589652914328702	0.9685980972465165
128	0.9637432223121096	0.95858812149337	0.9682672573049985	0.9472038294270251	0.941130438024556	0.952666497823612
129	0.9635661287394689	0.9583995478701401	0.9681017612869341	0.9470291330365003	0.9409467309417333	0.9525009630523106
130	0.9635661287394689	0.9583995478701401	0.9681017612869341	0.9466797402554495	0.9405793703989298	0.9521698404117215
131	0.9633889700469271	0.9582109318336237	0.9679361769213443	0.9458060970843017	0.9396610982440424	0.9513415833559561
132	0.9632117787704785	0.9580223104530957	0.9677705327900384	0.9456313684500729	0.9394774961547622	0.951175880110155
133	0.9630343917025657	0.9578334968647703	0.9676046864930697	0.9456313684500729	0.9394774961547622	0.951175880110155
134	0.9630343917025657	0.9578334968647703	0.9676046864930697
135	0.962679421414433	0.9574557402377033	0.9672727296072403	0.9452817819922352	0.93911019974612	0.9508443065363834
136	0.962679421414433	0.9574557402377033	0.9672727296072403	0.9451069240969358	0.9389265052407023	0.950678436257321
137	0.962679421414433	0.9574557402377033	0.9672727296072403	0.944582350411035	0.9383755238888924	0.9501807242787672
138	0.962679421414433	0.9574557402377033	0.9672727296072403	0.9444074925157363	0.9381918972358319	0.9500147868241499
139	0.9623237954737562	0.9570773597042731	0.9669400766926047
140	0.9621459825034163	0.9568882162261027	0.9667737044965322	0.9440577767251361	0.9378246941693358	0.9496828621696958
141				0.9438829188298354	0.9376411176057715	0.9495168751169739
142	0.9619680379902845	0.9566989534301581	0.9666071869797771	0.9437080609345359	0.9374575575895598	0.9493508716777159
143	0.9616120831196122	0.9563204448465537	0.9662740042327805	0.9437080609345359	0.9374575575895598	0.9493508716777159
145	0.9614341056842763	0.9561312362464351	0.9661073682041861	0.9433581506412723	0.9370902706227658	0.9490186411348291
146	0.9612560623313722	0.9559419826427046	0.9659406449213446	0.943183130576219	0.936906579548907	0.94885244317475
147	0.9612560623313722	0.9559419826427046	0.9659406449213446	0.9423080302509477	0.9359883675991054	0.9480212124426611
148	0.9610779859952608	0.9557527214551401	0.9657738633881798
149	0.9608999096591475	0.9555634901144593	0.9656070526853573
150				0.9421330101858939	0.935804773398045	0.947854918594597
151	0.9608999096591475	0.9555634901144593	0.9656070526853573	0.9421330101858939	0.935804773398045	0.947854918594597
152	0.9607218003153739	0.9553742508036341	0.9654401840618484	0.9419579576013178	0.935621158983335	0.9476885797430882
153	0.9601874722840532	0.9548067088998508	0.9649394061152475	0.9416077222573496	0.9352538331028161	0.9473557378798548
154	0.9601874722840532	0.9548067088998508	0.9649394061152475	0.9416077222573496	0.9352538331028161	0.9473557378798548
155	0.9601874722840532	0.9548067088998508	0.9649394061152475	0.9414325394253013	0.93507012146791	0.9471892348973493
156	0.9601874722840532	0.9548067088998508	0.9649394061152475	0.9414325394253013	0.93507012146791	0.9471892348973493
157	0.9601874722840532	0.9548067088998508	0.9649394061152475	0.9412572913725419	0.9348863531373889	0.9470226576664111
158	0.960009065098567	0.9546172472573369	0.9647721619291284
159	0.960009065098567	0.9546172472573369	0.9647721619291284	0.9409067952670226	0.9345188633667139	0.9466894568199432
161	0.9598306247518945	0.9544277767838015	0.9646048603964624	0.9407314819084858	0.9343350693435786	0.9465227745100707
162	0.9596521844052223	0.9542383350525623	0.9644375307974543	0.9405561358727159	0.9341512545526378	0.9463560474523076
163	0.9594737108726942	0.9540488841281884	0.9642701441569328	0.9403807244337236	0.9339673826497432	0.9461892462103693
164				0.940029901555741	0.9335996849409696	0.9458555981491226
165	0.9592951709190516	0.9538593860650795	0.9641026714204469
166	0.9591166309654099	0.9536699162540221	0.9639351710976719	0.9398544573785189	0.9334158227130867	0.9456887219451116
167	0.958759484575179	0.9532909851228879	0.9636000299158488	0.9398544573785189	0.9334158227130867	0.9456887219451116
168	0.958759484575179	0.9532909851228879	0.9636000299158488	0.9396789804447284	0.9332319393841174	0.9455218011741899
169	0.958759484575179	0.9532909851228879	0.9636000299158488	0.9396789804447284	0.9332319393841174	0.9455218011741899
170	0.9585807782406829	0.9531014100137039	0.9634323014827204	0.9395034707360164	0.9330480348880785	0.945354835867288
171	0.9585807782406829	0.9531014100137039	0.9634323014827204	0.9395034707360164	0.9330480348880785	0.945354835867288
172	0.9584019719026416	0.9529117489823552	0.9632644580661412	0.9388011695057892	0.932312276722303	0.9446865891766122
173				0.9386255285012051	0.9321283017852092	0.9445194312964622
174	0.9582231655646004	0.9527221154890311	0.9630965877766331
175	0.9580442924704123	0.9525324335871763	0.9629286320098981	0.9380985068681335	0.9315763566450009	0.9440177808357026
176	0.9575075729788328	0.9519634369586887	0.9624245176077962	0.9375713865233877	0.9310244343908951	0.9435159106753381
177	0.9569706528444508	0.9513944536981992	0.9619199912912872	0.9372199070907642	0.930656486024511	0.9431811992551586
178	0.9567916459883259	0.951204807493031	0.9617517347746968	0.9370441014432138	0.9304724605622887	0.9430137625902223
179				0.9368682628053007	0.9302884129917515	0.9428462819129564
180	0.9566126056354091	0.951015149503898	0.9615834231718592
181	0.9566126056354091	0.951015149503898	0.9615834231718592
182	0.9564334982387355	0.9508254416143326	0.9614150270069785	0.9366924241673866	0.930104379751224	0.942678787079727
183	0.9562543572950696	0.9506357216481558	0.9612465759505326	0.9366924241673866	0.930104379751224	0.942678787079727
184	0.9560751827855536	0.9504459894574859	0.9610780701116751	0.9365165525143332	0.9299203242830987	0.9425112483049009
185	0.9558959746913109	0.950256244895712	0.960909509598268	0.9363406147813778	0.9297362099959176	0.9423436357407748
186	0.9557166993772271	0.9500664497884048	0.9607408648230251	0.9359886731858946	0.9293679508709219	0.9420083088126796
187				0.9358126692984966	0.9291838059160331	0.9418405945169613
188	0.9553580814787747	0.9496868595207673	0.9604034416494015	0.9356366654110968	0.9289996750134442	0.9416728663451601
189	0.9549993289134436	0.9493072174850274	0.9600658013983662	0.935108653748901	0.9284473660723241	0.9411695991064012
190	0.9549993289134436	0.9493072174850274	0.9600658013983662	0.9347565134161014	0.9280790830267908	0.9408338992244681
191	0.9546404415294103	0.9489275225609979	0.9597279448789858	0.9344042403754336	0.9277107085079629	0.9404980248798234
192	0.9544609641010358	0.9487376739708625	0.9595589506917468	0.9344042403754336	0.9277107085079629	0.9404980248798234
193	0.9544609641010358	0.9487376739708625	0.9595589506917468	0.934228070646856	0.927526505127289	0.9403300373713702
194	0.9542813853683728	0.9485477354734267	0.9593898429648259	0.934228070646856	0.927526505127289	0.9403300373713702
195	0.9539221603032986	0.9481678552303949	0.959051496400686	0.9338756647356343	0.9271580658748874	0.9399939618581636
196	0.9535629352382249	0.9477880715204176	0.958713055658369	0.9333470558688027	0.9266055083823328	0.9394897484992263
197	0.9533832211531832	0.9475981009894955	0.9585437103196274	0.9333470558688027	0.9266055083823328	0.9394897484992263
198	0.9533832211531832	0.9475981009894955	0.9585437103196274	0.9331707863587239	0.9264212759899297	0.9393215905786819
199	0.9532033375265511	0.9474079630624502	0.9583741915367405	0.932994516848644	0.9262370569515289	0.9391534194761287
200	0.953023385980861	0.9472177723061604	0.958204589407007	0.9326419778284853	0.9258686587366685	0.9388170379197861
201	0.953023385980861	0.9472177723061604	0.958204589407007	0.9322894388083279	0.9255003133409281	0.938480604216595
202	0.9528433324410959	0.9470274902303896	0.958034873808441	0.9321131692982495	0.9253161603276538	0.9383123679293053
203	0.9528433324410959	0.9470274902303896	0.958034873808441	0.9317606302780906	0.9249478934279667	0.9379758567193799
204	0.9526631427034927	0.9468370782312767	0.9578650144799935	0.9314079578215133	0.9245795314292227	0.9376391732273321
205	0.9526631427034927	0.9468370782312767	0.9578650144799935	0.9310552853649353	0.9242112209866257	0.9373024388315616
206	0.9524828165360308	0.9466465360165544	0.9576950112618403	0.9305262766800698	0.9236588511715121	0.9367972425911952
207	0.9519418380336445	0.9460750496401401	0.9571848650521838	0.9305262766800698	0.9236588511715121	0.9367972425911952
208				0.9303499070294484	0.923474716496126	0.936628788434788
209	0.9514005519240742	0.9455034247880658	0.9566742434392291	0.9303499070294484	0.923474716496126	0.936628788434788
210				0.9301735039374829	0.9232905576472178	0.9364602914431406
211	0.9512200889969253	0.945312890332963	0.9565039613697459	0.9301735039374829	0.9232905576472178	0.9364602914431406
212	0.950317431861798	0.9443601703524988	0.9556519180406206
214				0.9299970339120729	0.9231063377463886	0.9362917212281745
215	0.9499562317736712	0.9439790835437691	0.9553108273118083	0.9298205303945339	0.9229220935647091	0.9361231081877711
216	0.9497756317296067	0.9437885730055107	0.9551402499301407	0.9296439933657902	0.9227378250508426	0.9359544523363125
217	0.9495949973378742	0.943598045653853	0.9549696207850505	0.9294674228067458	0.9225535321536203	0.935785753687962
218	0.9494143629461417	0.9434075399594516	0.9547989705383685	0.9292908522477031	0.9223692517162683	0.9356170427425138
219	0.9490530941626765	0.9430265930843696	0.9544576071747616	0.929114281688659	0.9221849836945574	0.9354483195430024
220	0.9490530941626765	0.9430265930843696	0.9544576071747616	0.9289377111296141	0.922000728044542	0.9352795841321991
221	0.9486915501268056	0.9426454227318841	0.9541159154845587	0.9287611070020219	0.9218164478216649	0.935110806037503
222				0.928584435686252	0.921632106043103	0.9349419547250671
223	0.9485107781088696	0.9424548693587931	0.9539450386515232	0.9284077643704819	0.9214477765366276	0.9347730913027671
224	0.9483299371597538	0.9422642597501647	0.9537740798688362	0.9282310594286527	0.9212634223072269	0.9346041852350694
225	0.9479682552615244	0.9418831033676361	0.9534321010759227	0.9278775149382978	0.9208946025096003	0.934266214605056
226	0.947606435316769	0.9415018753876498	0.9530899182001156
227	0.9472445462828506	0.9411206523861478	0.9527475934174048	0.9275239030804715	0.9205257572427266	0.93392813481099
228	0.9470636017658917	0.9409300715312046	0.9525764011563688
229	0.9470636017658917	0.9409300715312046	0.9525764011563688	0.9273470971515574	0.9203413527169636	0.933759077050159
230	0.946701574395187	0.9405488157663902	0.9522338338759572
231	0.9465205260925685	0.9403581793807515	0.9520624898519625	0.926993485293731	0.9199725796724706	0.9334209260034584
232	0.9465205260925685	0.9403581793807515	0.9520624898519625
233	0.9463393044716428	0.9401673691102787	0.9518909715066242	0.9268166456361012	0.9197881740409721	0.9332518020985302
234	0.9461580481405826	0.9399765400320027	0.9517194026516413	0.9266397722304462	0.919603743264572	0.9330826357301981
235	0.9456142791473974	0.9394041720451526	0.9512045799108807
236	0.9450705101542141	0.9388319808761136	0.9506895848548019
237	0.944889184269687	0.9386412116269178	0.9505178197576178	0.9261091520134787	0.9190505220043654	0.9325750665111772
238	0.9445264628937683	0.9382596531926952	0.9501741709391609	0.9259322786078236	0.9188661384730912	0.932405853530661
239	0.9445264628937683	0.9382596531926952	0.9501741709391609	0.9257553714090054	0.9186817295781224	0.9322365982148181
240	0.94434506737564	0.9380688638222184	0.9500022873462175
241	0.94434506737564	0.9380688638222184	0.9500022873462175
242	0.94434506737564	0.9380688638222184	0.9500022873462175	0.9255784303976516	0.918497295272229	0.9320673005732069
243	0.9439819973766483	0.9376870307685617	0.9496582147934893	0.9254014555543623	0.918312835508307	0.9318979606151955
244	0.9438003925291346	0.9374960647325998	0.9494860882607147	0.92469355618121	0.9175751122875564	0.9312204865091295
245	0.9438003925291346	0.9374960647325998	0.9494860882607147	0.92469355618121	0.9175751122875564	0.9312204865091295
246	0.9436186827885638	0.9373050005209985	0.9493138494094192	0.9245165135704146	0.9173906359571826	0.931051027829738
247	0.9436186827885638	0.9373050005209985	0.9493138494094192	0.9243394370499082	0.9172061339052331	0.9308815269439764
248	0.9436186827885638	0.9373050005209985	0.9493138494094192	0.9238082074883843	0.9166526961216042	0.9303729568438532
249	0.9436186827885638	0.9373050005209985	0.9493138494094192	0.9236311309678766	0.9164682395260352	0.9302034111178017
250	0.9434367979229542	0.9371137597403221	0.9491414353794683	0.9232769100164023	0.9160992857216799	0.9298642243921178
251	0.9432548779850587	0.9369224986546086	0.9489689716135491	0.9230997995406659	0.9159148256478222	0.9296946144278917
252	0.9432548779850587	0.9369224986546086	0.9489689716135491	0.922745578589192	0.9155459389743044	0.9293553614740427
253	0.943072852728789	0.9367311388382985	0.9487963952518159	0.9223912896359985	0.9151770222451707	0.9290160026512894
254	0.9427087319362283	0.9363483968750372	0.9484511250169567	0.9223912896359985	0.9151770222451707	0.9290160026512894
255	0.9423444000591505	0.9359654938077132	0.9481055933552641	0.9218597541252599	0.914623618110527	0.9285067896364165
256	0.9421622341206124	0.9357740699504997	0.9479328005957072	0.9216825074892043	0.9144390974297196	0.9283369681204505
257	0.9421622341206124	0.9357740699504997	0.9479328005957072
258	0.9421622341206124	0.9357740699504997	0.9479328005957072	0.9213280142170932	0.9140700887997263	0.9279972928003971
259	0.9421622341206124	0.9357740699504997	0.9479328005957072	0.9211507675810376	0.9138856007811086	0.9278274390638012
260	0.9417973378254467	0.93539064827331	0.9475866554461932	0.9209734868328511	0.9137010862661288	0.9276575434924441
261	0.9416148896778628	0.9351989649129492	0.9474135561563537	0.92079617195283	0.9135165452115273	0.9274876060911548
262	0.9416148896778628	0.9351989649129492	0.9474135561563537	0.92079617195283	0.9135165452115273	0.9274876060911548
263	0.9416148896778628	0.9351989649129492	0.9474135561563537	0.9204414055602459	0.9131473459570625	0.9271475746043503
264	0.9414322646022849	0.9350071026646283	0.9472402804570494
265	0.9414322646022849	0.9350071026646283	0.9472402804570494	0.9202640223639524	0.9129627624242174	0.9269775429881058
266	0.9410669435838135	0.9346233537615127	0.9468936124902856	0.9199091875760723	0.9125935526076926	0.9266373856561446
267	0.9407016225653414	0.9342396770479146	0.9465468743595565	0.9199091875760723	0.9125935526076926	0.9266373856561446
268	0.9405189265811575	0.9340478260705277	0.9463734473295332	0.9197317359580992	0.9124089262448999	0.926467259967393
269	0.9403362305969731	0.9338559929095107	0.9462000029786655	0.9193768327221502	0.9120397052943414	0.9261269772534358
270	0.9401535346127879	0.9336641774840517	0.9460265413832588	0.9191992782932747	0.9118549982872242	0.9259567262822087
272	0.9399708386286031	0.9334723797139839	0.9458530626190311	0.9188441694355224	0.9114856158328355	0.9256161932230355
273	0.9392396283301748	0.9327048896341229	0.9451585941228933	0.9184890605777686	0.911116275242157	0.9252756188847302
274	0.9392396283301748	0.9327048896341229	0.9451585941228933	0.9181339517200158	0.9107469762584045	0.9249350035166862
275	0.9390566833304993	0.9325129022595535	0.9449848066987493	0.9177788428622625	0.9103777186276238	0.9245943473655867
276	0.9390566833304993	0.9325129022595535	0.9449848066987493	0.9174236652914961	0.9100084270861422	0.924253587779013
277				0.9172460765061126	0.9098237966637217	0.9240831928483236
278	0.9388736313454454	0.9323208132629139	0.9448109062827912	0.9170684877207281	0.9096391764323395	0.923912787866037
279	0.9386905436638266	0.9321287018532489	0.9446369569974558	0.9168908989353456	0.9094545663613279	0.9237423728619585
280	0.9386905436638266	0.9321287018532489	0.9446369569974558	0.9165357213645781	0.9090853765785595	0.9234015129068335
281	0.9381409590363878	0.9315521132917538	0.944114719856249	0.9165357213645781	0.9090853765785595	0.9234015129068335
282	0.9381409590363878	0.9315521132917538	0.944114719856249	0.9165357213645781	0.9090853765785595	0.9234015129068335
283	0.9381409590363878	0.9315521132917538	0.944114719856249	0.916002438361456	0.9085311037815625	0.9228896752620196
284	0.9381409590363878	0.9315521132917538	0.944114719856249
285	0.9379575492692254	0.9313597125486078	0.9439404143202146	0.916002438361456	0.9085311037815625	0.9228896752620196
286				0.9158246083404197	0.9083462909791644	0.922718979683607
287	0.9377741036307998	0.9311672889933355	0.9437660599740321	0.9156467092323504	0.9081614128307094	0.9225482109444596
288	0.9377741036307998	0.9311672889933355	0.9437660599740321	0.9154687409701097	0.9079764692551227	0.9223773689935608
289	0.9374071405693123	0.9307824130117727	0.9434172373105016	0.9151127352376707	0.9076065365565041	0.9220355921869079
290	0.9370401056669764	0.930397524632386	0.9430682845649815	0.914756590954644	0.9072364925334531	0.9216936492427986
291	0.9368565882158078	0.9302051055339866	0.9428937838199076	0.9144004466716166	0.9068664880752749	0.9213516673182736
292	0.9368565882158078	0.9302051055339866	0.9428937838199076	0.9142223745301035	0.9066815006106582	0.9211806618085013
293	0.9368565882158078	0.9302051055339866	0.9428937838199076	0.9138662302470767	0.9063115550669968	0.9208386218329503
294	0.9366729628555146	0.9300125833335963	0.9427191697385182	0.9138662302470767	0.9063115550669968	0.9208386218329503
295	0.9364893014902478	0.9298200377907774	0.942544507103311	0.9136881234004092	0.9061265591149299	0.9206675555957307
296	0.9363056401249815	0.9296275087939975	0.9423698283983449	0.9135099470892944	0.9059414972048689	0.9204964160654748
297	0.9359383173944509	0.9292425001566147	0.9420204230448185
298	0.9359383173944509	0.9292425001566147	0.9420204230448185
299	0.9357545839202857	0.9290499404264008	0.9418456315405024	0.9133317707781795	0.9057564450108848	0.9203252669630839
300	0.9352033834977925	0.9284723587296113	0.9413211623107232	0.9129754181559485	0.9053863696591323	0.9199829401504759
301	0.9350196500236271	0.9282798637679637	0.941146307876204	0.912797207065151	0.9052013085650676	0.9198117305852297
302	0.934835808173445	0.9280872647598529	0.940971340121732	0.9126189611742971	0.9050162191841021	0.9196404796186817
303	0.934835808173445	0.9280872647598529	0.940971340121732	0.9124406804629914	0.9048311014776589	0.9194691872494027
304				0.9122623649108195	0.9046459554072268	0.9192978534758544
305	0.9344679074224909	0.9277018742643378	0.940621162229048	0.912084049358647	0.9044608188918155	0.9191265102903926
306	0.9340999342358703	0.9273164671851292	0.9402708571608355
307	0.9337319610492488	0.9269311232596531	0.9399204907341656	0.9119056989383582	0.9042756539430549	0.9189551257159885
308	0.9337319610492488	0.9269311232596531	0.9399204907341656	0.9113704383050534	0.9037199881608439	0.9184407236756956
309	0.9335479019203207	0.9267383945341018	0.9397452191786719	0.910835072862539	0.9031642933339636	0.9179261416692346
310	0.9335479019203207	0.9267383945341018	0.9397452191786719	0.9106565127619975	0.9029789663093716	0.9177544994505918
311	0.9331794204117664	0.9263525819340597	0.9393943025644466	0.910299392560913	0.9026083403454128	0.9174111873601728
312	0.9331794204117664	0.9263525819340597	0.9393943025644466	0.9099422723598306	0.9022377516544496	0.9170678385673458
313	0.9331794204117664	0.9263525819340597	0.9393943025644466
314				0.9097636772131461	0.9020524331054841	0.9168961182707085
315	0.9331794204117664	0.9263525819340597	0.9393943025644466	0.9094064167862025	0.9016817474644471	0.9165525859319991
316				0.9092277163702496	0.9014963421307678	0.9163807416382157
317	0.9326261519806927	0.9257733754582166	0.9388673210476455	0.9090490159542952	0.901310945992772	0.916208888291346
318				0.9090490159542952	0.901310945992772	0.916208888291346
319	0.9324417291703343	0.9255803375959973	0.9386916304816936	0.9090490159542952	0.901310945992772	0.916208888291346
320	0.9324417291703343	0.9255803375959973	0.9386916304816936
321	0.9324417291703343	0.9255803375959973	0.9386916304816936	0.9085127038504872	0.9007545833092672	0.9156930803333289
322	0.9324417291703343	0.9255803375959973	0.9386916304816936	0.9081550920796355	0.9003836439729138	0.9153490987759192
323	0.9320725184282349	0.9251939042105629	0.9383398746610528	0.9079762157565933	0.9001981113732987	0.9151770298265098
324	0.9317030149521476	0.9248072084846006	0.9379877947687186	0.9077973041869875	0.9000125495320386	0.9150049195490836
325	0.9315181899144664	0.924613802500317	0.9378116663389683	0.9076183220686534	0.8998269200755763	0.9148327354942514
326	0.9313333648767842	0.9244204117317846	0.9376355231469652	0.9076183220686534	0.8998269200755763	0.9148327354942514
327	0.9305940647260585	0.9236469996107227	0.9369308038890702	0.9074393046481278	0.8996412612959287	0.9146605100840502
328	0.9305940647260585	0.9236469996107227	0.9369308038890702	0.9070812698070754	0.8992699707624761	0.9143160326725361
329				0.9069022523865485	0.8990843389600801	0.9141437807181916
330	0.9305940647260585	0.9236469996107227	0.9369308038890702	0.9069022523865485	0.8990843389600801	0.9141437807181916
331	0.9305940647260585	0.9236469996107227	0.9369308038890702	0.9067231996220109	0.8988986777128222	0.9139714874462416
332	0.9302241942710795	0.9232601399225022	0.9365781577393872	0.9063650940929329	0.8985273819772825	0.9136268745719309
333	0.9302241942710795	0.9232601399225022	0.9365781577393872	0.9058279357993184	0.8979705049144997	0.9131098897795173
334	0.9300391854814476	0.9230666511374979	0.9364017464643807	0.9051115831415091	0.8972279717120353	0.9124203250699151
335	0.929669094281494	0.9226796366593503	0.9360488142199782
336	0.92948401184186	0.9224861108427455	0.9358722933126239	0.9047534068126042	0.8968567575471642	0.9120754911055201
337	0.92948401184186	0.9224861108427455	0.9358722933126239	0.9042161423192475	0.896300001330302	0.9115581761451019
338				0.9038577530436545	0.8959286426332175	0.9112130609061825
339	0.9292988556642015	0.922292518304549	0.935695691415776	0.903499292701381	0.8955572412143868	0.9108678463784852
340	0.9292988556642015	0.922292518304549	0.935695691415776	0.9033200625302442	0.8953715533420912	0.9106952264805143
341	0.9292988556642015	0.922292518304549	0.935695691415776	0.9029615310507717	0.8950001260303647	0.9103498959630987
343	0.9291135148473567	0.9220987366303712	0.9355189081432047	0.9024237338315642	0.8944430486988771	0.9098318375541787
344	0.9291135148473567	0.9220987366303712	0.9355189081432047	0.9020651311159547	0.8940716287753785	0.9094863580932918
345	0.9289280260242677	0.921904806263099	0.9353419766580596	0.9015272270425407	0.893514561771834	0.9089680770051625
346				0.9015272270425407	0.893514561771834	0.9089680770051625
347	0.9289280260242677	0.921904806263099	0.9353419766580596	0.901347818639149	0.893328773470139	0.908795201497058
348	0.9287425001552783	0.9217108496489197	0.9351649974410375	0.9009890018323663	0.892957221829832	0.9084494259129833
349	0.928556937218184	0.9215168667247604	0.9349879705103281	0.9004507766221912	0.8923999564635462	0.9079307014204088
350	0.9280000258204122	0.9209347595168667	0.934456603652043	0.8999123368514382	0.8918425327846553	0.9074117060664547
351	0.9280000258204122	0.9209347595168667	0.934456603652043	0.8997328569278549	0.8916567412722982	0.9072386914926625
352	0.9278143143883882	0.9207406707267066	0.9342793860429983	0.8995533411942296	0.8914709191453692	0.907065635840099
353	0.9278143143883882	0.9207406707267066	0.9342793860429983	0.8991941663724315	0.89109914411571	0.9067193681838572
354	0.9276285285825446	0.9205465143026574	0.9341020871012996
355				0.8990145789615311	0.8909132687863044	0.9065462223642061
356	0.9274426683283716	0.9203522901412233	0.9339247067833346
357	0.9270709478200235	0.9199638847063204	0.9335699045798252	0.8990145789615311	0.8909132687863044	0.9065462223642061
358	0.9270709478200235	0.9199638847063204	0.9335699045798252	0.8990145789615311	0.8909132687863044	0.9065462223642061
359	0.9270709478200235	0.9199638847063204	0.9335699045798252
360	0.9270709478200235	0.9199638847063204	0.9335699045798252	0.8988348479381483	0.8907272461049898	0.9063729359987526
361	0.9268849384003166	0.9197695389263473	0.933392347556959	0.8984753139989731	0.8903551472289917	0.9060262729915625
362	0.9268849384003166	0.9197695389263473	0.933392347556959	0.8982954750650265	0.8901690320266821	0.9058528631217
363	0.9268849384003166	0.9197695389263473	0.933392347556959	0.8981156361310787	0.889982924890407	0.9056794453186237
364	0.9266987795454456	0.9195750426621068	0.9332146412814071	0.8979357251462765	0.8897967478344198	0.9055059530672963
365	0.9265125832867458	0.9193805193787199	0.9330368873363514	0.8975758310680615	0.8894243398068171	0.9051588782657811
366				0.8975758310680615	0.8894243398068171	0.9051588782657811
367	0.9265125832867458	0.9193805193787199	0.9330368873363514	0.8970357734079728	0.8888655535432384	0.9046380070123061
368	0.9261398911776199	0.9189911851708629	0.9326810666329383	0.8966757349679135	0.8884930692184811	0.9042907203257429
369	0.9259534701045162	0.9187964566024931	0.9325030677294749	0.896135460373636	0.88793416754899	0.903769531422125
370	0.9257670114919305	0.9186017007572171	0.9323250211466068	0.896135460373636	0.88793416754899	0.903769531422125
371	0.925580477739867	0.9184068761869345	0.9321468928078236
372	0.9253939063877736	0.9182120242142784	0.9319687167948458	0.896135460373636	0.88793416754899	0.903769531422125
373	0.9248339665492973	0.9176273033374298	0.9314339028869757	0.896135460373636	0.88793416754899	0.903769531422125
374	0.9248339665492973	0.9176273033374298	0.9314339028869757
375	0.9248339665492973	0.9176273033374298	0.9314339028869757	0.8959550788397441	0.8877475691888389	0.9035955182799339
376	0.9244603717334828	0.9172372267517147	0.9310770194162518	0.8957746973058521	0.8875609787460947	0.9034214973593375
377	0.9242735743255757	0.9170422091597085	0.9308985576447387	0.8954138615768256	0.8871877429779712	0.903073365100914
378	0.9240867769176688	0.9168472053011271	0.9307200825786155	0.895233443712313	0.8870011369044613	0.9028992873683577
379				0.895233443712313	0.8870011369044613	0.9028992873683577
380	0.9240867769176688	0.9168472053011271	0.9307200825786155	0.8950528802908301	0.8868143813244986	0.9027250673835396
381	0.9238999039597475	0.9166521320015593	0.930541525652863	0.8948723168693462	0.8866276336015911	0.9025508396821201
382	0.9237129931962523	0.9164570307681444	0.9303629211687946	0.8945111900263809	0.8862541616521409	0.9022023612014971
383	0.9235260446042273	0.9162619015427947	0.9301842691381123
384	0.9229650852736316	0.9156764703062188	0.929648131148408	0.8943305536794449	0.8860673585722328	0.9020280430345844
385				0.894149917332509	0.8858805632884741	0.9018537172111534
386	0.9227780988300996	0.9154813535229517	0.9294693923811855	0.894149917332509	0.8858805632884741	0.9018537172111534
387	0.9220301530559726	0.9147010199214927	0.9287543079905388	0.8939691714426089	0.8856936574039145	0.9016792824595001
388				0.8936076065603258	0.8853197899662696	0.9013303224556035
389	0.9218431666124411	0.9145059696675228	0.9285755047839933	0.8930651494944246	0.8847589283334397	0.9008067239178782
390	0.9218431666124411	0.9145059696675228	0.9285755047839933	0.8928843304724577	0.8845719898836218	0.9006321759243482
391				0.8927034748252073	0.8843850195565394	0.9004575865045509
392	0.9218431666124411	0.9145059696675228	0.9285755047839933	0.8923416902356134	0.8840110227430974	0.9001083172686043
393	0.9218431666124411	0.9145059696675228	0.9285755047839933
394	0.9216559903349566	0.9143107240124732	0.9283965161734998
395				0.8921607979408155	0.8838240358105037	0.8999336713850571
396	0.9216559903349566	0.9143107240124732	0.9283965161734998	0.8916180110023	0.8832630018721235	0.8994095870236979
397	0.9214686999487887	0.9141153661711718	0.9282174110196768	0.8912561530432893	0.8828890171734147	0.8990601602090668
398	0.9214686999487887	0.9141153661711718	0.9282174110196768
399	0.9212811808808297	0.9139197702680257	0.9280380851246701	0.8907132558942286	0.8823279777157997	0.8985358624281624
400	0.9210936618128716	0.913724187552917	0.9278587464695737	0.8903512509131708	0.8819539095647354	0.8981862256233021
401	0.9209061045614332	0.913528576039431	0.9276793603618734	0.8901702116185574	0.8817668469890309	0.8980113621273964
402	0.9209061045614332	0.913528576039431	0.9276793603618734	0.8901702116185574	0.8817668469890309	0.8980113621273964
403	0.9209061045614332	0.913528576039431	0.9276793603618734	0.8901702116185574	0.8817668469890309	0.8980113621273964
404				0.8899890249278153	0.881579632820108	0.8978363548175508
405	0.9209061045614332	0.913528576039431	0.9276793603618734	0.8898078013430202	0.8813923863104269	0.8976613060106103
406	0.9205306842171351	0.9131370564287805	0.9273202718538784
408	0.920342897459848	0.9129412321417949	0.9271406389357568	0.8898078013430202	0.8813923863104269	0.8976613060106103
409	0.92015503403926	0.9127453367182082	0.926960923639311
410	0.9199671322557115	0.9125494121933032	0.9267811608388209	0.8896265039099845	0.8812050675773743	0.8974861814939128
411	0.9197792304721616	0.9123535006517636	0.9266013854815481
412	0.919591328688614	0.912157602048684	0.9264215976094463
413	0.919591328688614	0.912157602048684	0.9264215976094463	0.8894451695227215	0.8810177164279664	0.8973110154370673
414	0.919591328688614	0.912157602048684	0.9264215976094463	0.8892637611667111	0.8808302929182973	0.8971357735682878
415	0.919403234737154	0.9119615054261931	0.926241622314972	0.8887192028316427	0.8802677074747947	0.8966096955075056
416	0.919403234737154	0.9119615054261931	0.926241622314972	0.8887192028316427	0.8802677074747947	0.8966096955075056
417	0.9192150252725195	0.911765294934347	0.9260615293742872
418	0.9190267772640682	0.911569055040258	0.9258813888731907	0.8883558670986783	0.8798923674120059	0.8962586654338338
419	0.9188384906881086	0.9113727856893781	0.9257012008183713	0.8881741992321966	0.8797047084935905	0.896083139499709
420	0.9188384906881086	0.9113727856893781	0.9257012008183713	0.8879924941996196	0.8795170168771349	0.8959075718885011
421	0.9184617631396509	0.9109801160548094	0.9253406469168305	0.8879924941996196	0.8795170168771349	0.8959075718885011
422	0.9184617631396509	0.9109801160548094	0.9253406469168305	0.8876290097566389	0.8791415755493068	0.8955563460637196
423	0.9184617631396509	0.9109801160548094	0.9253406469168305	0.8870835597301602	0.8785782278188606	0.8950292463043511
424				0.8867196280133477	0.8782023775987643	0.894677534040545
425				0.8865376248056266	0.8780144231921166	0.8945016325398321
426	0.9182732060131592	0.9107835883000165	0.9251601753222196	0.8863555842255845	0.8778264357949729	0.8943256892459178
427	0.9180845326607826	0.9105869458290158	0.9249795855136059	0.8863555842255845	0.8778264357949729	0.8943256892459178
428	0.9178958205266295	0.9103902735883801	0.9247989480430518	0.8863555842255845	0.8778264357949729	0.8943256892459178
429				0.8861734314133716	0.877638334703124	0.8941496347756543
430	0.9177070695867724	0.9101935715240759	0.9246182629162228	0.8859912036873975	0.8774501601495823	0.8939735037187126
431	0.9173294900477528	0.9098001203132609	0.9242567851202478	0.8852622927834988	0.8766975346425184	0.8932689082595435
432				0.8850800275389478	0.8765093559333265	0.893092706873116
433	0.9171405836453542	0.9096032857957388	0.9240759216104312	0.884897762294397	0.8763211844374497	0.8929164984191225
434	0.9169516383252775	0.9094064212326215	0.9238950104419348
435	0.9169516383252775	0.9094064212326215	0.9238950104419348	0.884897762294397	0.8763211844374497	0.8929164984191225
436	0.9169516383252775	0.9094064212326215	0.9238950104419348	0.884897762294397	0.8763211844374497	0.8929164984191225
437	0.9169516383252775	0.9094064212326215	0.9238950104419348	0.884897762294397	0.8763211844374497	0.8929164984191225
439	0.9167624591137381	0.9092093128491783	0.923713873935917	0.884897762294397	0.8763211844374497	0.8929164984191225
440	0.9161949214791242	0.9086180632173692	0.9231703915227556	0.8847152338780837	0.8761327365705857	0.8927400388610477
441	0.9161949214791242	0.9086180632173692	0.9231703915227556	0.8845326677959792	0.8759442553449017	0.892563537298107
442	0.9160057031971179	0.9084209622246722	0.9229891709255776	0.884350064024758	0.875755740727933	0.8923869937164997
443	0.9160057031971179	0.9084209622246722	0.9229891709255776	0.8841674602535365	0.8755672333182568	0.8922104430785429
444	0.9156268753628755	0.9080263688857868	0.9226263368522841	0.8839848187620558	0.875378692463539	0.8920338504134419
445	0.915437383045954	0.907829004988943	0.9224448302982029	0.8838021017676858	0.8751900774541695	0.8918571806840387
446				0.8836193469906445	0.8750014289237436	0.891680468880157
447	0.915437383045954	0.907829004988943	0.9224448302982029
448	0.915437383045954	0.907829004988943	0.9224448302982029	0.8834365922136044	0.8748127875633076	0.8915037500579757
449	0.9150580057632991	0.9074338842834667	0.9220814231306118	0.8828883278824827	0.8742469063467062	0.8909735516299797
450	0.9150580057632991	0.9074338842834667	0.9220814231306118	0.8827055731054435	0.874058293511318	0.8907968048826544
451	0.914868120308689	0.9072361269413114	0.9218995220776977	0.8825228183284027	0.8738696877687784	0.8906200511907616
452	0.914868120308689	0.9072361269413114	0.9218995220776977	0.8823400635513623	0.8736810891038492	0.8904432905688748
453				0.8821573087743213	0.873492497501352	0.890266523031507
454	0.914868120308689	0.9072361269413114	0.9218995220776977
455	0.914868120308689	0.9072361269413114	0.9218995220776977
456	0.914868120308689	0.9072361269413114	0.9218995220776977	0.881974553997281	0.8733039129461713	0.8900897485931161
457	0.9146779585709411	0.9070380793599113	0.9217173570512311	0.8816089686899246	0.8729266833750307	0.8897361087509563
458	0.9144877968331931	0.906840044213684	0.9215351800426959	0.8814261760362457	0.8727380791097062	0.889559278527729
459	0.9142975559767685	0.9066419348082153	0.9213529189099322	0.8812433833825672	0.8725494818379997	0.8893824414554193
460	0.9142975559767685	0.9066419348082153	0.9213529189099322	0.8810605528051028	0.8723608507302167	0.8892055623383615
462	0.9142975559767685	0.9066419348082153	0.9213529189099322	0.8810605528051028	0.8723608507302167	0.8892055623383615
463	0.914107116994061	0.9064436207937493	0.9211704650932339	0.8810605528051028	0.8723608507302167	0.8892055623383615
464	0.9137261596625353	0.9060469429896891	0.9208054492760264	0.8805118333410337	0.8717947541234609	0.8886746726120229
465	0.9137261596625353	0.9060469429896891	0.9208054492760264	0.880328888850416	0.8716060282599761	0.8884976604715786
466	0.9135355617986097	0.9058484920763916	0.920622814771548
467	0.9133449241605051	0.9056500099297766	0.9204401321104083
468				0.8801459443597984	0.8714173093263828	0.8883206415452921
469	0.913154206907601	0.9054514529094808	0.9202573649544404	0.8799629237849674	0.8712285154501272	0.8881435451850009
470	0.912963489654695	0.9052529081543832	0.9200745859880561	0.8792306891905969	0.8704732451220667	0.8874349507169458
471	0.912963489654695	0.9052529081543832	0.9200745859880561
472				0.8790476305420047	0.870284444729694	0.8872577852687242
473	0.912963489654695	0.9052529081543832	0.9200745859880561
474	0.9127725729901914	0.9050541573569717	0.9198916132132516	0.8784981112897383	0.8697177153985064	0.8867259297533997
475	0.9125816563256886	0.9048554187999223	0.9197086286559715	0.8783149382056499	0.8695288192859298	0.886548631203394
476	0.9121998229966826	0.9044579782481528	0.9193426243409136	0.8783149382056499	0.8695288192859298	0.886548631203394
477	0.9121998229966826	0.9044579782481528	0.9193426243409136	0.8783149382056499	0.8695288192859298	0.886548631203394
478	0.9120087463684895	0.9042591011494833	0.9191594585780144	0.8781316504472599	0.8693398066727067	0.8863712194269477
479	0.911244439855714	0.9034637136282261	0.9184266791569343
480	0.911244439855714	0.9034637136282261	0.9184266791569343
481	0.9110533231527252	0.9032648529473213	0.9182434187734693	0.8779483626888709	0.8691508008722139	0.8861938009816929
482	0.9108622064497344	0.9030660042104593	0.9180601468866958	0.8777650749304802	0.8689618018703805	0.8860163758810699
483				0.8775817871720906	0.8687728096531965	0.8858389441384735
484	0.9106710095130321	0.9028670796538535	0.9178767902107532
486	0.9104796920740577	0.9026680352404004	0.9176933119569254	0.8775817871720906	0.8687728096531965	0.8858389441384735
487	0.9102883746350849	0.902469002711059	0.9175098222600414	0.8773984611250534	0.868583783044173	0.8856614701799509
488	0.9102883746350849	0.902469002711059	0.9175098222600414	0.8773984611250534	0.868583783044173	0.8856614701799509
489	0.9102883746350849	0.902469002711059	0.9175098222600414	0.8772150584366916	0.8683946808072556	0.8854839183640522
490	0.910096936491103	0.9022698500814257	0.917326210825036	0.876848253059966	0.8680164966023937	0.8851287948924248
491	0.9099054580697923	0.9020706652674785	0.9171425511717057	0.8764814476832428	0.867638339330741	0.8847736450556902
492	0.9097139393457196	0.901871448218734	0.9169588432990979	0.8764814476832428	0.867638339330741	0.8847736450556902
493	0.9095222995860089	0.901672110680244	0.9167750134196981	0.8762979297921873	0.8674491469501648	0.8845959531745758
494	0.9093305790338198	0.9014726966331594	0.9165910983292108	0.8761143350027909	0.8672598786374488	0.8844181832289708
495				0.8759306632344455	0.8670705343067171	0.8842403351445431
496	0.909138818051316	0.9012732501737353	0.9164071349445684	0.8759306632344455	0.8670705343067171	0.8842403351445431
497	0.9087552960863068	0.9008743924406516	0.9160391743084983	0.8755631655783782	0.8666917001422789	0.8838844759896004
498	0.9085635351038036	0.9006749810938288	0.9158551771247688	0.8755631655783782	0.8666917001422789	0.8838844759896004
499	0.9085635351038036	0.9006749810938288	0.9158551771247688	0.8751955136087889	0.8663127269409517	0.8835284471421535
502	0.9083717336397756	0.9004755371614787	0.9156711317110695
503	0.9081798916685739	0.9002760605939156	0.9154870380652572	0.8748278616391979	0.8659337804448589	0.8831723921706662
504	0.9079880091645235	0.9000765513415504	0.9153028961850449	0.8746439583678844	0.8657442341489979	0.8829942830361813
505	0.9079880091645235	0.9000765513415504	0.9153028961850449	0.8744600550965709	0.8655546945009998	0.8828161673988721
506	0.907603675615671	0.8996769466637665	0.9149340588345782	0.8744600550965709	0.8655546945009998	0.8828161673988721
507				0.874276035724706	0.8653650367715195	0.8826379372772124
509	0.907603675615671	0.8996769466637665	0.9149340588345782	0.874276035724706	0.8653650367715195	0.8826379372772124
510	0.9072189347612349	0.899276943509526	0.9145648042581158	0.874091977611922	0.8651753440664461	0.8824596646257775
512	0.9070265643340165	0.8990769592573449	0.9143801603044673	0.8739079194991378	0.8649856579929398	0.8822813854891297
513	0.9070265643340165	0.8990769592573449	0.9143801603044673	0.8737238226127886	0.864795936892597	0.8821030638086894
514	0.906834071429871	0.8988768528016029	0.9141953931871343	0.8733554736150596	0.864416347808631	0.8817462566430962
515	0.9066415785257262	0.8986767578445723	0.914010615009499
516	0.9056791140049987	0.8976764543155747	0.9130865593484184	0.8731712602690106	0.8642265214492962	0.881567807234207
517	0.9052940463544867	0.8972763229054898	0.9127167858189974
518	0.9052940463544867	0.8972763229054898	0.9127167858189974	0.8728027558333621	0.8638468050047262	0.8812108167574516
519	0.9052940463544867	0.8972763229054898	0.9127167858189974	0.8724342513977144	0.8634671148354882	0.8808538005892617
520	0.9051014305999432	0.8970761847043606	0.9125318077663422	0.8722499991798901	0.8632772795715624	0.8806752829019107
521	0.9045234603377458	0.8964757031668201	0.9119766962273136
522	0.9045234603377458	0.8964757031668201	0.9119766962273136
523	0.9045234603377458	0.8964757031668201	0.9119766962273136	0.8720657469620657	0.8630874508375012	0.8804967588288478
524				0.8718814947442411	0.8628976286204176	0.8803182283823604
525	0.9043307214798016	0.8962754754364372	0.9117915623375182
526	0.9041379415349116	0.8960752140271054	0.9116063800920254	0.8713287380907684	0.8623282009428969	0.8797825989245476
527	0.9041379415349116	0.8960752140271054	0.9116063800920254	0.8705917292194724	0.8615690545038948	0.8790683378237446
528	0.9039450793460171	0.8958748740505632	0.9114211117892156	0.8702232247838242	0.8611895198282729	0.8787111695650394
529	0.9037521760000194	0.8956745002894552	0.9112357950964525
531	0.9037521760000194	0.8956745002894552	0.9112357950964525	0.8700388945095643	0.8609996783405586	0.8785325033517725
533	0.9033661221016854	0.8952735164759936	0.9108649031846318	0.8698545251740046	0.8608098013375552	0.8783537945060288
534	0.9029799856955721	0.8948724868432154	0.9104938931845622	0.8696700385302767	0.8606198048723146	0.878174970153488
535	0.9029799856955721	0.8948724868432154	0.9104938931845622	0.8694855518865494	0.860429814795221	0.8779961395533585
536	0.9029799856955721	0.8948724868432154	0.9104938931845622	0.8691165785990947	0.8600498537561823	0.8776384596573328
537	0.9027867935719741	0.8946718534619761	0.9103082587057829
538	0.9025936014483767	0.894471231046791	0.9101226136734687	0.8689320527862286	0.8598598407585919	0.8774595738947023
539	0.9025936014483767	0.894471231046791	0.9101226136734687	0.8685629227723008	0.859479749719158	0.8771017107289331
540	0.9022068861092816	0.8940696582906427	0.9097509884044438
541	0.9020134869911444	0.8938688431406886	0.9095651219912487	0.8683783577653367	0.8592897136948043	0.8769227698589375
544	0.9018200463977522	0.8936679937006325	0.9093792070568585	0.8683783577653367	0.8592897136948043	0.8769227698589375
545	0.901433165210966	0.8932663273880186	0.9090073458476416	0.8681937142701713	0.859099599817952	0.8767437496788039
546	0.901433165210966	0.8932663273880186	0.9090073458476416
547	0.901239600004779	0.893065374749398	0.9088212852985944	0.8680090314975114	0.8589094501368375	0.8765646867248609
548	0.901239600004779	0.893065374749398	0.9088212852985944	0.8674547473139235	0.85833878600923	0.8760272410812573
549	0.901239600004779	0.893065374749398	0.9088212852985944
550	0.9010458683624744	0.8928642516692838	0.9086350616453849	0.8674547473139235	0.85833878600923	0.8760272410812573
551				0.86726986778551	0.8581484505592829	0.8758479701338442
552	0.9010458683624744	0.8928642516692838	0.9086350616453849
553				0.8670849488371546	0.8579580791346197	0.8756686563003654
554	0.9010458683624744	0.8928642516692838	0.9086350616453849	0.8669000298887996	0.8577677139912614	0.8754893363263907
555	0.9010458683624744	0.8928642516692838	0.9086350616453849	0.866715110940444	0.8575773551173053	0.8753100102232572
556	0.9010458683624744	0.8928642516692838	0.9086350616453849
557	0.9006575702076097	0.8924611288250391	0.9082618171039716	0.866715110940444	0.8575773551173053	0.8753100102232572
558	0.9004634211301785	0.8922595836891298	0.908075179180818	0.8665301525300856	0.8573869602002459	0.8751306412180948
559	0.9002691463899134	0.8920579125435907	0.9078884155482476
560	0.9002691463899134	0.8920579125435907	0.9078884155482476	0.8665301525300856	0.8573869602002459	0.8751306412180948
561				0.8663451546324494	0.8571965292085837	0.8749512292921673
562	0.9002691463899134	0.8920579125435907	0.9078884155482476	0.8663451546324494	0.8571965292085837	0.8749512292921673
563	0.9000747038097003	0.8918560694686548	0.907701487502284	0.8661601172222334	0.8570060621108107	0.8747717744266905
564	0.899880261229486	0.891654237216651	0.907514549058568	0.8654199675813681	0.8562442559938189	0.8740538940871452
565	0.8996857766258051	0.8914523700081329	0.9073275616767686
566	0.8994912499713993	0.8912504677959436	0.9071405253490338	0.8654199675813681	0.8562442559938189	0.8740538940871452
567	0.8994912499713993	0.8912504677959436	0.9071405253490338	0.865234851010763	0.8560537351495157	0.8738743350242555
568	0.8994912499713993	0.8912504677959436	0.9071405253490338	0.865234851010763	0.8560537351495157	0.8738743350242555
569	0.8994912499713993	0.8912504677959436	0.9071405253490338	0.8650496551950494	0.855863135583326	0.8736946960132654
570	0.8994912499713993	0.8912504677959436	0.9071405253490338	0.8648644593793365	0.8556725422088765	0.8735150509503219
571	0.8991015223934231	0.8908459616983133	0.9067658027737947	0.8644939884179399	0.855291288997368	0.8731556687270091
572	0.8989066586044339	0.8906437248161578	0.9065784259632437	0.8639382819758448	0.8547194553725398	0.8726165502396659
573	0.8989066586044339	0.8906437248161578	0.9065784259632437	0.8633825755337515	0.854147676905209	0.8720773778298891
574	0.8989066586044339	0.8906437248161578	0.9065784259632437
575	0.8989066586044339	0.8906437248161578	0.9065784259632437	0.8631973003029504	0.8539570537161331	0.8718976046748103
576	0.8985166774076417	0.8902390072366222	0.9062034085802845
577	0.8983216021411623	0.8900365723853134	0.906015806715381	0.862826749841348	0.8535758255940271	0.8715380405154889
578				0.8624561993797448	0.8531946217390053	0.8711784526280837
579	0.8977363763417219	0.8894293318770561	0.9054529396227312	0.8624561993797448	0.8531946217390053	0.8711784526280837
580				0.8624561993797448	0.8531946217390053	0.8711784526280837
581	0.8977363763417219	0.8894293318770561	0.9054529396227312
582	0.8975412162599086	0.889226847359365	0.905265218949717	0.8624561993797448	0.8531946217390053	0.8711784526280837
583	0.8975412162599086	0.889226847359365	0.905265218949717	0.8622707648066686	0.8530038582742262	0.8709985011145196
584	0.897150811207164	0.8888218177477063	0.9048896691261109	0.8620853302335912	0.8528131008650421	0.870818543681353
585	0.8969554811807736	0.8886191801071132	0.9047017618765084	0.8620853302335912	0.8528131008650421	0.870818543681353
586	0.8967601511543849	0.8884165530100558	0.904513844501979	0.8618998158522198	0.8526222640539706	0.8706385058574734
587	0.8967601511543849	0.8884165530100558	0.904513844501979
588	0.896564735998327	0.8882138438554534	0.9043258388109293	0.8617143014708486	0.8524314332874504	0.8704584621253898
589	0.896564735998327	0.8882138438554534	0.9043258388109293
590	0.8963691503229357	0.8880109597856197	0.9041376663509438
591	0.8963691503229357	0.8880109597856197	0.9041376663509438	0.8615287471423674	0.8522405657889695	0.8702783752114571
592	0.8961734792575958	0.8878079933814341	0.9039494053345107	0.8611576384854026	0.8518588488653293	0.8699181837177301
593	0.8959778081922548	0.8876050374811215	0.9037611342353402
594	0.8959778081922548	0.8876050374811215	0.9037611342353402	0.8607864498481249	0.8514770703618791	0.8695578940742237
595	0.8959778081922548	0.8876050374811215	0.9037611342353402	0.8607864498481249	0.8514770703618791	0.8695578940742237
596	0.8957820088460595	0.8874019525897222	0.9035727351891206	0.8606008155048309	0.8512861472625534	0.8693777030986007
597	0.8955862094998627	0.8871988781729645	0.9033843260891591	0.8606008155048309	0.8512861472625534	0.8693777030986007
598	0.895194610807472	0.8867927606471134	0.903007477834975
599	0.8949987686261529	0.8865896709260124	0.902818999354798	0.8604150609579921	0.8510951014978321	0.8691973940529997
600	0.8948028406995719	0.8863864983895808	0.9026304320868614	0.860043471642096	0.8507129420765104	0.8688366835096979
602				0.8593002930103039	0.849948694838919	0.8681151924458989
603	0.8946069127729892	0.8861833362126237	0.902441854873226	0.8589287036944069	0.8495666068519168	0.8677544120879034
604	0.8946069127729892	0.8861833362126237	0.902441854873226	0.8587429090364589	0.8493755717293104	0.867574013237658
605				0.8585571143785102	0.8491845425066153	0.8673936086199271
606	0.8940188714192823	0.8855736317331955	0.9018758269289703	0.8583713197205616	0.8489935191733649	0.8672131982446792
607				0.8581855250626143	0.848802501719129	0.8670327821218499
608	0.8936268438501453	0.8851672134544388	0.9014984256339852	0.8579997304046656	0.8486114901335101	0.8668523602613373
609	0.8932346442258955	0.8847606491576363	0.9011208268242371	0.8579997304046656	0.8486114901335101	0.8668523602613373
610	0.8928422723198	0.8843539384778185	0.9007430304079692	0.857813895505292	0.8484204413677889	0.8666718950774842
611	0.8924495552437851	0.8839468935826134	0.9003648774064287
612	0.892253067010575	0.8837432455157233	0.9001756669637273	0.857813895505292	0.8484204413677889	0.8666718950774842
613	0.8920565787773646	0.8835396075702712	0.8999864468032033	0.8574419839962938	0.8480381028972223	0.8663107217154283
614	0.8918600905441534	0.8833359797190501	0.8997972169498946	0.8572560282417943	0.8478469424402502	0.866130126453829
615	0.8914671140777309	0.8829287541911511	0.8994187282644799	0.8570700724872953	0.847655787821771	0.8659495254849078
616	0.8914671140777309	0.8829287541911511	0.8994187282644799	0.8568840763778143	0.8474645958804391	0.8657688811092532
617	0.8912705391903933	0.882725062415905	0.8992293897069495
618				0.8568840763778143	0.8474645958804391	0.8657688811092532
619	0.8910739643030557	0.882521380646134	0.8990400415396603	0.8566978781865108	0.847273193679487	0.865588042208056
620	0.8908773460408533	0.8823176617879508	0.8988506438497238	0.8566978781865108	0.847273193679487	0.865588042208056
621	0.8908773460408533	0.8823176617879508	0.8988506438497238
622	0.8902871004493945	0.8817061409097963	0.8982820335418427	0.8566978781865108	0.847273193679487	0.865588042208056
623	0.8900902649197779	0.8815022260934255	0.8980923975749151
624	0.8898933422947966	0.8812982267003494	0.8979026718782441	0.8565115179780736	0.8470816240722354	0.86540704620914
625	0.8898933422947966	0.8812982267003494	0.8979026718782441	0.8563251172124633	0.8468900169485677	0.8652260065972331
626	0.8896962015455062	0.8810940005891537	0.8977127357739441	0.8563251172124633	0.8468900169485677	0.8652260065972331
627	0.8896962015455062	0.8810940005891537	0.8977127357739441	0.8561386352618515	0.8466983288629	0.865044885411548
628				0.8557655901048749	0.8463148833457088	0.8646825499836611
629	0.8896962015455062	0.8810940005891537	0.8977127357739441
630	0.8896962015455062	0.8810940005891537	0.8977127357739441
631	0.8896962015455062	0.8810940005891537	0.8977127357739441	0.8553925449478982	0.8459314611556493	0.8643201917748989
632	0.8896962015455062	0.8810940005891537	0.8977127357739441	0.8550194997909204	0.845548062211468	0.8639578108624694
633	0.8896962015455062	0.8810940005891537	0.8977127357739441	0.8550194997909204	0.845548062211468	0.8639578108624694
634	0.8894985352043501	0.8808892142038439	0.8975223060933495	0.8548329365136359	0.8453563279279191	0.8637765738727414
635	0.8893008688631929	0.8806844378209254	0.897331866821899	0.8544598099590693	0.8449728767105583	0.8634140829472146
636	0.8891032025220376	0.88047967141397	0.8971414179838572	0.8542731651775146	0.8447810726474708	0.8632327528333571
637	0.8885100716330967	0.8798652887793184	0.8965698928260802	0.8542731651775146	0.8447810726474708	0.8632327528333571
638	0.8883123173327117	0.8796604666442206	0.8963793249091593	0.8538997124277097	0.8443973074181707	0.8628699231441527
639				0.8538997124277097	0.8443973074181707	0.8628699231441527
640	0.8883123173327117	0.8796604666442206	0.8963793249091593	0.8537129043523588	0.8442053461344986	0.8626884234728449
641	0.8883123173327117	0.8796604666442206	0.8963793249091593	0.8535260962770088	0.8440133906095768	0.8625069181784998
642	0.8881142543857027	0.8794553196668973	0.896188463164464	0.8533392473067214	0.8438213971336869	0.8623253690320541
643	0.887718128491687	0.8790450553978866	0.8958067112143198	0.8531523983364323	0.8436294094020816	0.8621438142766977
644	0.887718128491687	0.8790450553978866	0.8958067112143198	0.8527787003958555	0.8432454511323646	0.8617806879766501
645	0.8875198886237787	0.878839746225004	0.8956156580294632	0.8527787003958555	0.8432454511323646	0.8617806879766501
646	0.8875198886237787	0.878839746225004	0.8956156580294632
647	0.8875198886237787	0.878839746225004	0.8956156580294632	0.8527787003958555	0.8432454511323646	0.8617806879766501
648	0.8873215158279303	0.8786343027890198	0.8954244728982437	0.8527787003958555	0.8432454511323646	0.8617806879766501
649				0.8527787003958555	0.8432454511323646	0.8617806879766501
650	0.887123098673229	0.8784288211254385	0.8952332374332221
651	0.8869246815185263	0.8782233493116858	0.8950419925277315
652	0.8863292968587452	0.877606848353974	0.8944680786167333	0.8527787003958555	0.8432454511323646	0.8617806879766501
653	0.8861308353054859	0.8774013675834429	0.8942767552384508
654	0.8861308353054859	0.8774013675834429	0.8942767552384508
655	0.8861308353054859	0.8774013675834429	0.8942767552384508	0.8527787003958555	0.8432454511323646	0.8617806879766501
656	0.8861308353054859	0.8774013675834429	0.8942767552384508
657	0.8861308353054859	0.8774013675834429	0.8942767552384508	0.8525916054637812	0.843053217782394	0.8615988864319154
658	0.8859321512616958	0.8771956554274829	0.8940852174078154
659	0.8857334672179049	0.8769899530251085	0.8938936702285368	0.8525916054637812	0.843053217782394	0.8615988864319154
660	0.8853360099743709	0.8765784807807567	0.8935104657035784	0.8524044694660932	0.8428609462933752	0.8614170408842
662	0.8851371474384371	0.8763726141124432	0.893318726009001
663	0.8851371474384371	0.8763726141124432	0.893318726009001	0.8516555966618173	0.8420915663206238	0.8606892952759619
664	0.8851371474384371	0.8763726141124432	0.893318726009001
665	0.884937971662686	0.876166417747531	0.8931266881765371
666	0.8847386164088757	0.8759600366486145	0.8929344755244274	0.8514682961127389	0.8418991476458672	0.8605072679079698
667	0.8845391712744294	0.8757535679092895	0.8927421706603973	0.8512809543534186	0.8417066906555233	0.8603251964253594
668				0.850906188359867	0.8413217056758784	0.8599609596282778
669	0.8845391712744294	0.8757535679092895	0.8927421706603973	0.8507188053630913	0.8411292217205132	0.8597788329016647
670	0.8845391712744294	0.8757535679092895	0.8927421706603973	0.8503438742016262	0.8407440944392061	0.8594144083080321
671	0.8841398307907841	0.8753401718733795	0.8923571177829702	0.8503438742016262	0.8407440944392061	0.8594144083080321
672				0.8501563259276518	0.8405514509940316	0.8592321103424124
673				0.8499687776536768	0.8403588132180433	0.8590498068456417
674				0.8497811879874534	0.8401661369005834	0.8588674590972012
675	0.8841398307907841	0.8753401718733795	0.8923571177829702
676	0.8837404001014731	0.874926717056589	0.891971944436367	0.8495935569015659	0.8399734220096435	0.858685067074527
677	0.8837404001014731	0.874926717056589	0.891971944436367
678	0.8837404001014731	0.874926717056589	0.891971944436367	0.8495935569015659	0.8399734220096435	0.858685067074527
679	0.8835405040598314	0.8747198084675056	0.8917791771652448
680	0.8835405040598314	0.8747198084675056	0.8917791771652448	0.8494058843685645	0.8397806685131936	0.8585026307550069
681	0.8835405040598314	0.8747198084675056	0.8917791771652448	0.8490304563533748	0.8393950898879171	0.8581376639723716
682				0.8484673143305882	0.8388167641762674	0.8575901726033176
683	0.8835405040598314	0.8747198084675056	0.8917791771652448	0.8480918863153981	0.8384312417432472	0.8572251509976216
684				0.847716458300208	0.8380457416564614	0.8568601075865873
685	0.8829402727391386	0.8740985525538942	0.8912003185920286	0.8475287442926122	0.8378529999697836	0.8566775777259947
686	0.8829402727391386	0.8740985525538942	0.8912003185920286	0.8473410302850173	0.8376602638419797	0.8564950424403253
687	0.882740059525365	0.8738913392150235	0.8910072216357976	0.846777763480042	0.8370819555713529	0.855947287276218
688				0.8465899245795354	0.8368891083316106	0.8557646134201787
689	0.8823396330978185	0.8734769415287694	0.8906209999815508	0.8464020856790301	0.8366962666206812	0.855581934168664
690	0.8819392066702727	0.873062582335425	0.8902347414867483	0.846214246778525	0.8365034304295063	0.8553992495302629
691	0.8817389934565008	0.8728554171131221	0.8900415984794462	0.8460264078780189	0.8363105997490569	0.8552165595135375
692	0.8815387347707279	0.8726482122180523	0.8898484043597696	0.845838527263344	0.8361177300672559	0.8550338250597406
693				0.845838527263344	0.8361177300672559	0.8550338250597406
694	0.8815387347707279	0.8726482122180523	0.8898484043597696
695	0.8815387347707279	0.8726482122180523	0.8898484043597696	0.845838527263344	0.8361177300672559	0.8550338250597406
696	0.8815387347707279	0.8726482122180523	0.8898484043597696	0.8456505213670874	0.8359247322278677	0.8548509679062636
697	0.8813381571291423	0.8724406715889355	0.8896549067294516	0.8454624736638701	0.8357316952922129	0.8546680662265288
698	0.8811374881498317	0.872233041662457	0.8894613156364715	0.8454624736638701	0.8357316952922129	0.8546680662265288
699	0.8807359673076584	0.8718176125524482	0.8890739371873381
700	0.8805351153196745	0.8716098132165515	0.8888801497330471	0.845086294587712	0.8353455486609002	0.8543021684047445
701				0.844898205049634	0.8351524835814784	0.8541192114578884
702	0.8805351153196745	0.8716098132165515	0.8888801497330471	0.8447099898112637	0.8349592899006144	0.8539361314200545
703	0.8805351153196745	0.8716098132165515	0.8888801497330471	0.8443334754409436	0.8345728295064517	0.853569876709453
704	0.8803339880662893	0.8714017254903911	0.8886860990588978	0.8443334754409436	0.8345728295064517	0.853569876709453
705	0.8801328148514673	0.8711935975874203	0.8884919968086411	0.8439567090529732	0.8341861222217692	0.8532033645433001
706				0.8437682837997796	0.8339927319330395	0.8530200610495579
707	0.8797302844079039	0.8707771712857522	0.888103595035888
708	0.8795289270528086	0.870568872733693	0.8879092954137516
709	0.8793275235888627	0.8703605338078486	0.8877149441169438	0.8437682837997796	0.8339927319330395	0.8530200610495579
710	0.8793275235888627	0.8703605338078486	0.8877149441169438	0.8435798164591954	0.8337993022258933	0.8528367127933743
711	0.8789245320565117	0.8699436847212767	0.88732604380802
712	0.8789245320565117	0.8699436847212767	0.88732604380802	0.8433912648685693	0.8336057881332004	0.8526532802756455
713				0.8432026711152453	0.8334122345417031	0.8524698029262203
714	0.8789245320565117	0.8699436847212767	0.88732604380802	0.8430140773619199	0.8332186864112465	0.8522863202518787
715	0.8789245320565117	0.8699436847212767	0.88732604380802	0.8428254836085961	0.8330251437330524	0.8521028322609361
716	0.8787228050581048	0.869735024231984	0.8871313665204819	0.842636805416608	0.8328315164614435	0.8519192598401055
717	0.8787228050581048	0.869735024231984	0.8871313665204819	0.8424481272246209	0.8326378946348716	0.8517356821101973
718	0.8781173460743718	0.8691087989625575	0.8865470235119476	0.8422594067660127	0.8324442331789638	0.8515520594715518
719	0.8779155264131283	0.8689000761308526	0.8863522244192289	0.8422594067660127	0.8324442331789638	0.8515520594715518
721	0.8775118870906395	0.8684826587154733	0.8859625992259113	0.8422594067660127	0.8324442331789638	0.8515520594715518
722	0.8773100210020517	0.8682739138792477	0.8857677302740309	0.8420705170134297	0.8322503966517949	0.8513682728900992
723	0.8771081084540641	0.8680651281687776	0.8855728094420924	0.8420705170134297	0.8322503966517949	0.8513682728900992
724	0.8771081084540641	0.8680651281687776	0.8855728094420924	0.8416924831112914	0.8318624686928491	0.8510004454079336
725	0.8767041903751073	0.867647484245222	0.8851828550509993
726	0.8765021848012877	0.8674386259565802	0.8849878214798474
727	0.8760980805206048	0.8670208365854551	0.884597641593611	0.8415033812278698	0.8316684223293426	0.850816444113054
728	0.8760980805206048	0.8670208365854551	0.884597641593611	0.8407466335828804	0.8308919286809825	0.8500800671757337
729	0.875895935139774	0.8668118550230602	0.8844024521657848
730	0.875895935139774	0.8668118550230602	0.8844024521657848	0.8401790728491382	0.8303096153828636	0.8495277289917198
731				0.8399898006993636	0.8301154308998521	0.8493435258334762
732	0.875895935139774	0.8668118550230602	0.8844024521657848	0.8396112563998143	0.8297270781125274	0.8489751037517
734	0.875895935139774	0.8668118550230602	0.8844024521657848	0.8394219842500407	0.8295329097911983	0.8487908848442545
735	0.8752886580874469	0.8661840570187564	0.8838160534368681	0.8390433545773976	0.8291444982777793	0.8484223512866836
736	0.8750861387311094	0.8659747083064907	0.8836204828878448	0.8386647249047543	0.8287561081982869	0.8480537968401831
737	0.8750861387311094	0.8659747083064907	0.8836204828878448	0.8386647249047543	0.8287561081982869	0.8480537968401831
738	0.8748834786711912	0.8657652167773257	0.8834247734262047
739	0.8748834786711912	0.8657652167773257	0.8834247734262047
740	0.8748834786711912	0.8657652167773257	0.8834247734262047
741				0.8384752817773751	0.8285617844827293	0.8478693915001564
742				0.8384752817773751	0.8285617844827293	0.8478693915001564
743	0.8748834786711912	0.8657652167773257	0.8834247734262047	0.8384752817773751	0.8285617844827293	0.8478693915001564
745	0.8746805836158403	0.8655554805332116	0.8832288378806267	0.8382857530066307	0.8283673748642618	0.8476849006369491
746				0.8382857530066307	0.8283673748642618	0.8476849006369491
747				0.8382857530066307	0.8283673748642618	0.8476849006369491
748	0.8746805836158403	0.8655554805332116	0.8832288378806267	0.838096052677822	0.8281727878035047	0.8475002436844764
749	0.8746805836158403	0.8655554805332116	0.8832288378806267	0.8379063523490137	0.8279782061051189	0.847315581509012
750				0.8379063523490137	0.8279782061051189	0.847315581509012
751	0.8742745109214964	0.8651357304712274	0.8828366789724142	0.8377165660857407	0.8277835382028066	0.8471308335311071
752	0.8734621768811508	0.864296137421044	0.8820520807413008	0.8375267798224676	0.8275888756563091	0.8469460803370388
753	0.8730558209021421	0.8638761919244434	0.8816595541568205
754	0.8730558209021421	0.8638761919244434	0.8816595541568205	0.8373369935591947	0.8273942184572687	0.8467613219346983
755	0.8728524062187999	0.8636659772368281	0.8814630588177023
756				0.8367675056923445	0.8268101413692298	0.8462068944837161
757	0.8728524062187999	0.8636659772368281	0.8814630588177023
758	0.8728524062187999	0.8636659772368281	0.8814630588177023	0.8367675056923445	0.8268101413692298	0.8462068944837161
759	0.8728524062187999	0.8636659772368281	0.8814630588177023	0.8363875022837642	0.826420415957622	0.8458369268019157
761				0.8361974142150621	0.8262254692483927	0.8456518541703101
762				0.8361974142150621	0.8262254692483927	0.8456518541703101
763	0.8726487067074301	0.8634554640430222	0.8812662912856947	0.8360072829248826	0.8260304818272478	0.8454667358104982
765	0.8726487067074301	0.8634554640430222	0.8812662912856947	0.835817151634701	0.825835499728004	0.8452816122690522
766	0.8722410221913333	0.8630341568754419	0.880872465804118	0.8354368025327058	0.8254454593167181	0.8449112685012692
767	0.8722410221913333	0.8630341568754419	0.880872465804118	0.8352466279817082	0.8252504470687121	0.8447260888691877
768	0.8722410221913333	0.8630341568754419	0.880872465804118	0.8352466279817082	0.8252504470687121	0.8447260888691877
769	0.8720370369195397	0.8628233626114079	0.8806754076114828
770	0.8720370369195397	0.8628233626114079	0.8806754076114828	0.8344855832181718	0.8244700819336868	0.8439849936653415
771	0.8720370369195397	0.8628233626114079	0.8806754076114828	0.8341048003830269	0.8240796537178926	0.8436141708230084
772	0.871832860605581	0.8626123711911288	0.8804781639365871	0.833914365497094	0.8238844012385682	0.8434287109098354
773	0.8716286842916215	0.8624013889798992	0.8802809114715169	0.8337239306111622	0.8236891540271145	0.8432432458681605
774	0.8714244601387887	0.8621903642890847	0.8800836059831345	0.8335333651413073	0.8234937730478831	0.843057653158465
775	0.8710159160880921	0.86176823901848	0.8796888801696758
776				0.8331521470461135	0.8231029340974262	0.8426863705695564
777	0.8710159160880921	0.86176823901848	0.8796888801696758	0.8329615379985165	0.8229075225101709	0.8425007215972055
778	0.8706071803226821	0.8613459433105264	0.8792939420564978
779				0.8327708416757154	0.8227120232639824	0.8423149856023966
780				0.8325801453529137	0.822516529267904	0.8421292444976399
781	0.8701984445572734	0.8609236840659964	0.8788989691288968
782	0.8699939325844043	0.8607124125123007	0.878701336310654	0.8321987527073094	0.8221255569942519	0.8417577469882852
783	0.8699939325844043	0.8607124125123007	0.878701336310654	0.8320079689492387	0.8219299856373815	0.8415719085223445
784	0.8697893725250142	0.860501098127943	0.8785036503206062
785	0.8695847162020661	0.8602896888980716	0.8783058665794752	0.831817053857694	0.82173427972207	0.8413859416832412
786	0.8693800598791198	0.8600782887320134	0.8781080741847272	0.8316260949380756	0.8215385323938628	0.8411999286069282
787				0.831244089382294	0.8211469600742751	0.8408278048379774
788	0.8693800598791198	0.8600782887320134	0.8781080741847272
789	0.8691752106661417	0.8598666894111243	0.8779100946160172	0.8310530427058108	0.8209511350327091	0.8406416941148632
790	0.8689703614531643	0.8596550991479072	0.8777121064010053	0.8310530427058108	0.8209511350327091	0.8406416941148632
791	0.8689703614531643	0.8596550991479072	0.8777121064010053	0.8308619521004517	0.8207552684606707	0.8404555370709136
792	0.8689703614531643	0.8596550991479072	0.8777121064010053
793	0.8689703614531643	0.8596550991479072	0.8777121064010053
794	0.8685597919462165	0.8592310056014133	0.8773152977501711	0.8308619521004517	0.8207552684606707	0.8404555370709136
795	0.8683545071927439	0.859018972452151	0.8771168804269799
796	0.8681492224392704	0.85880694835751	0.8769184544640815	0.8306708175359011	0.8205593603244152	0.840269333679454
797				0.8302884604277145	0.8201674660667767	0.8398968290783669
798	0.8681492224392704	0.85880694835751	0.8769184544640815	0.8300972818736213	0.8199715267464275	0.8397105691806128
799				0.8300972818736213	0.8199715267464275	0.8397105691806128
801				0.8295232173633353	0.8193831772630954	0.8391512625542064
802	0.8681492224392704	0.85880694835751	0.8769184544640815	0.8291405076898103	0.8189909702474417	0.8387783662034635
803	0.8679437433333682	0.8585947235607954	0.8767198399539577	0.8289491528530482	0.8187948745083732	0.8385919104700063
804	0.8677382155703248	0.8583824553057804	0.8765211717644573	0.8283750883427624	0.8182066182739857	0.8380325131241281
805				0.8281836892927744	0.8180104961363677	0.8378459957872875
806				0.8279922017345559	0.8178142850003629	0.8376593903066265
807				0.8278006698812759	0.8176180318965761	0.8374727382107919
808	0.8677382155703248	0.8583824553057804	0.8765211717644573	0.8274176061747128	0.8172255411108582	0.8370994190152803
809				0.8274176061747128	0.8172255411108582	0.8370994190152803
810	0.8675323464800352	0.8581698277508438	0.8763221789563097	0.8272259856082073	0.8170292090659766	0.8369126685877337
811	0.8675323464800352	0.8581698277508438	0.8763221789563097	0.8270343650417007	0.8168328821515317	0.8367259131690573
812	0.8669144459483553	0.8575316830604683	0.8757248771256056	0.8270343650417007	0.8168328821515317	0.8367259131690573
813	0.8667083811882054	0.8573188806143583	0.875525668593545	0.8270343650417007	0.8168328821515317	0.8367259131690573
814	0.8665022183953454	0.857105981431714	0.8753263606731121	0.8270343650417007	0.8168328821515317	0.8367259131690573
816	0.8660897946835912	0.8566801042782625	0.8749276281490698	0.8270343650417007	0.8168328821515317	0.8367259131690573
817				0.8270343650417007	0.8168328821515317	0.8367259131690573
818				0.8270343650417007	0.8168328821515317	0.8367259131690573
820	0.8660897946835912	0.8566801042782625	0.8749276281490698	0.8270343650417007	0.8168328821515317	0.8367259131690573
821	0.8660897946835912	0.8566801042782625	0.8749276281490698	0.8268422102171092	0.8166359921514322	0.8365386508712793
823	0.8656768794060298	0.8562537328731571	0.8745284060303797
824	0.8656768794060298	0.8562537328731571	0.8745284060303797
825				0.8268422102171092	0.8166359921514322	0.8365386508712793
826	0.8652638656276871	0.85582729123097	0.8741290583501157	0.8266500107261244	0.816439059818851	0.8363513415855451
827	0.8650573094410958	0.8556140307046903	0.8739293260091114	0.8264577218192333	0.8162420375566548	0.8361639432771184
828	0.8648507532545056	0.8554007791359999	0.8737295851271227	0.8262654329123424	0.8160450204697751	0.8359765399395177
829	0.8648507532545056	0.8554007791359999	0.8737295851271227	0.8260730992454635	0.8158479609470263	0.8357890895307467
830	0.8646440489635755	0.8551873767863696	0.87352969851948	0.8258807207873252	0.81565085895389	0.8356015920229766
831	0.8646440489635755	0.8551873767863696	0.87352969851948	0.8258807207873252	0.81565085895389	0.8356015920229766
832	0.8646440489635755	0.8551873767863696	0.87352969851948	0.8256882526631619	0.815453666765275	0.8354140052592349
834	0.8646440489635755	0.8551873767863696	0.87352969851948	0.8256882526631619	0.815453666765275	0.8354140052592349
835	0.8644371468221625	0.8549737700159686	0.8733296200965749	0.8254956947684186	0.8152563842734636	0.8352263291386984
836	0.8644371468221625	0.8549737700159686	0.8733296200965749
837	0.8640229459851598	0.8545461557170712	0.8729290702552074
838	0.8640229459851598	0.8545461557170712	0.8729290702552074	0.8253031368736735	0.8150591069492369	0.8350386479978746
840	0.8638157959141979	0.854332308469266	0.8727287365219342	0.8253031368736735	0.8150591069492369	0.8350386479978746
841	0.8636085961550437	0.8541184165885125	0.8725283482275029	0.8249178412915663	0.8146643765897775	0.8346631017529456
842	0.8634013466719244	0.8539044800279093	0.8723279053468618	0.8249178412915663	0.8146643765897775	0.8346631017529456
843	0.8634013466719244	0.8539044800279093	0.8723279053468618
845				0.8247251034781808	0.8144669234206958	0.8344752365311806
846	0.8634013466719244	0.8539044800279093	0.8723279053468618
847				0.8245323206115427	0.8142694275024771	0.8342873239674008
848	0.8634013466719244	0.8539044800279093	0.8723279053468618	0.8245323206115427	0.8142694275024771	0.8342873239674008
849	0.8634013466719244	0.8539044800279093	0.8723279053468618	0.8241465744966365	0.8138742593313045	0.8339113143260289
850	0.8631936484889379	0.8536900685857463	0.8721270382228357
851				0.8235679553242776	0.8132815456814125	0.8333472623666279
852	0.8631936484889379	0.8536900685857463	0.8721270382228357	0.8233750370869096	0.8130839366988655	0.8331591926154174
853				0.8231820736378608	0.8128862847779184	0.8329710753946208
854				0.8229890196806281	0.8126885417641184	0.8327828681343661
855	0.8627781521479093	0.8532611648385576	0.8717251856925675	0.8229890196806281	0.8126885417641184	0.8327828681343661
856	0.8625704039773932	0.8530467264018362	0.8715242466294232	0.8227959204268318	0.81249075572366	0.8325946133238299
857	0.8625704039773932	0.8530467264018362	0.8715242466294232
858	0.862362605759138	0.8528322429423102	0.8713232526792876	0.8227959204268318	0.81249075572366	0.8325946133238299
859	0.8621546572166349	0.8526176063513241	0.871122110921743	0.8227959204268318	0.81249075572366	0.8325946133238299
860	0.8621546572166349	0.8526176063513241	0.871122110921743	0.8226027304948238	0.8122928784133318	0.8324062683116176
861				0.8226027304948238	0.8122928784133318	0.8324062683116176
862	0.8621546572166349	0.8526176063513241	0.871122110921743	0.8224094497780723	0.8120949097234588	0.8322178329948949
863	0.8617385594090976	0.8521881435719316	0.8707196158818276	0.8224094497780723	0.8120949097234588	0.8322178329948949
864	0.8617385594090976	0.8521881435719316	0.8707196158818276	0.8224094497780723	0.8120949097234588	0.8322178329948949
865	0.8613219587035582	0.8517581743801761	0.8703166207802124
866	0.8611136079636691	0.8515431488517968	0.8701150637894494	0.8222159416722411	0.8118967044407253	0.8320291789831249
867	0.8611136079636691	0.8515431488517968	0.8701150637894494	0.8220224335664117	0.8116985043042397	0.831840519976621
868	0.8611136079636691	0.8515431488517968	0.8701150637894494	0.8218289254605815	0.8115003093065515	0.8316518559823578
869	0.8604881017109107	0.8508976363166867	0.8695099211165814	0.8216353717805392	0.8113020709973716	0.831463144170189
870				0.8214418181004962	0.8111038378172117	0.8312744273796749
871	0.8602794479520101	0.8506823197856279	0.8693080493671534	0.8214418181004962	0.8111038378172117	0.8312744273796749
872	0.8600707941931076	0.8504670121291503	0.869106169167811
873	0.8600707941931076	0.8504670121291503	0.869106169167811
874	0.8598620898023792	0.850251658771624	0.8689042335924413	0.8210546195060584	0.8107072898491673	0.8308968931258996
875				0.8210546195060584	0.8107072898491673	0.8308968931258996
876	0.859653385411651	0.8500363142583937	0.86870228959494	0.8208609745486273	0.8105089750092374	0.8307080756285429
877	0.8592358752681779	0.8496055424913025	0.868298282405833	0.8208609745486273	0.8105089750092374	0.8307080756285429
878	0.8592358752681779	0.8496055424913025	0.868298282405833	0.8206672838986625	0.810310616718371	0.8305192102161268
879	0.8592358752681779	0.8496055424913025	0.868298282405833	0.8206672838986625	0.810310616718371	0.8305192102161268
880	0.8592358752681779	0.8496055424913025	0.868298282405833	0.8204734560092204	0.8101121176823982	0.8303302108270654
881				0.8200857086292542	0.8097150376046997	0.8299521110445454
882	0.8592358752681779	0.8496055424913025	0.868298282405833	0.8198917890954086	0.8095164565107087	0.829763010616636
883				0.8196977777870555	0.809317782995207	0.8295738189508248
884	0.8590267645659955	0.8493897866877509	0.8680959364494403	0.8196977777870555	0.809317782995207	0.8295738189508248
885	0.8590267645659955	0.8493897866877509	0.8680959364494403	0.8196977777870555	0.809317782995207	0.8295738189508248
886	0.8588175010423492	0.849173875082361	0.8678934403676433	0.8195036286213077	0.8091189680907288	0.8293844927183334
887	0.8583989739950573	0.8487420783898958	0.8674884229625688	0.8195036286213077	0.8091189680907288	0.8293844927183334
888	0.8583989739950573	0.8487420783898958	0.8674884229625688	0.8195036286213077	0.8091189680907288	0.8293844927183334
889	0.8583989739950573	0.8487420783898958	0.8674884229625688
890	0.8581896083916443	0.8485260833076594	0.8672858070003726
891	0.8581896083916443	0.8485260833076594	0.8672858070003726	0.8193093874199288	0.8089200604979774	0.8291950749938245
893	0.857979935875546	0.8483097664333596	0.8670828980124545
894	0.857979935875546	0.8483097664333596	0.8670828980124545	0.819115146218548	0.8087211580220374	0.8290056523061594
895	0.857979935875546	0.8483097664333596	0.8670828980124545	0.819115146218548	0.8087211580220374	0.8290056523061594
896	0.857979935875546	0.8483097664333596	0.8670828980124545	0.8187265716710056	0.8083232704841208	0.8286267054253885
897	0.857979935875546	0.8483097664333596	0.8670828980124545
898	0.857979935875546	0.8483097664333596	0.8670828980124545	0.8185321459831237	0.808124187298654	0.8284370944108247
899	0.857979935875546	0.8483097664333596	0.8670828980124545	0.8183377202952414	0.8079251092211204	0.8282474784423891
900				0.8181432021777474	0.8077259380385644	0.828057770612208
901	0.8577698526395336	0.8480930159513481	0.866879599723688
902	0.8577698526395336	0.8480930159513481	0.866879599723688	0.8181432021777474	0.8077259380385644	0.828057770612208
903	0.8575596149305527	0.8478761079500297	0.8666761497305622	0.8181432021777474	0.8077259380385644	0.828057770612208
904				0.817948545217914	0.8075266244407162	0.8278679272747801
905	0.8573493772215728	0.8476592088502195	0.8664726912740334	0.8177538882580816	0.8073273159543887	0.8276780789813377
906	0.8571390879458258	0.8474422630853637	0.8662691765476739	0.8177538882580816	0.8073273159543887	0.8276780789813377
907	0.8571390879458258	0.8474422630853637	0.8662691765476739	0.8177538882580816	0.8073273159543887	0.8276780789813377
908	0.8571390879458258	0.8474422630853637	0.8662691765476739	0.8175590457781531	0.8071278154637782	0.8274880512839149
909	0.8571390879458258	0.8474422630853637	0.8662691765476739
910	0.8571390879458258	0.8474422630853637	0.8662691765476739	0.817169360818297	0.806728829827332	0.8271079810143493
911	0.8569284886613178	0.8472249922548457	0.866065365877426	0.8169744718698556	0.8065292953000542	0.8269178947551794
912	0.8569284886613178	0.8472249922548457	0.866065365877426
913	0.8565069793211006	0.8467901425565517	0.8656574309250676
914				0.8165846009694173	0.8061301427434171	0.826537619939032
915	0.8560854699808836	0.8463553284390464	0.8652494621551219
916	0.85587466341354	0.8461378787838842	0.8650454169914303	0.8163895724045811	0.8059304751916203	0.8263473875484507
917	0.85587466341354	0.8461378787838842	0.8650454169914303	0.8161945438397452	0.8057308127341379	0.8261571502198283
918	0.8556636489501729	0.8459202140862999	0.8648411705654602	0.8159995152749085	0.805531155363781	0.8259669079598773
919	0.8556636489501729	0.8459202140862999	0.8648411705654602	0.8159995152749085	0.805531155363781	0.8259669079598773
920	0.8554524782569479	0.8457023900038533	0.8646367707910496	0.815609178266884	0.8051315585861257	0.8255861454079481
921	0.8554524782569479	0.8457023900038533	0.8646367707910496
922	0.8552410988454687	0.8454843500181343	0.8644321689723931
924	0.8552410988454687	0.8454843500181343	0.8644321689723931	0.8154140097628715	0.8049317678221977	0.8253957567414513
925	0.8550295625855515	0.8452661500062848	0.864227413211814	0.8150236727548477	0.8045322015084493	0.8250149646607284
926	0.8550295625855515	0.8452661500062848	0.864227413211814
927	0.8543946396430366	0.8446112650047477	0.8636128038137438	0.8150236727548477	0.8045322015084493	0.8250149646607284
928				0.8150236727548477	0.8045322015084493	0.8250149646607284
929	0.8543946396430366	0.8446112650047477	0.8636128038137438	0.8148283639427809	0.8043322769340528	0.8248244292662041
930	0.8541827362105862	0.8443927051473175	0.8634076736658151	0.8148283639427809	0.8043322769340528	0.8248244292662041
931				0.8148283639427809	0.8043322769340528	0.8248244292662041
932				0.8148283639427809	0.8043322769340528	0.8248244292662041
933	0.8539708327781346	0.8441741541738037	0.8632025350806812	0.8148283639427809	0.8043322769340528	0.8248244292662041
934				0.8144373714456876	0.8039320448704942	0.8244429910790464
935				0.8144373714456876	0.8039320448704942	0.8244429910790464
936	0.8539708327781346	0.8441741541738037	0.8632025350806812	0.8144373714456876	0.8039320448704942	0.8244429910790464
937	0.8537588241304734	0.8439554987812954	0.8629972904531766	0.8142417812988457	0.8037318367322148	0.8242521762723415
938	0.8535468154828129	0.843736852252574	0.8627920374072285	0.8140461911520057	0.8035316336707676	0.8240613565467038
939	0.8533347541621952	0.8435181578625073	0.8625867270828713	0.813850601005165	0.8033314356790522	0.8238705319087533
940	0.8533347541621952	0.8435181578625073	0.8625867270828713
941				0.8136550108583228	0.803131242749991	0.823679702365093
942	0.8533347541621952	0.8435181578625073	0.8625867270828713
943				0.8134594207114818	0.8029310548765308	0.823488867922311
944	0.8529102095083834	0.8430803412877295	0.8621756896354872	0.8132638305646418	0.802730872051636	0.8232980285869733
945	0.8526978314681665	0.8428613324632731	0.8619700602145234
946	0.8526978314681665	0.8428613324632731	0.8619700602145234	0.8132638305646418	0.802730872051636	0.8232980285869733
947	0.8526978314681665	0.8428613324632731	0.8619700602145234	0.8128725561693734	0.8023304216106644	0.8229162467140155
948	0.8520600619607105	0.8422036750544286	0.8613525319369658	0.8126768718756406	0.8021301539408926	0.822725304139394
949				0.8126768718756406	0.8021301539408926	0.822725304139394
950	0.8518474721248932	0.8419844735679902	0.8611466724176238
951	0.8518474721248932	0.8419844735679902	0.8611466724176238	0.8122854090279177	0.8017295336183529	0.822343315662235
952	0.8518474721248932	0.8419844735679902	0.8611466724176238	0.8118938518290615	0.8013288332252675	0.8219612189177926
953	0.8514217612442709	0.8415455252864934	0.8607344352318933	0.8118938518290615	0.8013288332252675	0.8219612189177926
954	0.8514217612442709	0.8415455252864934	0.8607344352318933	0.8118938518290615	0.8013288332252675	0.8219612189177926
955				0.8115020111669815	0.8009278519899566	0.8215788359425387
956	0.8514217612442709	0.8415455252864934	0.8607344352318933	0.8113059961884381	0.8007272684285627	0.8213875480814744
957	0.8514217612442709	0.8415455252864934	0.8607344352318933
958	0.8512085326539265	0.8413256627589534	0.8605279577319482	0.8111098864480002	0.8005265892952496	0.8211961661689979
959	0.8512085326539265	0.8413256627589534	0.8605279577319482
960	0.8512085326539265	0.8413256627589534	0.8605279577319482	0.8109137767075643	0.8003259151827848	0.8210047793922987
961	0.8509950366587784	0.8411055212711172	0.8603212236418809	0.8109137767075643	0.8003259151827848	0.8210047793922987
962	0.8509950366587784	0.8411055212711172	0.8603212236418809	0.810717619528874	0.800125195731543	0.820813343106478
963	0.8507814334869255	0.8408852733032908	0.8601143816558209	0.810325210226102	0.7997236710874964	0.8204303665995186
964				0.810325210226102	0.7997236710874964	0.8204303665995186
965				0.810325210226102	0.7997236710874964	0.8204303665995186
966	0.8507814334869255	0.8408852733032908	0.8601143816558209
967	0.8507814334869255	0.8408852733032908	0.8601143816558209	0.810325210226102	0.7997236710874964	0.8204303665995186
968	0.8507814334869255	0.8408852733032908	0.8601143816558209	0.8099323252756895	0.7993216616402402	0.8200469229519626
969	0.850353690182005	0.8404442260826377	0.8597001740255029	0.8097357874631986	0.7991205632558862	0.8198551040960802
970				0.8095392496507081	0.7989194698898796	0.8196632803802668
971	0.850353690182005	0.8404442260826377	0.8597001740255029
972	0.850353690182005	0.8404442260826377	0.8597001740255029	0.8095392496507081	0.7989194698898796	0.8196632803802668
973	0.850353690182005	0.8404442260826377	0.8597001740255029
974	0.8501395492376126	0.8402234259750819	0.8594928076140633	0.8095392496507081	0.7989194698898796	0.8196632803802668
975	0.849925300359277	0.840002518611323	0.8592853325731183	0.8093425207929561	0.7987181787746161	0.819471271970829
976	0.8497109434108894	0.8397815038477153	0.8590777487745589	0.8087521907267327	0.7981141832737347	0.8188950824866594
977	0.8497109434108894	0.8397815038477153	0.8590777487745589	0.8083585415708664	0.7977114430292779	0.8185108417255722
978	0.8494964241118718	0.8395603232677836	0.8588700058339175	0.8083585415708664	0.7977114430292779	0.8185108417255722
979	0.8492819048128534	0.8393391516063717	0.8586622544393311	0.8081616210978889	0.7975099786526066	0.8183186237933018
980	0.8492819048128534	0.8393391516063717	0.8586622544393311
982	0.8488527578169903	0.8388967183230982	0.8582466257230744	0.8079647006249114	0.7973085192802436	0.8181264010158812
983	0.8486381843190588	0.8386755149971351	0.8580387987402289
984	0.8484235565536775	0.8384542621357428	0.85783091297765
985	0.8484235565536775	0.8384542621357428	0.85783091297765	0.8079647006249114	0.7973085192802436	0.8181264010158812
986	0.8479938662236924	0.8380113151581644	0.8574147125759772
987	0.8479938662236924	0.8380113151581644	0.8574147125759772	0.807570571502656	0.7969053097493531	0.8177416696100352
988	0.8479938662236924	0.8380113151581644	0.8574147125759772	0.8073734588418048	0.7967036614493421	0.8175492513547742
989	0.8479938662236924	0.8380113151581644	0.8574147125759772	0.807176298045995	0.7965019670739031	0.8173567829377727
990	0.8477786939663405	0.837789503034799	0.8572062960807063	0.8069791372501853	0.7963002776942941	0.8171643096845623
991	0.8477786939663405	0.837789503034799	0.8572062960807063	0.8067819282723618	0.7960985421841955	0.8169717862304625
992	0.8475634124290211	0.8375675822187465	0.8569977697033192	0.8065847192945401	0.7958968116615183	0.8167792579481934
993	0.8473481308916996	0.8373456702822575	0.8567892349107487	0.8065847192945401	0.7958968116615183	0.8167792579481934
995	0.8464870047424202	0.8364581109562911	0.8559550119259866	0.8063874620875711	0.7956950349532526	0.816586679425768
996	0.8464870047424202	0.8364581109562911	0.8559550119259866	0.8059929476736338	0.7952914964671997	0.8162015079266163
997	0.8462714491007743	0.836235948332812	0.8557461807180932	0.8057955455311707	0.7950895809274591	0.816008778462232
998	0.8460558934591282	0.8360137945236733	0.8555373411549034	0.8057955455311707	0.7950895809274591	0.816008778462232
999	0.8460558934591282	0.8360137945236733	0.8555373411549034	0.8057955455311707	0.7950895809274591	0.816008778462232
1000	0.8458402828848511	0.8357915904337276	0.8553284422272152	0.8055979982044903	0.7948875163477096	0.8158159074502226
1001	0.845409061736299	0.8353472085954459	0.8549106193978181	0.8055979982044903	0.7948875163477096	0.8158159074502226
1002	0.8445466194391948	0.8344585497722327	0.8540748743039253	0.8054004024237192	0.7946854053500136	0.8156229859821483
1003	0.8445466194391948	0.8344585497722327	0.8540748743039253	0.8052028066429479	0.7944832993335152	0.815430059693337
1004	0.8445466194391948	0.8344585497722327	0.8540748743039253	0.8052028066429479	0.7944832993335152	0.815430059693337
1005	0.8445466194391948	0.8344585497722327	0.8540748743039253	0.8050050652857177	0.7942810438692408	0.8152369914811659
1006	0.8445466194391948	0.8344585497722327	0.8540748743039253	0.8046095825712563	0.7938765478833855	0.8148508405972669
1007				0.804411841214025	0.7936743073484669	0.8146577579379464
1008	0.8443302908993796	0.8342356349302084	0.8538652502897732
1009	0.8443302908993796	0.8342356349302084	0.8538652502897732	0.804411841214025	0.7936743073484669	0.8146577579379464
1010	0.8443302908993796	0.8342356349302084	0.8538652502897732	0.8042140512358555	0.7934720202079162	0.8144646246766591
1011	0.8443302908993796	0.8342356349302084	0.8538652502897732	0.8036206813013473	0.7928651885294665	0.813885196107169
1012	0.8441135180390723	0.834012251111449	0.8536552051672264	0.8034227939136835	0.7926628178943743	0.8136919519084395
1013	0.843896689496036	0.8337888162551874	0.853445099945132	0.80322490652602	0.792460452204684	0.813498702923483
1014	0.8436798609530004	0.8335653902270772	0.8532349863612124	0.8028291317506924	0.7920557356352824	0.8131121906192886
1015	0.8436798609530004	0.8335653902270772	0.8532349863612124	0.80263124436303	0.7918533847425072	0.8129189273122107
1016	0.8432458692549795	0.8331182048411147	0.8528144232652379	0.8022353719860323	0.7914485942262397	0.8125322944493674
1017				0.8020374357975332	0.7912462063383763	0.8123389708834124
1018	0.8428118775569592	0.8326710546604023	0.8523938268211589	0.8018394507479657	0.7910437715533006	0.8121455965254436
1019				0.801641465698398	0.7908413416717154	0.8119522174206459
1020	0.8428118775569592	0.8326710546604023	0.8523938268211589
1021				0.801641465698398	0.7908413416717154	0.8119522174206459
1022	0.8428118775569592	0.8326710546604023	0.8523938268211589	0.8014433828059597	0.7906388129605106	0.8117587413690242
1023	0.8425947139708838	0.8324473124157428	0.8521833602598892	0.8012452999135214	0.7904362891500212	0.8115652605735504
1024				0.8008490361648013	0.7900311523611677	0.8111781924456088
1027				0.8006508552600344	0.7898285393268589	0.8109846050720347
1028	0.8423774944003836	0.8322235187664085	0.8519728333596394	0.8004526252884433	0.7896258791674045	0.8107909667231883
1029	0.8419428310905795	0.8317757168087412	0.8515515463179297	0.8002543953168506	0.7894232238917989	0.8105973236467686
1030	0.8417254433211271	0.8315517686508802	0.8513408382019423
1031	0.8415079993936353	0.8313277688779888	0.8511300696083242	0.8002543953168506	0.7894232238917989	0.8105973236467686
1032	0.8412904992645593	0.8311037174374177	0.850919240502198
1033	0.8410729991354836	0.8308796747196526	0.8507084031316211	0.8002543953168506	0.7894232238917989	0.8105973236467686
1034	0.8410729991354836	0.8308796747196526	0.8507084031316211	0.8000559687373029	0.7892203650985948	0.8104034905362804
1035	0.8408553301398486	0.830655459244764	0.8504974005347693
1036				0.7998574929326046	0.7890174590201409	0.8102096062952606
1037	0.8406375483915605	0.8304311313239963	0.8502862848652138	0.7998574929326046	0.7890174590201409	0.8102096062952606
1038	0.8404195972511941	0.8302066300974315	0.8500750034682671	0.7996589678661044	0.7888145056174136	0.8100156708895889
1039				0.7992619177331024	0.7884086134715753	0.809627785891491
1040	0.840201533006967	0.8299820160620808	0.8498636086607129	0.7992619177331024	0.7884086134715753	0.809627785891491
1041	0.8399834121520855	0.829757349925526	0.8496521529581589	0.7988647689541036	0.7880026362869695	0.8092397890231783
1042	0.8399834121520855	0.829757349925526	0.8496521529581589	0.7986661945646049	0.7877996550003715	0.8090457835183521
1043				0.7984676201751072	0.7875966785758416	0.8088517733075625
1044	0.8399834121520855	0.829757349925526	0.8496521529581589	0.7984676201751072	0.7875966785758416	0.8088517733075625
1045	0.8399834121520855	0.829757349925526	0.8496521529581589	0.7982689469677984	0.7873936022910442	0.8086576652331982
1046	0.8399834121520855	0.829757349925526	0.8496521529581589	0.7982689469677984	0.7873936022910442	0.8086576652331982
1047				0.7978715016369691	0.786987359479978	0.8082693417186366
1050	0.8399834121520855	0.829757349925526	0.8496521529581589	0.7974740563061418	0.7865811360772874	0.8078809994196016
1051	0.8399834121520855	0.829757349925526	0.8496521529581589	0.7966791656444868	0.785768747297838	0.8071042586534035
1052	0.8397647234220277	0.8295320822898852	0.8494401610945937
1053				0.7964804429790715	0.7855656621556264	0.806910061793733
1054	0.8397647234220277	0.8295320822898852	0.8494401610945937	0.7962816707197794	0.7853625292863166	0.8067158135060538
1055	0.8397647234220277	0.8295320822898852	0.8494401610945937	0.7960828984604887	0.7851594012246369	0.8065215605638163
1056	0.839545863707818	0.8293066397033476	0.8492280019695974	0.795884126201198	0.7849562779644705	0.8063273029727102
1057	0.8393269469245821	0.8290811445959042	0.8490157814616628	0.795486581682616	0.7845500458243019	0.8059387738665806
1058	0.8388889991307259	0.8286300580210526	0.8485912092896589	0.795486581682616	0.7845500458243019	0.8059387738665806
1059	0.8386699680604562	0.828404466469928	0.8483788575881425	0.7950888383917746	0.7841436222985485	0.8055500387299371
1060	0.8384507652460121	0.8281786991560615	0.8481663379172514
1061	0.8384507652460121	0.8281786991560615	0.8481663379172514	0.7948898672109954	0.7839403122924087	0.8053555703229157
1062	0.8382314477557558	0.8279528174071914	0.8479537033248338	0.7948898672109954	0.7839403122924087	0.8053555703229157
1063	0.8377925831234238	0.8275008335010144	0.8475281957073811	0.7946908462126957	0.7837369543101728	0.8051610502897509
1065	0.8375730933190951	0.8272747929359303	0.8473153760025577	0.7944917753594358	0.78353354831223	0.8049664785953409
1066	0.8371341137104381	0.8268227380374271	0.8468897117663374	0.7942927045061771	0.7833301470972228	0.8047719022704691
1067				0.7942927045061771	0.7833301470972228	0.8047719022704691
1068	0.8371341137104381	0.8268227380374271	0.8468897117663374
1069	0.8369144511248418	0.8265965380827835	0.8466767065811048
1070				0.7942927045061771	0.7833301470972228	0.8047719022704691
1072	0.8369144511248418	0.8265965380827835	0.8466767065811048
1073	0.8369144511248418	0.8265965380827835	0.8466767065811048	0.7940934838629596	0.7831265920282533	0.8045771800138464
1074	0.8366944998893292	0.826370036805809	0.8464634247011177	0.7940934838629596	0.7831265920282533	0.8045771800138464
1075	0.8362542502182477	0.8259166875829647	0.8460365132007286	0.7940934838629596	0.7831265920282533	0.8045771800138464
1076	0.8362542502182477	0.8259166875829647	0.8460365132007286	0.7938941131665345	0.7829228828331672	0.8043823115716237
1077	0.8362542502182477	0.8259166875829647	0.8460365132007286	0.7932960010772576	0.7823117839927332	0.8037976784248243
1078	0.8362542502182477	0.8259166875829647	0.8460365132007286	0.7928972596844064	0.781904408659602	0.8034078998661627
1079	0.8362542502182477	0.8259166875829647	0.8460365132007286	0.7926978889879811	0.7817007281432122	0.8032130036653092
1080	0.8360337771757435	0.8256896520888284	0.845822721200764
1081	0.8360337771757435	0.8256896520888284	0.845822721200764
1082	0.8360337771757435	0.8256896520888284	0.845822721200764	0.7924985182915562	0.7814970523856573	0.8030181028575021
1083	0.8360337771757435	0.8256896520888284	0.845822721200764	0.7922991475951306	0.7812933813809947	0.8028231974482679
1084	0.8358129547306369	0.8254622500603461	0.845608595973516	0.791900406202279	0.780886053606663	0.8024333728475562
1085				0.7915016648094279	0.7804787447730114	0.8020435299071041
1086	0.8355921322855291	0.8252348568603739	0.845394462399771
1087	0.8355921322855291	0.8252348568603739	0.845394462399771
1088	0.8353711346308648	0.8250072842701806	0.8451801575599872	0.7915016648094279	0.7804787447730114	0.8020435299071041
1089	0.8353711346308648	0.8250072842701806	0.8451801575599872	0.7913022438810304	0.7802750442711605	0.8018485541650225
1090	0.8351499614419231	0.8247795319523058	0.8449656811429676	0.7909034020242357	0.7798676574292119	0.8014585889673159
1091				0.7907039308005227	0.7796639178423764	0.8012635520501541
1092	0.8351499614419231	0.8247795319523058	0.8449656811429676	0.7907039308005227	0.7796639178423764	0.8012635520501541
1093	0.8351499614419231	0.8247795319523058	0.8449656811429676	0.7905044092434195	0.779460129691227	0.801068463062591
1094	0.834928553710894	0.8245515365323968	0.8447509782679355	0.7903047869178527	0.779256239594145	0.8008732743993984
1095	0.8347071459798648	0.8243235499665204	0.8445362670255451
1096	0.8347071459798648	0.8243235499665204	0.8445362670255451	0.7903047869178527	0.779256239594145	0.8008732743993984
1097				0.7901050636964932	0.7790522474206949	0.8006779859368187
1099	0.8347071459798648	0.8243235499665204	0.8445362670255451
1100	0.8344855030839601	0.8240953196440897	0.8443213287346809	0.7901050636964932	0.7790522474206949	0.8006779859368187
1101	0.8344855030839601	0.8240953196440897	0.8443213287346809	0.7899051889017304	0.7788480995359823	0.8004825498378041
1102	0.8344855030839601	0.8240953196440897	0.8443213287346809	0.7899051889017304	0.7788480995359823	0.8004825498378041
1104	0.8342634473354006	0.8238666547061093	0.8441059981546554	0.7897052635185602	0.7786439028339345	0.8002870614135853
1105	0.8342634473354006	0.8238666547061093	0.8441059981546554
1106	0.8342634473354006	0.8238666547061093	0.8441059981546554
1107				0.7893054127522224	0.7782355236007422	0.7998960708484142
1108	0.8342634473354006	0.8238666547061093	0.8441059981546554
1109	0.8342634473354006	0.8238666547061093	0.8441059981546554
1110	0.8342634473354006	0.8238666547061093	0.8441059981546554	0.7893054127522224	0.7782355236007422	0.7998960708484142
1113	0.833818269401923	0.8234082059683523	0.843674320107304	0.7891052338496726	0.7780310727440708	0.7997003294085195
1114	0.833818269401923	0.8234082059683523	0.843674320107304	0.7889049533334669	0.7778265190743339	0.7995044874727455
1115	0.833818269401923	0.8234082059683523	0.843674320107304
1116	0.8335953829358983	0.8231786754437721	0.8434581917760159	0.7889049533334669	0.7778265190743339	0.7995044874727455
1117	0.8335953829358983	0.8231786754437721	0.8434581917760159	0.7889049533334669	0.7778265190743339	0.7995044874727455
1118	0.8335953829358983	0.8231786754437721	0.8434581917760159	0.7887045201644289	0.7776218085756217	0.7993084968615348
1119	0.8335953829358983	0.8231786754437721	0.8434581917760159	0.7885040869953915	0.7774171028233176	0.799112501658637
1120	0.8335953829358983	0.8231786754437721	0.8434581917760159	0.788303653826354	0.7772124018115829	0.7989165018694737
1121	0.8335953829358983	0.8231786754437721	0.8434581917760159
1122				0.7881032206573158	0.7770077055345949	0.7987204974994523
1123	0.8335953829358983	0.8231786754437721	0.8434581917760159
1124	0.8335953829358983	0.8231786754437721	0.8434581917760159	0.7877021503160135	0.7765981112795419	0.7983282824470401
1125	0.8335953829358983	0.8231786754437721	0.8434581917760159	0.7875015129878633	0.7763932131391664	0.7981320716156182
1126	0.8333718389876729	0.8229484474953443	0.8432414437106787	0.7871002383315632	0.7759834310473769	0.7977396362264179
1127	0.8333718389876729	0.8229484474953443	0.8432414437106787
1128	0.8333718389876729	0.8229484474953443	0.8432414437106787
1129	0.8331481150040527	0.8227180351793223	0.8430245197195086	0.7871002383315632	0.7759834310473769	0.7977396362264179
1130	0.8331481150040527	0.8227180351793223	0.8430245197195086	0.7868994474544385	0.7757783846042778	0.7975432667114845
1131				0.7866986053290033	0.7755732886613986	0.7973468442376079
1132	0.8331481150040527	0.8227180351793223	0.8430245197195086	0.786497763203569	0.7753681974470537	0.7971504171899868
1134	0.8331481150040527	0.8227180351793223	0.8430245197195086	0.7862969210781338	0.7751631109554783	0.7969539855739691
1136	0.8326999449583282	0.8222564619635108	0.8425899747571582	0.7856943947018292	0.7745478797599814	0.7963646633688375
1137	0.8326999449583282	0.8222564619635108	0.8425899747571582	0.7854935012232552	0.7743427577733284	0.7961681650392535
1138	0.8322515335717046	0.8217946659234896	0.8421551710420173
1139	0.8322515335717046	0.8217946659234896	0.8421551710420173
1140				0.7850917142661081	0.77393252789188	0.7957751547463914
1141	0.8322515335717046	0.8217946659234896	0.8421551710420173
1142				0.7844890338303866	0.7733172182143738	0.7951856053017856
1144	0.8322515335717046	0.8217946659234896	0.8421551710420173
1146	0.8322515335717046	0.8217946659234896	0.8421551710420173	0.7842881403518125	0.7731121243378959	0.7949890797731178
1147	0.8322515335717046	0.8217946659234896	0.8421551710420173
1148	0.8320268436328352	0.8215632612531822	0.8419373061417618
1149	0.8320268436328352	0.8215632612531822	0.8419373061417618	0.7842881403518125	0.7731121243378959	0.7949890797731178
1150	0.8318018498946989	0.8213315392959711	0.841719150212154	0.7840870923794077	0.7729068717169779	0.7947924038074967
1151	0.8315767952816326	0.8210997611228202	0.8415009290330987	0.7840870923794077	0.7729068717169779	0.7947924038074967
1152	0.8311265642067643	0.8206361014082493	0.8410643474463232	0.7838859928430186	0.7727015692309908	0.7945956746157607
1153	0.8306762111511121	0.820172347297473	0.8406276179202821
1154	0.8306762111511121	0.820172347297473	0.8406276179202821	0.7838859928430186	0.7727015692309908	0.7945956746157607
1155	0.8306762111511121	0.820172347297473	0.8406276179202821	0.7838859928430186	0.7727015692309908	0.7945956746157607
1156				0.7836847900727817	0.7724961622286918	0.794398843394684
1157	0.830450790198289	0.8199402213652659	0.8404090129821686	0.7834835873025453	0.7722907599047765	0.7942020076475798
1159	0.830450790198289	0.8199402213652659	0.8404090129821686	0.783282384532308	0.7720853622536392	0.7940051673796505
1160	0.8302251242226917	0.8197078413536032	0.8401901716116079
1161	0.8302251242226917	0.8197078413536032	0.8401901716116079	0.7830811300655734	0.7718799145949149	0.7938082737633875
1162				0.7830811300655734	0.7718799145949149	0.7938082737633875
1163	0.8297735467822657	0.8192428451348283	0.8397522346912764
1164	0.8297735467822657	0.8192428451348283	0.8397522346912764	0.7830811300655734	0.7718799145949149	0.7938082737633875
1165	0.8297735467822657	0.8192428451348283	0.8397522346912764	0.7828796166507346	0.7716741977317999	0.793611131033414
1166	0.8295473888245706	0.8190099641117583	0.8395329099705787	0.7824765898210558	0.7712627780579232	0.7932168319822988
1167	0.8293210457443992	0.8187768934135942	0.8393134044662901	0.7822750764062172	0.7710570752359687	0.7930196756715467
1168	0.8290947026642292	0.8185438319350192	0.8390938902823313	0.7820735110683126	0.7708513221729996	0.7928224657939565
1169	0.8288683595840585	0.8183107796572486	0.8388743674353824	0.7820735110683126	0.7708513221729996	0.7928224657939565
1170	0.8288683595840585	0.8183107796572486	0.8388743674353824	0.7820735110683126	0.7708513221729996	0.7928224657939565
1171	0.8288683595840585	0.8183107796572486	0.8388743674353824
1172				0.7816701724860193	0.7704396101921097	0.792427836082119
1173				0.7816701724860193	0.7704396101921097	0.792427836082119
1174	0.8288683595840585	0.8183107796572486	0.8388743674353824
1175	0.8286417689991528	0.8180774706928212	0.8386546058008901	0.7816701724860193	0.7704396101921097	0.792427836082119
1176	0.8286417689991528	0.8180774706928212	0.8386546058008901
1177	0.828414992379284	0.8178439710928825	0.8384346625189434
1178	0.8281881536628605	0.8176104140073437	0.8382146528194316	0.7816701724860193	0.7704396101921097	0.792427836082119
1179	0.8281881536628605	0.8176104140073437	0.8382146528194316	0.7816701724860193	0.7704396101921097	0.792427836082119
1180	0.8279611284014393	0.81737666575141	0.8379944609878374
1181	0.8277341031400192	0.8171429267175716	0.8377742604758119
1182	0.8277341031400192	0.8171429267175716	0.8377742604758119	0.7812661041621699	0.7700271451939944	0.7920324989148957
1183	0.8277341031400192	0.8171429267175716	0.8377742604758119	0.7812661041621699	0.7700271451939944	0.7920324989148957
1184	0.8270524664918111	0.8164411624360719	0.8371130853768168	0.7810640177410212	0.7698208644694674	0.7918347741574185
1185	0.8270524664918111	0.8164411624360719	0.8371130853768168
1186	0.8265975421428049	0.8159728286568227	0.8366717937622167	0.7810640177410212	0.7698208644694674	0.7918347741574185
1187				0.7808618266931971	0.7696144777914354	0.7916369460263196
1188	0.8263700799683035	0.8157386755519903	0.836451134978546	0.7806596356453743	0.7694080958088649	0.7914391133563404
1189	0.8261425551665499	0.8155044643625554	0.8362304093117876	0.7804573398082018	0.7692016077037865	0.7912411771568134
1190	0.8261425551665499	0.8155044643625554	0.8362304093117876	0.7802549390458032	0.7689950133370886	0.7910431372955455
1191	0.8261425551665499	0.8155044643625554	0.8362304093117876	0.780052380650413	0.7687882569746318	0.7908449439764302
1192	0.8259148422241104	0.8152700603071205	0.8360095000167251	0.779849769642451	0.7685814496836746	0.7906466964041531
1193	0.8256870664816329	0.815035597989334	0.8357885236716501
1194	0.8254592907391556	0.8148011448337786	0.835567538700822	0.779849769642451	0.7685814496836746	0.7906466964041531
1195	0.8254592907391556	0.8148011448337786	0.835567538700822	0.779849769642451	0.7685814496836746	0.7906466964041531
1196	0.8252313262843818	0.8145664982068608	0.8353463695638466
1197	0.8250032358127707	0.8143317254372769	0.8351250745734312
1198	0.8247751453411621	0.8140969618272569	0.8349037709602495	0.779849769642451	0.7685814496836746	0.7906466964041531
1199	0.8247751453411621	0.8140969618272569	0.8349037709602495	0.7796468423019244	0.7683743125747159	0.7904481454509273
1200	0.8245468654780729	0.8138620040311064	0.8346822825377584	0.7796468423019244	0.7683743125747159	0.7904481454509273
1201				0.7790377432063763	0.7677525943316801	0.7898521656347963
1202	0.8245468654780729	0.8138620040311064	0.8346822825377584
1203	0.8245468654780729	0.8138620040311064	0.8346822825377584	0.7786316771426776	0.7673381391437443	0.7894548229234818
1204	0.8240895460851292	0.813391300351865	0.8342385730629471
1205	0.8240895460851292	0.813391300351865	0.8342385730629471	0.7784285911549003	0.767130862630279	0.7892560947012113
1207	0.8238606323223285	0.8131556895263361	0.8340164689887652	0.778022419179343	0.7667163237414928	0.7888586245996139
1208				0.7778192801665019	0.7665090052921562	0.788659832628724
1209	0.8238606323223285	0.8131556895263361	0.8340164689887652
1210	0.8238606323223285	0.8131556895263361	0.8340164689887652	0.7774130021408209	0.7660943824968699	0.7882622350624946
1211	0.8236315275858657	0.8129198828727429	0.833794178586052
1212	0.8234024228494021	0.8126840854373231	0.833571879510405	0.7774130021408209	0.7660943824968699	0.7882622350624946
1213	0.8231732543487484	0.8124482287491466	0.8333495124518279	0.777209810033622	0.7658870220088019	0.7880633793055327
1214	0.8231732543487484	0.8124482287491466	0.8333495124518279	0.7770065647904123	0.7656796100381446	0.787864468804057
1215	0.8229438942890244	0.8122121756134195	0.8331269585133805	0.7768033195472016	0.7654722027585357	0.7876655537707121
1216	0.8229438942890244	0.8122121756134195	0.8331269585133805	0.7766000211123555	0.7652647439346539	0.7874665839432262
1217				0.7761933177758208	0.7648497277959483	0.7870685300945395
1218	0.8229438942890244	0.8122121756134195	0.8331269585133805	0.7757866144392863	0.7644347303742781	0.7866704581631683
1219	0.8229438942890244	0.8122121756134195	0.8331269585133805
1220	0.8229438942890244	0.8122121756134195	0.8331269585133805	0.7757866144392863	0.7644347303742781	0.7866704581631683
1221				0.7755832094538532	0.7642271823142742	0.7864713650359307
1222	0.8229438942890244	0.8122121756134195	0.8331269585133805	0.7751763994829882	0.7638121001927493	0.7860731652562396
1223	0.8229438942890244	0.8122121756134195	0.8331269585133805	0.7749729411104208	0.7636045096970744	0.7858740081500305
1224				0.7749729411104208	0.7636045096970744	0.7858740081500305
1225	0.8224838921122278	0.811738720636913	0.832680631830842
1226	0.8222538910238291	0.8115020070709168	0.8324574553981711
1227				0.7747694293086589	0.7633968673914268	0.7856747960398184
1228	0.8217935025070177	0.811028192970546	0.832010716961894
1229	0.8215632437503617	0.8107912305719321	0.8317872746710341	0.7745658640355877	0.7631891732319631	0.7854755288853787
1230				0.7743622987625164	0.7629814837286222	0.785276257232246
1231	0.8215632437503617	0.8107912305719321	0.8317872746710341
1232	0.8215632437503617	0.8107912305719321	0.8317872746710341	0.7743622987625164	0.7629814837286222	0.785276257232246
1233	0.8215632437503617	0.8107912305719321	0.8317872746710341	0.7743622987625164	0.7629814837286222	0.785276257232246
1234	0.821332532364865	0.8105537915299564	0.8315634025471538	0.7743622987625164	0.7629814837286222	0.785276257232246
1235	0.821332532364865	0.8105537915299564	0.8315634025471538
1236				0.7743622987625164	0.7629814837286222	0.785276257232246
1237	0.8211016912933743	0.8103162225686554	0.8313394010207882	0.7741585192102104	0.7627735724244757	0.7850767785276032
1238	0.8211016912933743	0.8103162225686554	0.8313394010207882	0.7739547396579043	0.7625656657859952	0.7848772953159925
1239	0.8211016912933743	0.8103162225686554	0.8313394010207882	0.7737509601055981	0.7623577638077775	0.7846778076024127
1240	0.8208705252766814	0.8100783140710629	0.8311150884276949
1241	0.8208705252766814	0.8100783140710629	0.8311150884276949	0.7733431862135796	0.7619417468441574	0.7842786156316088
1242	0.8206392289889162	0.8098402750605252	0.8308906458584542	0.7731392454999145	0.7617336885300038	0.7840789620682047
1243	0.8204079327011513	0.8096022453930558	0.830666194508989	0.7727312564521567	0.7613174721425555	0.7836795397097646
1244				0.7727312564521567	0.7613174721425555	0.7836795397097646
1245	0.8201766364133869	0.8093642250500344	0.830441734395793	0.7725271002417328	0.7611092000782689	0.7834796689282981
1246	0.8197137827810994	0.8088879320691131	0.8299925450123252	0.7725271002417328	0.7611092000782689	0.7834796689282981
1247	0.8197137827810994	0.8088879320691131	0.8299925450123252	0.7725271002417328	0.7611092000782689	0.7834796689282981
1248	0.8194819632723941	0.8086493780276126	0.8297675717997813	0.7721183557442511	0.7606922133737976	0.7830795053662316
1249	0.8192498811530879	0.8084105514364119	0.8295423454590356	0.7721183557442511	0.7606922133737976	0.7830795053662316
1250	0.8192498811530879	0.8084105514364119	0.8295423454590356
1251				0.7719138752474963	0.7604836126448604	0.7828793144813386
1252				0.7719138752474963	0.7604836126448604	0.7828793144813386
1253	0.8187853221050849	0.8079325025598124	0.8290914990204803	0.7717093405693709	0.7602749593379619	0.7826790678599972
1254	0.8187853221050849	0.8079325025598124	0.8290914990204803	0.7713001627641909	0.7598575521510615	0.7822784585507657
1255	0.8187853221050849	0.8079325025598124	0.8290914990204803	0.7710955738616011	0.7596488555608412	0.7820781471343544
1256	0.8187853221050849	0.8079325025598124	0.8290914990204803	0.7710955738616011	0.7596488555608412	0.7820781471343544
1257	0.8185525142227702	0.8076929250192866	0.8288655709877177
1258	0.8183196401077705	0.8074532858085895	0.8286395724772663	0.7710955738616011	0.7596488555608412	0.7820781471343544
1259	0.8183196401077705	0.8074532858085895	0.8286395724772663	0.7710955738616011	0.7596488555608412	0.7820781471343544
1260	0.8183196401077705	0.8074532858085895	0.8286395724772663	0.7708906042779049	0.759439761405299	0.7818774712930359
1261	0.8183196401077705	0.8074532858085895	0.8286395724772663	0.7708906042779049	0.759439761405299	0.7818774712930359
1262	0.8180861013976939	0.8072129425567143	0.8284129468096912	0.7706855256388321	0.7592305567089823	0.7816766878192142
1263	0.8173852852057494	0.8064917550508587	0.8277328301615802	0.7706855256388321	0.7592305567089823	0.7816766878192142
1264	0.8173852852057494	0.8064917550508587	0.8277328301615802
1265	0.8169176734865246	0.8060105804161962	0.8272790015343646	0.7706855256388321	0.7592305567089823	0.7816766878192142
1266	0.8166838676269109	0.8057700073030659	0.8270520738870691	0.7704802284822954	0.7590211258094702	0.7814756932246179
1267	0.8166838676269109	0.8057700073030659	0.8270520738870691	0.7700696341692216	0.7586022781429365	0.7810736904004413
1268	0.8166838676269109	0.8057700073030659	0.8270520738870691	0.7698642274916618	0.7583927456436903	0.7808725786338125
1269	0.8164494577911975	0.8055287953428779	0.8268245753834003	0.7696588208141022	0.7581832178512339	0.7806714623261674
1270				0.7692480074589843	0.7577641763650897	0.7802692161077597
1271	0.8164494577911975	0.8055287953428779	0.8268245753834003	0.7686317874263067	0.757135649302158	0.779665812846764
1272				0.7684263807487475	0.7569261496374535	0.7794646693972845
1273				0.7684263807487475	0.7569261496374535	0.7794646693972845
1274	0.8164494577911975	0.8055287953428779	0.8268245753834003
1275				0.768015347648588	0.7565069321927083	0.779062161164984
1276	0.8162147784414451	0.8052873035949816	0.8265968171858518	0.7678097760887247	0.7562972723692645	0.7788608482633939
1277				0.7676042045288614	0.7560876172146808	0.7786595308561627
1278	0.8159800315969113	0.8050457489471846	0.826368987228957	0.7671930614091355	0.7556683208909339	0.77825688254431
1279	0.8157450819765254	0.8048039861771258	0.8261409596507235	0.7669874347510252	0.7554586215177029	0.7780554995352522
1280				0.7669874347510252	0.7554586215177029	0.7780554995352522
1281				0.7669874347510252	0.7554586215177029	0.7780554995352522
1282	0.8157450819765254	0.8048039861771258	0.8261409596507235
1283	0.815510064666823	0.8045621603084477	0.8259128601236654	0.7667816425764203	0.7552487519823157	0.7778539554835834
1284				0.7667816425764203	0.7552487519823157	0.7778539554835834
1285	0.8152750473571202	0.8043203439925359	0.8256847516349357	0.7665757951555952	0.7550388287601103	0.7776523546781652
1286	0.815040030047418	0.8040785372104363	0.8254566342012847	0.7663698371235813	0.7548287933764387	0.7774506447523689
1287	0.8148048092595255	0.8038365215587349	0.8252283184881734
1288	0.8148048092595255	0.8038365215587349	0.8252283184881734
1289	0.8143338238206463	0.8033519351568765	0.8247711541203732	0.7661637129070344	0.7546185871393888	0.7772487731401087
1290	0.8140981266212773	0.8031094368193196	0.8245423682176298
1291	0.8140981266212773	0.8031094368193196	0.8245423682176298	0.7659575886904874	0.7544083855808954	0.7770468970144695
1292	0.8140981266212773	0.8031094368193196	0.8245423682176298
1293	0.8140981266212773	0.8031094368193196	0.8245423682176298	0.7659575886904874	0.7544083855808954	0.7770468970144695
1294	0.8140981266212773	0.8031094368193196	0.8245423682176298	0.7657514089896295	0.7541981300959371	0.7768449638999304
1295	0.8140981266212773	0.8031094368193196	0.8245423682176298
1296	0.813861813667252	0.8028662871406139	0.824313000381898	0.765339049587911	0.7537776331403852	0.7764410841507141
1297	0.813861813667252	0.8028662871406139	0.824313000381898
1298				0.7651327587389654	0.7535672742793559	0.776239032387162
1300	0.8136253634018058	0.8026229997123718	0.8240834957486625
1301	0.8136253634018058	0.8026229997123718	0.8240834957486625	0.7649264122560268	0.7533568613333427	0.7760369234941163
1302	0.8131521878487965	0.8021361585870866	0.8236242034620557
1303				0.764720065773088	0.7531464530551555	0.7758348100980574
1304	0.812915600072291	0.8018927524736145	0.8233945437719062	0.7645136635960916	0.7529359906263069	0.7756326395179913
1305	0.8124424245192802	0.8014059690498406	0.8229351973819484
1306	0.8124424245192802	0.8014059690498406	0.8229351973819484	0.7643072614190947	0.7527255328600244	0.7754304644398775
1307	0.8124424245192802	0.8014059690498406	0.8229351973819484	0.7638944570651007	0.7523046312942853	0.7750261008087602
1309	0.8119686971580442	0.8009186318149729	0.8224753014769169	0.7636880548881042	0.7520941874844254	0.7748239122653526
1310				0.76327525053411	0.7516733137848162	0.7744195217467353
1311				0.7630688483571144	0.7514628838847461	0.7742173197810508
1312	0.8117318334774261	0.8006749775738129	0.8222453400421704	0.7628623903353733	0.7512523996539295	0.7740150605087227
1314	0.8117318334774261	0.8006749775738129	0.8222453400421704	0.7626559323136317	0.7510419200494581	0.7738127967718743
1315	0.8114949006597143	0.8004312587121424	0.8220153052861449
1316	0.8114949006597143	0.8004312587121424	0.8220153052861449	0.7626559323136317	0.7510419200494581	0.7738127967718743
1317				0.7624494183866581	0.7508313860482996	0.7736104756733015
1318	0.8114949006597143	0.8004312587121424	0.8220153052861449	0.7624494183866581	0.7508313860482996	0.7736104756733015
1319	0.8112578294062346	0.800187400874126	0.8217851327059128	0.762242680474949	0.7506206202099238	0.7734079381658204
1321				0.762242680474949	0.7506206202099238	0.7734079381658204
1322				0.762242680474949	0.7506206202099238	0.7734079381658204
1323	0.8112578294062346	0.800187400874126	0.8217851327059128	0.7620358303581304	0.7504097405521419	0.7732052900111525
1324	0.8110204807141893	0.7999432549254701	0.8215546929076784
1326	0.8103082261936555	0.7992106508997586	0.8208631255925927
1328	0.8103082261936555	0.7992106508997586	0.8208631255925927
1329	0.8100706688127726	0.7989663193283717	0.8206324556334585	0.7620358303581304	0.7504097405521419	0.7732052900111525
1330	0.8100706688127726	0.7989663193283717	0.8206324556334585	0.7620358303581304	0.7504097405521419	0.7732052900111525
1331	0.8100706688127726	0.7989663193283717	0.8206324556334585	0.7618288116593096	0.7501986875603242	0.7730024778604585
1332	0.8100706688127726	0.7989663193283717	0.8206324556334585
1334				0.761621792960489	0.7499876392212412	0.7727996612220429
1335				0.7614147179759971	0.7497765361094493	0.7725967868397172
1337				0.7614147179759971	0.7497765361094493	0.7725967868397172
1338				0.7610004553438017	0.7493542248932814	0.7721909180158355
1339	0.8100706688127726	0.7989663193283717	0.8206324556334585	0.760793267634751	0.7491430167221067	0.7719879235183282
1340				0.7605860234866626	0.74893175361637	0.771784871132295
1341				0.7603787793385735	0.7487204951534631	0.7715818142681075
1342	0.8100706688127726	0.7989663193283717	0.8206324556334585	0.7601715351904841	0.7485092413282715	0.77137875293048
1343	0.8091170835640221	0.7979854889528193	0.8197065618541943
1344	0.8088786169906157	0.79774023005406	0.8194750004342104
1345	0.8088786169906157	0.79774023005406	0.8194750004342104	0.7601715351904841	0.7485092413282715	0.77137875293048
1346	0.8086397983850673	0.7974946031165709	0.8192431022750952	0.7599642345264016	0.7482979324822392	0.7711756336364274
1347	0.8086397983850673	0.7974946031165709	0.8192431022750952	0.7599642345264016	0.7482979324822392	0.7711756336364274
1349	0.8086397983850673	0.7974946031165709	0.8192431022750952	0.7597568207069352	0.7480865088325648	0.7709724027808712
1351	0.8084006266020494	0.7972486069301543	0.8190108662956185
1352	0.8081614548190313	0.7970026204243331	0.8187786212439173
1353	0.8081614548190313	0.7970026204243331	0.8187786212439173
1354	0.807921928602428	0.7967562633465414	0.8185460371823521	0.7595492935775425	0.7478749702211509	0.7707690602132559
1355	0.8076824023858244	0.7965099159706738	0.8183134440298427	0.7595492935775425	0.7478749702211509	0.7707690602132559
1356				0.7595492935775425	0.7478749702211509	0.7707690602132559
1357	0.8076824023858244	0.7965099159706738	0.8183134440298427
1358	0.8076824023858244	0.7965099159706738	0.8183134440298427	0.7593416529833439	0.7476633164895535	0.7705656057826973
1359	0.8074425916962793	0.796263273103777	0.818080576972906	0.7591340123891461	0.7474516674068681	0.7703621468691382
1360	0.8074425916962793	0.796263273103777	0.818080576972906
1361	0.8074425916962793	0.796263273103777	0.818080576972906	0.7589263149849356	0.7472399630066737	0.7701586297093328
1362	0.8074425916962793	0.796263273103777	0.818080576972906	0.7587186175807248	0.7470282632504462	0.7699551080711854
1363	0.8074425916962793	0.796263273103777	0.818080576972906
1364				0.7585109201765154	0.7468165681330997	0.769751581959384
1365	0.8072023529007727	0.7960161806630056	0.8178473022958306
1366	0.8072023529007727	0.7960161806630056	0.8178473022958306	0.7583031658844919	0.7466048176111933	0.7695479975325171
1367	0.8072023529007727	0.7960161806630056	0.8178473022958306	0.7583031658844919	0.7466048176111933	0.7695479975325171
1368				0.7583031658844919	0.7466048176111933	0.7695479975325171
1370	0.8069616125628968	0.7957685598654688	0.817613551637768
1371	0.8067208722250191	0.7955209488970657	0.8173797917767983
1372	0.8067208722250191	0.7955209488970657	0.8173797917767983	0.7578873155056136	0.7461809697548585	0.7691404917440853
1373	0.8067208722250191	0.7955209488970657	0.8173797917767983	0.7578873155056136	0.7461809697548585	0.7691404917440853
1374	0.8062386720623022	0.79502498445814	0.816911574776911	0.7578873155056136	0.7461809697548585	0.7691404917440853
1375	0.8059974276960366	0.7947768621926837	0.8166773181573851
1377	0.8059974276960366	0.7947768621926837	0.8166773181573851	0.757263026118871	0.7455446905326684	0.7685287131278278
1380	0.8057558941546229	0.7945284395052911	0.8164427831612582	0.757263026118871	0.7455446905326684	0.7685287131278278
1381	0.8057558941546229	0.7945284395052911	0.8164427831612582	0.7570548152235945	0.7453324859831503	0.7683246696468755
1382				0.7564300106993376	0.7446957188623304	0.7677123496730994
1383	0.8057558941546229	0.7945284395052911	0.8164427831612582	0.7560133596331305	0.7442711095902657	0.7673040053964733
1384	0.805514215722064	0.7942798712276562	0.8162081040650857
1385	0.8052723195611864	0.7940310792174171	0.8159732130672436
1386	0.8050304234003097	0.7937822970956401	0.8157383128142405	0.7560133596331305	0.7442711095902657	0.7673040053964733
1387	0.8047883817817294	0.7935333687902701	0.8155032679216601
1388	0.8045463401631486	0.7932844503591707	0.8152682137864099	0.7558049192251813	0.7440586906901893	0.7670997178048131
1390	0.8043042257062822	0.793035463646685	0.8150330826164943
1391	0.8043042257062822	0.793035463646685	0.8150330826164943
1393				0.7558049192251813	0.7440586906901893	0.7670997178048131
1394	0.8043042257062822	0.793035463646685	0.8150330826164943	0.7558049192251813	0.7440586906901893	0.7670997178048131
1395				0.7558049192251813	0.7440586906901893	0.7670997178048131
1396				0.7555963062196	0.7438460943035041	0.7668952623455869
1397				0.7547618541972702	0.7429957551811851	0.7660773957556081
1398	0.8043042257062822	0.793035463646685	0.8150330826164943	0.7545532411916865	0.7427831819816288	0.7658729179429282
1399	0.8040616731653573	0.792786016822727	0.8147975344017517	0.754344570494454	0.7425705525390162	0.7656683810479485
1400	0.8040616731653573	0.792786016822727	0.8147975344017517
1401	0.8038189741997166	0.7925364228170472	0.814561840613659	0.7541358420576819	0.7423578668040492	0.7654637850243488
1402	0.8038189741997166	0.7925364228170472	0.814561840613659	0.7539270558334137	0.7421451247273672	0.7652591298257403
1403	0.8035760551987491	0.7922866026664842	0.8143259327235667	0.7539270558334137	0.7421451247273672	0.7652591298257403
1406				0.7537181539060553	0.7419322652100677	0.7650543606123756
1407	0.8033331361977828	0.792036792441166	0.814090015545812	0.7535092519786984	0.7417194103217641	0.7648495869365695
1408	0.8033331361977828	0.792036792441166	0.814090015545812	0.7530914481239825	0.7412937144122751	0.7644400262159046
1409	0.8033331361977828	0.792036792441166	0.814090015545812
1410	0.8033331361977828	0.792036792441166	0.814090015545812	0.7528824882327164	0.7410808122372072	0.7642351842892993
1412				0.7526734703292651	0.7408678534826227	0.7640302829763447
1413	0.8033331361977828	0.792036792441166	0.814090015545812	0.7520464166189097	0.7402290048882554	0.763415552360212
1414	0.8028464151216262	0.7915362544249561	0.8136173312673691	0.7518373406065056	0.7400160032745846	0.7632105782421577
1415	0.8026030545835465	0.7912860003386561	0.8133809751666388	0.7510010365568875	0.7391640427761409	0.7623906374554947
1416				0.7510010365568875	0.7391640427761409	0.7623906374554947
1417	0.8023596940454678	0.7910357561744087	0.8131446097809744	0.7507918440675956	0.7389509412822794	0.7621855308714498
1418	0.8023596940454678	0.7910357561744087	0.8131446097809744	0.7505826515783037	0.7387378443751658	0.761980419864321
1419				0.7503734590890129	0.738524752049959	0.7617753044385663
1420	0.8023596940454678	0.7910357561744087	0.8131446097809744
1422	0.8018723817502685	0.7905346634281742	0.8126713007329793	0.7501642082638358	0.7383116027864988	0.7615701293368369
1423				0.7499549574386564	0.7380984581005658	0.7613649498206007
1424	0.8018723817502685	0.7905346634281742	0.8126713007329793	0.7495364557883011	0.7376721824420464	0.7609545775623373
1425	0.8018723817502685	0.7905346634281742	0.8126713007329793
1426	0.8018723817502685	0.7905346634281742	0.8126713007329793	0.7495364557883011	0.7376721824420464	0.7609545775623373
1427				0.7493271465294932	0.7374589898485057	0.7607493294684772
1428				0.7491178372706866	0.7372458018185722	0.7605440769730266
1429	0.8018723817502685	0.7905346634281742	0.8126713007329793
1430	0.8018723817502685	0.7905346634281742	0.8126713007329793
1431				0.7491178372706866	0.7372458018185722	0.7605440769730266
1432	0.8016281318624368	0.7902834950623141	0.8124340795043132	0.7489084109812627	0.7370324949571947	0.7603387092001941
1433	0.8011393342210562	0.7897808687953267	0.8119593316971266	0.7486989261110586	0.7368191308965406	0.7601332815227091
1434	0.8008949354003676	0.7895295706422032	0.8117219437800667
1435	0.8008949354003676	0.7895295706422032	0.8117219437800667
1436	0.8008949354003676	0.7895295706422032	0.8117219437800667	0.748489441240853	0.7366057714009842	0.7599278494425344
1437	0.8008949354003676	0.7895295706422032	0.8117219437800667
1438	0.8008949354003676	0.7895295706422032	0.8117219437800667
1439				0.7482797803329424	0.7363922308679839	0.7597222461727119
1440	0.8006498635107109	0.7892775604842095	0.8114839199146222	0.7482797803329424	0.7363922308679839	0.7597222461727119
1441	0.8006498635107109	0.7892775604842095	0.8114839199146222	0.7482797803329424	0.7363922308679839	0.7597222461727119
1443	0.8006498635107109	0.7892775604842095	0.8114839199146222
1444	0.8006498635107109	0.7892775604842095	0.8114839199146222	0.7476504449415778	0.735751264884859	0.7591050757642767
1445	0.8004044911958146	0.7890252380989784	0.8112456069795566
1446				0.7472307702601628	0.7353238529394518	0.7586934952152952
1447	0.8001591188809162	0.7887729257998338	0.8110072846145334
1448	0.8001591188809162	0.7887729257998338	0.8110072846145334
1449	0.7999135959846658	0.7885204620395396	0.8107688126524116
1451				0.7470209329194543	0.7351101538143257	0.7584876983376492
1453	0.7999135959846658	0.7885204620395396	0.8107688126524116
1454	0.7994223994258784	0.7880154030074727	0.8102917001201856
1455	0.7991768011464854	0.787762888570063	0.8100531297534334
1456				0.7468110366191109	0.7348963970948788	0.7582818411934857
1457				0.7461813477180836	0.7342551542733783	0.7576642433981299
1458	0.7991768011464854	0.787762888570063	0.8100531297534334	0.7461813477180836	0.7342551542733783	0.7576642433981299
1459	0.7986853024987933	0.7872575657924472	0.8095756795983308	0.745971392358567	0.7340413535118193	0.7574583127223641
1460	0.7986853024987933	0.7872575657924472	0.8095756795983308	0.7457613778899976	0.7338274949933244	0.7572523216436257
1461	0.7986853024987933	0.7872575657924472	0.8095756795983308	0.7457613778899976	0.7338274949933244	0.7572523216436257
1462	0.7981931981842534	0.786751633580184	0.8090976279516856	0.7455511265852642	0.7336133913852055	0.7570461017296224
1463	0.7981931981842534	0.786751633580184	0.8090976279516856
1464	0.7979469182712072	0.7864984382786523	0.8088583759655504	0.7453408752805308	0.7333992923399232	0.7568398774161734
1465	0.7977004862396216	0.7862450898911441	0.8086189729312534	0.7447099433883633	0.7327568349565892	0.7562210094347845
1466	0.7977004862396216	0.7862450898911441	0.8086189729312534	0.7444994544275412	0.7325425036472398	0.7560145423110566
1467	0.7977004862396216	0.7862450898911441	0.8086189729312534	0.7444994544275412	0.7325425036472398	0.7560145423110566
1468	0.7977004862396216	0.7862450898911441	0.8086189729312534
1469	0.7977004862396216	0.7862450898911441	0.8086189729312534	0.7442889059392978	0.7323281141585102	0.7558080143720028
1471	0.797453443661041	0.7859910967701712	0.8083789919869646	0.743657260474568	0.7316849730410782	0.7551884041867225
1472				0.7434466523577534	0.7314705389297017	0.7549818021628469
1473	0.7972064010824587	0.7857371137825951	0.8081390015702763	0.7430254361241219	0.7310416843459543	0.7545685849638172
1474	0.7972064010824587	0.7857371137825951	0.8081390015702763	0.7430254361241219	0.7310416843459543	0.7545685849638172
1475	0.7972064010824587	0.7857371137825951	0.8081390015702763	0.7430254361241219	0.7310416843459543	0.7545685849638172
1476				0.7428147085472289	0.730827137980019	0.7543618565563218
1477	0.7972064010824587	0.7857371137825951	0.8081390015702763	0.7426039211724986	0.7306125331453446	0.7541550670819556
1478	0.7969589751355055	0.785482729749507	0.8078986447394375	0.742182346423039	0.7301833371072304	0.7537414749898451
1479	0.7969589751355055	0.785482729749507	0.8078986447394375	0.742182346423039	0.7301833371072304	0.7537414749898451
1480	0.7967113185242138	0.7852281084806261	0.8076580636479608	0.7419714392487223	0.7299686196616927	0.7535345588098578
1481	0.7962156971752086	0.7847185660090266	0.8071765860345673
1482				0.7417604721064862	0.729753843570257	0.7533275814003297
1483	0.7962156971752086	0.7847185660090266	0.8071765860345673
1484	0.7962156971752086	0.7847185660090266	0.8071765860345673
1485	0.7962156971752086	0.7847185660090266	0.8071765860345673	0.7417604721064862	0.729753843570257	0.7533275814003297
1486	0.7962156971752086	0.7847185660090266	0.8071765860345673	0.7415493848918858	0.7295389455022813	0.7531204857808325
1487	0.7962156971752086	0.7847185660090266	0.8071765860345673	0.7413381172608625	0.7293238618768005	0.7529132147420329
1488	0.7962156971752086	0.7847185660090266	0.8071765860345673	0.7411268496298381	0.7291087828115974	0.7527059393075505
1489	0.7962156971752086	0.7847185660090266	0.8071765860345673
1490	0.7962156971752086	0.7847185660090266	0.8071765860345673
1491	0.7957183731919637	0.784207238149636	0.806693485081475	0.7409155819988159	0.7288937083020389	0.7524986594816498
1492	0.7954697112003409	0.783951589633785	0.8064519202067674
1493	0.7954697112003409	0.783951589633785	0.8064519202067674	0.7407042541089126	0.7286785748519542	0.7522913181401522
1494				0.7404929262190102	0.7284634459536299	0.7520839724108821
1495	0.7952206599444853	0.7836955338514332	0.806209983344065
1496				0.7402815380014198	0.72824825804132	0.7518765651018455
1497	0.7947225574327768	0.7831834531533095	0.805726080787255	0.7402815380014198	0.72824825804132	0.7518765651018455
1498	0.7947225574327768	0.7831834531533095	0.805726080787255	0.7400700289905628	0.7280329474098151	0.7516690388851718
1499	0.7947225574327768	0.7831834531533095	0.805726080787255
1500	0.7944733499829711	0.782927260685698	0.8054839696931839
1501	0.7939746222052046	0.7824145709989634	0.8049994274072776
1503	0.7939746222052046	0.7824145709989634	0.8049994274072776
1504	0.7934755809593171	0.7819015861844876	0.8045145548921846	0.739858519979705	0.7278176413323403	0.7514615082788689
1505	0.7929762256534908	0.7813883055824337	0.8040293516189897	0.7396470109688477	0.727602339804293	0.7512539732871698
1506	0.7929762256534908	0.7813883055824337	0.8040293516189897
1507				0.7394355019579898	0.7273870428210794	0.751046433914294
1508	0.7929762256534908	0.7813883055824337	0.8040293516189897	0.7394355019579898	0.7273870428210794	0.751046433914294
1509	0.7929762256534908	0.7813883055824337	0.8040293516189897	0.7390123629010755	0.726956334967057	0.7506312272727137
1510	0.7927260754245772	0.7811311739078436	0.8037862955348957	0.7385891026703177	0.7265255176148885	0.7502158882317441
1511	0.7927260754245772	0.7811311739078436	0.8037862955348957	0.7385891026703177	0.7265255176148885	0.7502158882317441
1512	0.7927260754245772	0.7811311739078436	0.8037862955348957	0.7383773512073959	0.7263099879123222	0.7500080970847842
1513				0.7379538482815525	0.725878942119345	0.7495925016687889
1514	0.7924753714159045	0.7808734586658794	0.8035427141680793
1515	0.7924753714159045	0.7808734586658794	0.8035427141680793
1516	0.7924753714159045	0.7808734586658794	0.8035427141680793	0.7375303453557105	0.7254479144456315	0.7491768887845198
1517	0.7924753714159045	0.7808734586658794	0.8035427141680793	0.737318593892789	0.725232407392186	0.7489690758021786
1518	0.7924753714159045	0.7808734586658794	0.8035427141680793
1519	0.7924753714159045	0.7808734586658794	0.8035427141680793	0.7371067815992253	0.7250168407863558	0.7487612007723089
1520	0.7924753714159045	0.7808734586658794	0.8035427141680793	0.7368949693056622	0.7248012786976469	0.748553321387115
1521	0.7922239515645668	0.7806149860304684	0.8032984566431458
1522	0.7922239515645668	0.7806149860304684	0.8032984566431458
1523	0.7919722921136252	0.7803562668569687	0.8030539662984578	0.7366831570120999	0.7245857211215673	0.748345437650726
1525	0.7917204726248765	0.780097386505018	0.8028093171847165	0.7364713447185368	0.7243701680536351	0.7481375495672599
1526	0.7917204726248765	0.780097386505018	0.8028093171847165	0.7362594714893317	0.7241545553171232	0.7479295993420974
1527	0.7917204726248765	0.780097386505018	0.8028093171847165	0.7362594714893317	0.7241545553171232	0.7479295993420974
1528	0.7914682520219388	0.7798380863893845	0.8025642848746419	0.7362594714893317	0.7241545553171232	0.7479295993420974
1529	0.7909634891061073	0.7793191726833043	0.8020738912779846
1530	0.7907110270923497	0.7790596452218118	0.8018286047466051
1531	0.7907110270923497	0.7790596452218118	0.8018286047466051	0.7360474762484758	0.7239388185932096	0.7477215290424117
1532	0.7907110270923497	0.7790596452218118	0.8018286047466051	0.7360474762484758	0.7239388185932096	0.7477215290424117
1533	0.7907110270923497	0.7790596452218118	0.8018286047466051	0.7360474762484758	0.7239388185932096	0.7477215290424117
1534	0.7907110270923497	0.7790596452218118	0.8018286047466051	0.7356232413918481	0.7235071013281021	0.7473051435962712
1535	0.7904579995636799	0.7787995216993504	0.8015827819373039	0.7356232413918481	0.7235071013281021	0.7473051435962712
1536	0.7902048910143483	0.7785393218617803	0.8013368738248298
1537				0.7356232413918481	0.7235071013281021	0.7473051435962712
1538	0.7902048910143483	0.7785393218617803	0.8013368738248298
1539	0.7902048910143483	0.7785393218617803	0.8013368738248298	0.7354110015645569	0.7232911205691851	0.7470968282449332
1540	0.7899513764519432	0.7782786970932155	0.8010905778831033
1541	0.7899513764519432	0.7782786970932155	0.8010905778831033
1542	0.7899513764519432	0.7782786970932155	0.8010905778831033
1543				0.7354110015645569	0.7232911205691851	0.7470968282449332
1544	0.7899513764519432	0.7782786970932155	0.8010905778831033
1545	0.7899513764519432	0.7782786970932155	0.8010905778831033
1546	0.7899513764519432	0.7782786970932155	0.8010905778831033	0.7354110015645569	0.7232911205691851	0.7470968282449332
1547	0.7899513764519432	0.7782786970932155	0.8010905778831033	0.7354110015645569	0.7232911205691851	0.7470968282449332
1548	0.7899513764519432	0.7782786970932155	0.8010905778831033	0.7351985164441973	0.7230748860059519	0.7468882758740875
1549				0.7351985164441973	0.7230748860059519	0.7468882758740875
1550	0.7896968818074668	0.778017031490217	0.8008433598277283	0.7347734233442006	0.7226423011005327	0.7464710414848839
1551	0.7896968818074668	0.778017031490217	0.8008433598277283
1552	0.7894421408778521	0.7777551124110967	0.800595902529127	0.7347734233442006	0.7226423011005327	0.7464710414848839
1553	0.7891871531062505	0.7774929392765815	0.8003482054534717	0.7345608152934636	0.722425950682778	0.7462623593998902
1554	0.7891871531062505	0.7774929392765815	0.8003482054534717	0.7345608152934636	0.722425950682778	0.7462623593998902
1555	0.7891871531062505	0.7774929392765815	0.8003482054534717
1556	0.7891871531062505	0.7774929392765815	0.8003482054534717	0.7345608152934636	0.722425950682778	0.7462623593998902
1557	0.7889316700524772	0.7772302455048116	0.8001000374136227
1558	0.7889316700524772	0.7772302455048116	0.8001000374136227	0.7345608152934636	0.722425950682778	0.7462623593998902
1559	0.7889316700524772	0.7772302455048116	0.8001000374136227	0.7345608152934636	0.722425950682778	0.7462623593998902
1560	0.7886759385548916	0.7769672960171667	0.7998516280560791
1561	0.7886759385548916	0.7769672960171667	0.7998516280560791	0.7343478373823901	0.7222092152875562	0.7460533221337474
1562	0.7884197917739383	0.7767039117803917	0.7996028221383652	0.7343478373823901	0.7222092152875562	0.7460533221337474
1563				0.7341347358625456	0.7219923542717436	0.745844163235937
1564	0.7884197917739383	0.7767039117803917	0.7996028221383652	0.7339215724665343	0.7217754326573246	0.7456349412510399
1565				0.7334949978821302	0.7213413421731816	0.7452162490518673
1566	0.7881635617473618	0.7764404491721565	0.7993539285554092
1567	0.7879073317207868	0.7761769975220415	0.7991050247664783	0.7328551360055258	0.7206902407154591	0.7445881777424949
1568	0.7879073317207868	0.7761769975220415	0.7991050247664783	0.7328551360055258	0.7206902407154591	0.7445881777424949
1569	0.7876508514695753	0.7759132882973588	0.7988558779579165
1570	0.7873943712183648	0.7756495900316229	0.7986067209422761
1571	0.7871378073958767	0.77538581303195	0.7983574759695423	0.7324281886498579	0.7202558033379256	0.7441690879669722
1572				0.7317875809046827	0.7196039848980786	0.7435402432103705
1573	0.7868812435733875	0.7751220469629464	0.7981082208143824	0.7311469731595078	0.7189522074670801	0.7429113589472591
1574	0.786367948567796	0.7745943679888352	0.7976095242611521
1575	0.786367948567796	0.7745943679888352	0.7976095242611521
1577	0.786367948567796	0.7745943679888352	0.7976095242611521	0.7309333124426295	0.7187348260170786	0.7427016036957583
1578	0.7861107133867139	0.7743299143441882	0.7973596138194365	0.7307195892518574	0.7185173833407601	0.7424917847899183
1579	0.7861107133867139	0.7743299143441882	0.7973596138194365
1581	0.7858531410690907	0.7740651099355326	0.7971093794244262	0.7305057409670314	0.7182998135094948	0.7422818428187676
1582	0.7858531410690907	0.7740651099355326	0.7971093794244262
1583	0.7858531410690907	0.7740651099355326	0.7971093794244262
1584	0.7855951459472689	0.7737998628591524	0.7968587413436388	0.7302918926822053	0.7180822482354503	0.7420718964576848
1585	0.7853368963923885	0.7735343538180004	0.7966078562192943
1586	0.7853368963923885	0.7735343538180004	0.7966078562192943
1587	0.7848197170072103	0.773002639015948	0.7961054220188631	0.7302918926822053	0.7180822482354503	0.7420718964576848
1588	0.7848197170072103	0.773002639015948	0.7961054220188631	0.7302918926822053	0.7180822482354503	0.7420718964576848
1589				0.7300779190834119	0.7178645555802061	0.7418618268181526
1590	0.7848197170072103	0.773002639015948	0.7961054220188631	0.7296499718858256	0.7174291839432358	0.741441674367946
1592	0.7845607860547169	0.7727364320767104	0.7958538718766214	0.7294359355197698	0.7172114388738832	0.7412315320106468
1593	0.784301769618251	0.772470144539566	0.7956022318307694	0.7290078627876563	0.7167759623852692	0.7408112341465612
1595	0.784301769618251	0.772470144539566	0.7956022318307694	0.7287938264216004	0.7165582309571695	0.740601078647884
1596	0.7837832229937102	0.7719370515875394	0.7950984426030493
1597	0.7837832229937102	0.7719370515875394	0.7950984426030493	0.7287938264216004	0.7165582309571695	0.740601078647884
1598				0.7287938264216004	0.7165582309571695	0.740601078647884
1599	0.7837832229937102	0.7719370515875394	0.7950984426030493
1600	0.7835235201365223	0.7716700609065981	0.7948461327409665	0.7287938264216004	0.7165582309571695	0.740601078647884
1601	0.7835235201365223	0.7716700609065981	0.7948461327409665
1602	0.7832637311709597	0.7714029890086002	0.7945937323491059
1603	0.7830038560113145	0.771135835798615	0.7943412413502247
1604	0.7830038560113145	0.771135835798615	0.7943412413502247	0.7287938264216004	0.7165582309571695	0.740601078647884
1605				0.7283646192211164	0.7161215874737217	0.7401796780610587
1606	0.7827436353878476	0.7708683230790006	0.7940884184887314
1607				0.7283646192211164	0.7161215874737217	0.7401796780610587
1608	0.7824834147643807	0.7706008215640212	0.7938355851987134	0.7281498890857329	0.7159031393897334	0.7399688510956259
1609				0.7281498890857329	0.7159031393897334	0.7399688510956259
1610	0.7822230209491524	0.7703331454105806	0.7935825803288378
1611	0.7822230209491524	0.7703331454105806	0.7935825803288378
1612	0.7822230209491524	0.7703331454105806	0.7935825803288378
1613	0.7822230209491524	0.7703331454105806	0.7935825803288378
1614	0.7817010169311678	0.7697965215996225	0.7930754073748447	0.7279350956081263	0.7156846292064936	0.739757959615982
1615	0.7817010169311678	0.7697965215996225	0.7930754073748447
1616	0.7814397532223002	0.7695279457868387	0.7928215616595047
1617	0.7811784895134338	0.7692593812530536	0.7925677054486022	0.72772030213052	0.7154661236101558	0.7395470637200493
1618				0.72772030213052	0.7154661236101558	0.7395470637200493
1619				0.7275053182894177	0.7152474221913107	0.7393359827916345
1620	0.7811784895134338	0.7692593812530536	0.7925677054486022	0.7272902709000318	0.7150286584662844	0.7391248371447343
1621				0.7272902709000318	0.7150286584662844	0.7391248371447343
1622	0.7809169634037864	0.7689905464384728	0.7923135945790585
1623	0.7798708589652024	0.767915319773988	0.791297046312122	0.7270751599059773	0.7148098323776422	0.7389136267241955
1624	0.7796093328555559	0.7676465411470695	0.7910428831438963
1626	0.7796093328555559	0.7676465411470695	0.7910428831438963	0.7268599852507809	0.7145909438678629	0.7387023514747745
1627	0.7796093328555559	0.7676465411470695	0.7910428831438963	0.7266448105955854	0.7143720599562092	0.7384910717990937
1628	0.7796093328555559	0.7676465411470695	0.7910428831438963
1629	0.77934701477586	0.7673769241665603	0.790787972415226	0.7264295722038212	0.7141531135436219	0.7382797272234652
1630	0.7790846083735785	0.7671072237274497	0.790532968976387	0.7264295722038212	0.7141531135436219	0.7382797272234652
1632				0.7264295722038212	0.7141531135436219	0.7382797272234652
1633				0.7262140784120075	0.7139339028649114	0.7380681358878103
1634	0.7790846083735785	0.7671072237274497	0.790532968976387	0.7259983285372565	0.7137144272062644	0.7378562971402196
1635	0.7785596187452942	0.7665676670122828	0.7900227660203981	0.7257825786625051	0.7134949561785776	0.7376444539367438
1636	0.7782971239311519	0.7662979055483371	0.7897676488173402
1638	0.7782971239311519	0.7662979055483371	0.7897676488173402
1639	0.7782971239311519	0.7662979055483371	0.7897676488173402	0.7255668287877546	0.7132754897773496	0.7374326062815044
1640	0.7780342745140866	0.766027774982362	0.7895121910649108	0.7255668287877546	0.7132754897773496	0.7374326062815044
1641	0.7780342745140866	0.766027774982362	0.7895121910649108	0.7251352006921037	0.7128364357310013	0.7370087758463912
1643	0.7780342745140866	0.766027774982362	0.7895121910649108
1644	0.7777708912119491	0.7657570830205342	0.7892562258772782	0.7251352006921037	0.7128364357310013	0.7370087758463912
1645	0.7775075079098114	0.7654864024047172	0.789000250131324	0.7251352006921037	0.7128364357310013	0.7370087758463912
1646	0.7772441246076737	0.7652157331129634	0.7887442638462718	0.7249192581070258	0.7126167803304705	0.7367967319939817
1647				0.7247029934118856	0.712396790466119	0.7365843780607807
1648	0.7772441246076737	0.7652157331129634	0.7887442638462718	0.7247029934118856	0.712396790466119	0.7365843780607807
1649	0.7772441246076737	0.7652157331129634	0.7887442638462718	0.7244865349311782	0.7121766012408507	0.7363718357935712
1650	0.7772441246076737	0.7652157331129634	0.7887442638462718
1651	0.7772441246076737	0.7652157331129634	0.7887442638462718	0.7242700764504696	0.7119564166777234	0.736159289042436
1652	0.7767161055012826	0.7646730850586823	0.7882310937919895	0.7240536179697611	0.7117362367722081	0.7359467378115174
1653	0.7767161055012826	0.7646730850586823	0.7882310937919895	0.7238370947586452	0.7115159933777548	0.7357341206861587
1654	0.7767161055012826	0.7646730850586823	0.7882310937919895
1655	0.7767161055012826	0.7646730850586823	0.7882310937919895
1656	0.7767161055012826	0.7646730850586823	0.7882310937919895	0.7236204419317195	0.7112956181906144	0.7355213760993654
1658	0.7767161055012826	0.7646730850586823	0.7882310937919895	0.7234037891047931	0.7110752476647465	0.7353086270295599
1659	0.7767161055012826	0.7646730850586823	0.7882310937919895	0.7234037891047931	0.7110752476647465	0.7353086270295599
1660	0.776451105124107	0.7644007151842456	0.787973570735824
1661	0.7761861047469316	0.7641283568316746	0.7877160369640448
1662	0.7761861047469316	0.7641283568316746	0.7877160369640448	0.7234037891047931	0.7110752476647465	0.7353086270295599
1663	0.7756557418465243	0.7635832861219022	0.7872006002966784	0.7234037891047931	0.7110752476647465	0.7353086270295599
1664	0.7753904697049904	0.7633106707234242	0.7869427815163917	0.7234037891047931	0.7110752476647465	0.7353086270295599
1665	0.7753904697049904	0.7633106707234242	0.7869427815163917
1667	0.7753904697049904	0.7633106707234242	0.7869427815163917	0.7234037891047931	0.7110752476647465	0.7353086270295599
1668				0.72318668112487	0.7108544026415573	0.7350954416264803
1669	0.7753904697049904	0.7633106707234242	0.7869427815163917	0.72318668112487	0.7108544026415573	0.7350954416264803
1670	0.7753904697049904	0.7633106707234242	0.7869427815163917
1671	0.7753904697049904	0.7633106707234242	0.7869427815163917
1672				0.7229694427105947	0.7106334249904788	0.7348821279621051
1674	0.7751246519231237	0.7630374814748071	0.7866844442334685
1675	0.7748588341412569	0.7627643037814944	0.786426096203912	0.722752204296319	0.7104124520390579	0.7346688097799808
1676	0.7748588341412569	0.7627643037814944	0.786426096203912	0.7225349658820421	0.7101914837827257	0.7344554870842782
1677	0.7748588341412569	0.7627643037814944	0.786426096203912	0.7223177274677666	0.7099705202169283	0.7342421598791606
1678	0.7748588341412569	0.7627643037814944	0.786426096203912
1679	0.7748588341412569	0.7627643037814944	0.786426096203912	0.7221004890534908	0.7097495613371188	0.7340288281687775
1680	0.7748588341412569	0.7627643037814944	0.786426096203912	0.721883250639215	0.7095286071387635	0.7338154919572696
1681				0.7216660122249379	0.7093076576173386	0.7336021512487665
1682	0.7748588341412569	0.7627643037814944	0.786426096203912
1683				0.721448708397107	0.7090866439146677	0.7333887439742023
1684	0.7748588341412569	0.7627643037814944	0.786426096203912	0.7212314045692761	0.7088656348857042	0.7331753322056238
1685	0.7748588341412569	0.7627643037814944	0.786426096203912
1686	0.7748588341412569	0.7627643037814944	0.786426096203912	0.7212314045692761	0.7088656348857042	0.7331753322056238
1687				0.7210139041457025	0.7086444235959715	0.7329617293866133
1688	0.7748588341412569	0.7627643037814944	0.786426096203912
1690	0.774591549272633	0.7624895635319698	0.7861663723106109	0.7210139041457025	0.7086444235959715	0.7329617293866133
1691	0.774591549272633	0.7624895635319698	0.7861663723106109	0.7207963380913438	0.7084231479070175	0.7327480597859853
1692	0.774591549272633	0.7624895635319698	0.7861663723106109	0.7207963380913438	0.7084231479070175	0.7327480597859853
1693	0.774591549272633	0.7624895635319698	0.7861663723106109	0.7205787063467515	0.7082018077583715	0.7325343233454971
1694	0.774591549272633	0.7624895635319698	0.7861663723106109	0.7205787063467515	0.7082018077583715	0.7325343233454971
1695	0.774591549272633	0.7624895635319698	0.7861663723106109
1696	0.774591549272633	0.7624895635319698	0.7861663723106109	0.7203610088523879	0.7079804030894744	0.7323205200068146
1697	0.774591549272633	0.7624895635319698	0.7861663723106109	0.7203610088523879	0.7079804030894744	0.7323205200068146
1698	0.774591549272633	0.7624895635319698	0.7861663723106109
1701	0.7743229669046466	0.7622134424120438	0.7859054306129312	0.7201432455486241	0.7077589338396784	0.7321066497115111
1702	0.7737858021686737	0.7616612361017889	0.7853835138530474	0.7201432455486241	0.7077589338396784	0.7321066497115111
1703	0.7737858021686737	0.7616612361017889	0.7853835138530474	0.7199254163757418	0.7075373999482478	0.7318927124010687
1704				0.7197075872028597	0.7073158707455199	0.7316787705831757
1705				0.7194897580299776	0.707094346226997	0.7314648242619382
1707				0.718618441338449	0.7062082949053801	0.7306089940253246
1708	0.7735167528633305	0.7613846496531771	0.7851221045465379	0.718618441338449	0.7062082949053801	0.7306089940253246
1709	0.773247609943058	0.76110797471492	0.7848605970313667	0.7184004800277619	0.7059866546888743	0.7303948998278589
1710	0.773247609943058	0.76110797471492	0.7848605970313667	0.717964557406385	0.7055433882586742	0.7299666979685434
1712	0.7729781856887226	0.7608310097822537	0.7845988167220568	0.7177465960956969	0.7053217620361132	0.7297525903147937
1713	0.7729781856887226	0.7608310097822537	0.7845988167220568
1714	0.7727086674928757	0.7605539560325825	0.7843369378795154	0.7175286347850095	0.7051001404693511	0.7295384781836992
1715	0.7724390552571834	0.7602768133578572	0.7840749604143044	0.7173106734743208	0.7048785235539793	0.7293243615792825
1716	0.7718998307857997	0.7597225640037151	0.7835509720543644	0.7173106734743208	0.7048785235539793	0.7293243615792825
1717	0.7718998307857997	0.7597225640037151	0.7835509720543644
1718	0.7718998307857997	0.7597225640037151	0.7835509720543644	0.7173106734743208	0.7048785235539793	0.7293243615792825
1719				0.7170924469232185	0.7046566322021949	0.7291099887167197
1720	0.7716298413381657	0.7594450524507356	0.7832886103058773	0.7166559938210132	0.7042128634919013	0.7286812295362722
1721	0.7713598518905315	0.759167552901908	0.7830262374082889	0.7166559938210132	0.7042128634919013	0.7286812295362722
1723	0.7713598518905315	0.759167552901908	0.7830262374082889
1724	0.7708196839270228	0.7586123868437851	0.7825012823440886
1725	0.7705495999452686	0.7583348217527723	0.7822387881476264	0.7166559938210132	0.7042128634919013	0.7286812295362722
1727	0.7702795159635141	0.7580572685893602	0.7819762828687955
1728	0.7702795159635141	0.7580572685893602	0.7819762828687955	0.7166559938210132	0.7042128634919013	0.7286812295362722
1729	0.7700093372486898	0.7577796256940476	0.7817136783762868	0.7164375011399703	0.7039907061087552	0.728466590590778
1730	0.7700093372486898	0.7577796256940476	0.7817136783762868	0.7162189418046632	0.703768483268213	0.7282518838764982
1732	0.7700093372486898	0.7577796256940476	0.7817136783762868	0.7162189418046632	0.703768483268213	0.7282518838764982
1733				0.7160003157540509	0.7035461949082666	0.728037109333547
1736	0.7700093372486898	0.7577796256940476	0.7817136783762868
1737	0.7700093372486898	0.7577796256940476	0.7817136783762868	0.7157816229270032	0.7033238409668212	0.7278222669019481
1738	0.7700093372486898	0.7577796256940476	0.7817136783762868	0.7157816229270032	0.7033238409668212	0.7278222669019481
1740	0.7700093372486898	0.7577796256940476	0.7817136783762868	0.7157816229270032	0.7033238409668212	0.7278222669019481
1742	0.7700093372486898	0.7577796256940476	0.7817136783762868
1743	0.7697382072003628	0.7575009739437321	0.7814501776761182
1744	0.7697382072003628	0.7575009739437321	0.7814501776761182	0.7155625955026075	0.7031011396403258	0.7276071023501232
1745	0.7697382072003628	0.7575009739437321	0.7814501776761182
1746	0.7697382072003628	0.7575009739437321	0.7814501776761182
1747				0.7151245406538141	0.7026557510994065	0.7271767596836419
1748	0.769466598799798	0.7572218209037972	0.7811862207856418	0.7151245406538141	0.7026557510994065	0.7271767596836419
1749				0.7149053789803081	0.7024329226215278	0.7269614541369188
1750				0.7144669212195107	0.7019871383515867	0.7265307018830046
1751	0.7689231901848265	0.756663345302631	0.7806580948355298	0.7144669212195107	0.7019871383515867	0.7265307018830046
1752	0.7689231901848265	0.756663345302631	0.7806580948355298
1753	0.7686511975459214	0.7563838162346607	0.780393746776381	0.7144669212195107	0.7019871383515867	0.7265307018830046
1754	0.7686511975459214	0.7563838162346607	0.780393746776381	0.7140281942184545	0.7015410896172337	0.7260996759530107
1755	0.7683790122776685	0.7561040925700727	0.7801292082636146
1756	0.7683790122776685	0.7561040925700727	0.7801292082636146	0.7138087633044352	0.7013180013817087	0.7258840922063623
1757	0.7683790122776685	0.7561040925700727	0.7801292082636146
1758	0.7678336758601543	0.7555436451672114	0.7795991988653452	0.7135893323904159	0.701094917851782	0.7256685039374584
1759	0.7675607168570051	0.755263127670146	0.7793339066898618	0.7135893323904159	0.701094917851782	0.7256685039374584
1760	0.7672876607499765	0.7549825181630078	0.7790685128584095
1761	0.7670146046429482	0.7547019208400758	0.7788031077125696
1762	0.7664684924288914	0.7541407626519402	0.778272263560726
1763	0.7664684924288914	0.7541407626519402	0.778272263560726	0.7135893323904159	0.701094917851782	0.7256685039374584
1764	0.7664684924288914	0.7541407626519402	0.778272263560726
1765	0.7661951441790948	0.7538598883149353	0.778006552753525	0.7133696988624404	0.7008716258546313	0.7254527187970476
1766	0.7659215030561742	0.7535787119059223	0.7777405581521213	0.7133696988624404	0.7008716258546313	0.7254527187970476
1767	0.7656477641344243	0.7532974427447654	0.7774744612437915	0.713149862283438	0.7006481249373173	0.7252367363643399
1768	0.7656477641344243	0.7532974427447654	0.7774744612437915	0.713149862283438	0.7006481249373173	0.7252367363643399
1769	0.765373731291141	0.753015870416297	0.777208079540118
1770				0.7129299579164058	0.7004245574260255	0.7250206850366688
1771	0.765373731291141	0.753015870416297	0.777208079540118
1772	0.765373731291141	0.753015870416297	0.777208079540118	0.7129299579164058	0.7004245574260255	0.7250206850366688
1773	0.765373731291141	0.753015870416297	0.777208079540118	0.7127098498713561	0.70020078034568	0.7248044358122885
1774	0.765373731291141	0.753015870416297	0.777208079540118	0.7124896738287642	0.6999769364646058	0.7245881174818315
1775	0.7650990099231256	0.7527335715397659	0.7769410458922
1776	0.7650990099231256	0.7527335715397659	0.7769410458922
1777				0.7120493217435796	0.6995292629323256	0.7241554671516242
1778	0.7648240911268901	0.7524510731188527	0.776673817148367	0.7118291457009871	0.6993054332722006	0.7239391351599999
1779	0.7648240911268901	0.7524510731188527	0.776673817148367	0.7118291457009871	0.6993054332722006	0.7239391351599999
1780	0.7645488755489394	0.7521682685565239	0.7764063008663411
1781				0.7118291457009871	0.6993054332722006	0.7239391351599999
1782				0.7116086286174359	0.6990812495384635	0.723722474854615
1784	0.7642736599709876	0.7518854763345239	0.7761387731275917
1785	0.7637224348285635	0.751319076956397	0.775602944597587	0.7113881115338855	0.6988570705618752	0.7235058099802385
1786	0.763446722758228	0.7510357890369221	0.7753349205578152	0.7109470773667854	0.6984087268622736	0.7230724665407852
1787	0.763446722758228	0.7510357890369221	0.7753349205578152	0.7109470773667854	0.6984087268622736	0.7230724665407852
1788	0.763446722758228	0.7510357890369221	0.7753349205578152	0.7107263548963201	0.6981843460545649	0.7228555929914774
1789	0.763446722758228	0.7510357890369221	0.7753349205578152	0.7105054952459481	0.6979598256822602	0.7226385846385708
1790	0.7631702118119195	0.7507516562709151	0.7750661418232369	0.7105054952459481	0.6979598256822602	0.7226385846385708
1792				0.7105054952459481	0.6979598256822602	0.7226385846385708
1793	0.7631702118119195	0.7507516562709151	0.7750661418232369	0.7100633636372077	0.6975103654634803	0.7222041627679671
1794	0.7628935003500587	0.7504673207944044	0.7747971649913938
1796	0.7626165880087338	0.7501827822313546	0.7745279897109616
1799	0.7626165880087338	0.7501827822313546	0.7745279897109616	0.7100633636372077	0.6975103654634803	0.7222041627679671
1800	0.7626165880087338	0.7501827822313546	0.7745279897109616	0.7100633636372077	0.6975103654634803	0.7222041627679671
1801	0.7626165880087338	0.7501827822313546	0.7745279897109616	0.7096206807421716	0.6970603443607039	0.7217691991808209
1803	0.7620611498528642	0.7496120111721776	0.7739881034355942	0.70939927023336	0.6968352683382425	0.7215516449240724
1804	0.7620611498528642	0.7496120111721776	0.7739881034355942
1806	0.7620611498528642	0.7496120111721776	0.7739881034355942	0.70939927023336	0.6968352683382425	0.7215516449240724
1807	0.7617832282081332	0.7493264271403383	0.7737179543508105
1808	0.7617832282081332	0.7493264271403383	0.7737179543508105	0.7089563109637791	0.6963849852187057	0.7211163913582342
1809	0.7617832282081332	0.7493264271403383	0.7737179543508105	0.7087348313289896	0.6961598508444582	0.7208987576766538
1810	0.7615049003936616	0.7490404198056606	0.7734474157786895	0.7085132824601775	0.6959346484206377	0.7206810536691088
1811	0.7615049003936616	0.7490404198056606	0.7734474157786895
1812				0.7082917335913654	0.695709450782866	0.7204633450663702
1813	0.7612261650714092	0.7487539877593579	0.7731764864517678	0.7080701847225539	0.6954842579266789	0.7202456318725016
1814	0.7612261650714092	0.7487539877593579	0.7731764864517678	0.7078485665113727	0.6952589969050689	0.7200278482516111
1815	0.7609472254726289	0.7484673491651403	0.7729053553544104	0.7076268788926723	0.6950336676519628	0.7198099941396675
1816	0.7606681835857665	0.7481806135001984	0.7726341173291489
1818	0.7606681835857665	0.7481806135001984	0.7726341173291489	0.7076268788926723	0.6950336676519628	0.7198099941396675
1819	0.7601092797036313	0.7476063001476931	0.772090843105586	0.707183364709724	0.6945828773326472	0.7193741402136783
1820	0.7601092797036313	0.7476063001476931	0.772090843105586	0.707183364709724	0.6945828773326472	0.7193741402136783
1821	0.7601092797036313	0.7476063001476931	0.772090843105586	0.707183364709724	0.6945828773326472	0.7193741402136783
1822	0.7598293131181054	0.7473186102352183	0.7718187096072054
1823	0.7595490367207915	0.7470306005991463	0.771546276102885	0.7067394329051359	0.6941316668571946	0.7189378713770758
1824	0.7595490367207915	0.7470306005991463	0.771546276102885	0.7067394329051359	0.6941316668571946	0.7189378713770758
1825	0.7592686568622752	0.7467424927515594	0.7712737344737549
1826				0.7067394329051359	0.6941316668571946	0.7189378713770758
1827	0.7589882770037584	0.7464543977317613	0.7710011809467332	0.7067394329051359	0.6941316668571946	0.7189378713770758
1828	0.7589882770037584	0.7464543977317613	0.7710011809467332	0.7067394329051359	0.6941316668571946	0.7189378713770758
1829	0.7587077935311036	0.7461662043176638	0.7707285191686462	0.7067394329051359	0.6941316668571946	0.7189378713770758
1830	0.7584269986408255	0.7458776894949396	0.7704555558572728
1831	0.7578654088602695	0.745300698314222	0.7699095935533754
1832				0.7065167676773773	0.6939053331446665	0.7187190660868029
1833				0.7062941024496199	0.6936790042773042	0.718500256147578
1834	0.7578654088602695	0.745300698314222	0.7699095935533754	0.7060714372218613	0.6934526802505784	0.7182814415635127
1836	0.7575844057424127	0.7450119984715743	0.7696364008978411	0.7058487719941032	0.6932263610599754	0.7180626223387134
1837	0.7575844057424127	0.7450119984715743	0.7696364008978411	0.7058487719941032	0.6932263610599754	0.7180626223387134
1838	0.7573030895872914	0.7447229755211988	0.7693629051681932	0.7056259661948626	0.6929998988262012	0.7178436650122603
1839	0.7573030895872914	0.7447229755211988	0.7693629051681932	0.7056259661948626	0.6929998988262012	0.7178436650122603
1840	0.7570214595800075	0.7444336286138764	0.7690891055845603
1841	0.7570214595800075	0.7444336286138764	0.7690891055845603	0.7054030900210799	0.6927733674012485	0.7176246362251398
1842	0.7570214595800075	0.7444336286138764	0.7690891055845603	0.7051801434060282	0.6925467667174634	0.7174055359117469
1843	0.756739514902324	0.7441439568968863	0.7688150013638967
1844	0.756457465139036	0.7438541853082673	0.7685407874314242	0.7051801434060282	0.6925467667174634	0.7174055359117469
1845	0.756457465139036	0.7438541853082673	0.7685407874314242
1846	0.756457465139036	0.7438541853082673	0.7685407874314242	0.7051801434060282	0.6925467667174634	0.7174055359117469
1847				0.7049569144907365	0.6923198739064522	0.7171861629266042
1848	0.7561749940915605	0.7435639745313329	0.7682661696663666	0.7047336855754447	0.6920929859593419	0.7169667852754329
1849	0.7561749940915605	0.7435639745313329	0.7682661696663666
1850	0.7561749940915605	0.7435639745313329	0.7682661696663666	0.7042869447288047	0.6916389269277392	0.7165277472766161
1851	0.7561749940915605	0.7435639745313329	0.7682661696663666	0.7042869447288047	0.6916389269277392	0.7165277472766161
1852	0.7561749940915605	0.7435639745313329	0.7682661696663666	0.7042869447288047	0.6916389269277392	0.7165277472766161
1853				0.7042869447288047	0.6916389269277392	0.7165277472766161
1855	0.755891570180732	0.7432727540471203	0.7679906536785315
1856	0.755891570180732	0.7432727540471203	0.7679906536785315	0.7038390674984525	0.6911836919081299	0.7160876117080563
1857	0.755891570180732	0.7432727540471203	0.7679906536785315
1859	0.7556077205486702	0.7429810896958202	0.7677147296621133	0.7038390674984525	0.6911836919081299	0.7160876117080563
1860	0.7553238709166087	0.7426894384942605	0.7674387934555403	0.703614986292627	0.6909559317440033	0.7158674015002138
1861				0.7033909050868002	0.6907281764929042	0.7156471865815914
1862				0.7031667524720497	0.6905003510262052	0.7154268991631737
1863	0.7553238709166087	0.7426894384942605	0.7674387934555403	0.7029425998572996	0.6902725304697894	0.7152066070364548
1864	0.7553238709166087	0.7426894384942605	0.7674387934555403	0.7027184472425488	0.6900447148190813	0.7149863102055852
1865	0.7553238709166087	0.7426894384942605	0.7674387934555403
1866				0.7027184472425488	0.6900447148190813	0.7149863102055852
1867	0.7550392726231212	0.7423969967890351	0.7671621489131564	0.7027184472425488	0.6900447148190813	0.7149863102055852
1868	0.7550392726231212	0.7423969967890351	0.7671621489131564
1869				0.7024940799222283	0.6898166782055375	0.7147658048302867
1870	0.7550392726231212	0.7423969967890351	0.7671621489131564	0.7022696409190587	0.6895885710987492	0.7145452266857716
1871	0.7547542445851361	0.7421041069789772	0.7668850925328183	0.7018207629127182	0.6891323716338175	0.7141040562554851
1873				0.7015962521120419	0.6889042037424011	0.7138833958083722
1874	0.7547542445851361	0.7421041069789772	0.7668850925328183
1875	0.7544691088674991	0.74181111486544	0.7666079237145451	0.7013717413113658	0.688676040761487	0.713662730652675
1878	0.7544691088674991	0.74181111486544	0.7666079237145451	0.7011472305106903	0.6884478826865287	0.7134420607925203
1879	0.7544691088674991	0.74181111486544	0.7666079237145451	0.7011472305106903	0.6884478826865287	0.7134420607925203
1880				0.7009225758389476	0.6882195781838327	0.7132212496222675
1881				0.7004731224398847	0.6877628323863726	0.7127794763714146
1882	0.7544691088674991	0.74181111486544	0.7666079237145451	0.7004731224398847	0.6877628323863726	0.7127794763714146
1883	0.7544691088674991	0.74181111486544	0.7666079237145451	0.7000235248003218	0.6873059545125693	0.7123375473263306
1884	0.7541832168216984	0.7415173240454375	0.7663300394160538
1885	0.7541832168216984	0.7415173240454375	0.7663300394160538
1886	0.7541832168216984	0.7415173240454375	0.7663300394160538	0.6995739271607588	0.6868490962571392	0.711895599468055
1887	0.7541832168216984	0.7415173240454375	0.7663300394160538	0.6993490560816331	0.6866205984809735	0.7116745498720543
1888	0.7541832168216984	0.7415173240454375	0.7663300394160538
1889	0.7541832168216984	0.7415173240454375	0.7663300394160538	0.6991241850025072	0.6863921056023581	0.711453495579127
1890	0.7538961276641717	0.7412222611275434	0.7660510299955955	0.6991241850025072	0.6863921056023581	0.711453495579127
1891	0.7538961276641717	0.7412222611275434	0.7660510299955955	0.6991241850025072	0.6863921056023581	0.711453495579127
1892	0.7536084908356083	0.7409266235989943	0.765771499021637
1894	0.7536084908356083	0.7409266235989943	0.765771499021637	0.6991241850025072	0.6863921056023581	0.711453495579127
1896	0.7533201937847918	0.7406302905780687	0.765491341901391
1897	0.7533201937847918	0.7406302905780687	0.765491341901391	0.6988990242343912	0.6861633129579043	0.7112321614841526
1898	0.753031454730064	0.7403334965228695	0.7652107613518067	0.6986738634662737	0.6859345252279269	0.7110108226768068
1899	0.753031454730064	0.7403334965228695	0.7652107613518067	0.6982235419300408	0.6854769644933977	0.710568130941348
1900	0.753031454730064	0.7403334965228695	0.7652107613518067	0.6982235419300408	0.6854769644933977	0.710568130941348
1902				0.6982235419300408	0.6854769644933977	0.710568130941348
1903	0.753031454730064	0.7403334965228695	0.7652107613518067
1904				0.6979980175301924	0.685247809068038	0.710346432682497
1905	0.7524530895574603	0.7397389970302432	0.7646487376335499	0.6975466770726877	0.68478920627855	0.7099027450074283
1906	0.7524530895574603	0.7397389970302432	0.7646487376335499
1907				0.6975466770726877	0.68478920627855	0.7099027450074283
1908				0.6973208607317772	0.6845597586235818	0.7096807553160319
1909	0.7524530895574603	0.7397389970302432	0.7646487376335499	0.6970950443908659	0.6843303159102841	0.7094587608873805
1911	0.7524530895574603	0.7397389970302432	0.7646487376335499	0.6966434117090455	0.6838714452906339	0.7090147578347056
1912	0.7524530895574603	0.7397389970302432	0.7646487376335499	0.6961917790272243	0.6834125943835648	0.7085707358820758
1913				0.6961917790272243	0.6834125943835648	0.7085707358820758
1914	0.7524530895574603	0.7397389970302432	0.7646487376335499	0.6959657427353322	0.6831829450258843	0.7083485089209001
1915	0.7524530895574603	0.7397389970302432	0.7646487376335499
1916	0.7521626792565889	0.7394404490314883	0.7643665660292415	0.6959657427353322	0.6831829450258843	0.7083485089209001
1918				0.6959657427353322	0.6831829450258843	0.7083485089209001
1919	0.7521626792565889	0.7394404490314883	0.7643665660292415	0.6955133763117151	0.682723352133601	0.7079037617190368
1920	0.7521626792565889	0.7394404490314883	0.7643665660292415	0.6950610098880974	0.6822637789955334	0.7074589955789068
1921	0.7518718197518494	0.7391414324053027	0.7640839641875898
1922	0.7518718197518494	0.7391414324053027	0.7640839641875898
1923				0.6948347530489407	0.6820339224071488	0.7072365354818947
1924				0.6946084225104877	0.6818039932595816	0.707014000652295
1925				0.6943820182006731	0.6815739914799187	0.7067913910191
1926	0.7518718197518494	0.7391414324053027	0.7640839641875898
1927	0.7518718197518494	0.7391414324053027	0.7640839641875898	0.694155613890858	0.6813439946362227	0.706568776653593
1928	0.7518718197518494	0.7391414324053027	0.7640839641875898
1930	0.7515802835673779	0.7388417026967067	0.7638007208481443	0.6937026575359528	0.6808838604175385	0.7061233934007991
1932				0.6937026575359528	0.6808838604175385	0.7061233934007991
1933	0.7512887473829066	0.7385419872457115	0.7635174643240608
1934	0.7512887473829066	0.7385419872457115	0.7635174643240608
1935	0.7512887473829066	0.7385419872457115	0.7635174643240608	0.6937026575359528	0.6808838604175385	0.7061233934007991
1937	0.7512887473829066	0.7385419872457115	0.7635174643240608	0.6934760313819064	0.6806536451271795	0.7059005541148506
1938	0.7512887473829066	0.7385419872457115	0.7635174643240608	0.6934760313819064	0.6806536451271795	0.7059005541148506
1940	0.7512887473829066	0.7385419872457115	0.7635174643240608
1941	0.7512887473829066	0.7385419872457115	0.7635174643240608
1942	0.7509960754906655	0.7382410653222773	0.7632331400897114
1943	0.7509960754906655	0.7382410653222773	0.7632331400897114	0.6934760313819064	0.6806536451271795	0.7059005541148506
1944	0.7509960754906655	0.7382410653222773	0.7632331400897114	0.6934760313819064	0.6806536451271795	0.7059005541148506
1945				0.6932491085967677	0.6804231228971144	0.7056774283248379
1946	0.7509960754906655	0.7382410653222773	0.7632331400897114	0.6930221115081645	0.6801925275026554	0.7054542272014287
1947	0.7509960754906655	0.7382410653222773	0.7632331400897114
1948				0.6930221115081645	0.6801925275026554	0.7054542272014287
1949	0.7509960754906655	0.7382410653222773	0.7632331400897114	0.6925679685779491	0.6797311952016087	0.705007669385444
1950				0.6923408971128417	0.6795005364932467	0.7047843833439049
1951	0.7507022585597225	0.7379389267714724	0.7629477396050107
1952	0.7507022585597225	0.7379389267714724	0.7629477396050107
1954	0.7507022585597225	0.7379389267714724	0.7629477396050107	0.6923408971128417	0.6795005364932467	0.7047843833439049
1955	0.7507022585597225	0.7379389267714724	0.7629477396050107	0.6921136766018104	0.6792697260409571	0.7045609509673801
1956	0.7507022585597225	0.7379389267714724	0.7629477396050107	0.6918864560907789	0.6790389205530323	0.704337513832435
1957	0.7507022585597225	0.7379389267714724	0.7629477396050107	0.6916592355797482	0.6788081200250091	0.7041140719431156
1958	0.7507022585597225	0.7379389267714724	0.7629477396050107	0.6916592355797482	0.6788081200250091	0.7041140719431156
1959				0.691431865679821	0.6785771674002883	0.7038904833861487
1960	0.7507022585597225	0.7379389267714724	0.7629477396050107	0.6912044209871636	0.678346141110387	0.7036668190189
1962	0.7507022585597225	0.7379389267714724	0.7629477396050107
1963	0.7507022585597225	0.7379389267714724	0.7629477396050107
1964	0.7504064735878706	0.7376346861538974	0.7626604994707993	0.6912044209871636	0.678346141110387	0.7036668190189
1966				0.6912044209871636	0.678346141110387	0.7036668190189
1967	0.750110688616019	0.7373304605347176	0.7623732454889166
1968	0.7498146701911511	0.7370259987534489	0.7620857611076364	0.6912044209871636	0.678346141110387	0.7036668190189
1969	0.7498146701911511	0.7370259987534489	0.7620857611076364	0.6909767515467861	0.6781148835068865	0.7034429363878547
1970				0.6907490821064085	0.6778836308856659	0.7032190489819307
1971	0.7498146701911511	0.7370259987534489	0.7620857611076364
1972	0.749518300756293	0.7367211743658291	0.7617979372553151
1973	0.7489253274170867	0.7361113184352004	0.7612220304167472	0.6905214126660306	0.6776523832422527	0.7029951568051782
1974	0.7489253274170867	0.7361113184352004	0.7612220304167472	0.6900660737852745	0.6771899028710164	0.7025473581553435
1975	0.7489253274170867	0.7361113184352004	0.7612220304167472	0.6898384043448966	0.6769586701343051	0.7023234516903135
1976	0.7489253274170867	0.7361113184352004	0.7612220304167472	0.6893829151376704	0.6764960615258435	0.7018754816683102
1978	0.7486283705069294	0.7358059071552804	0.7609336199450885	0.6891551705340571	0.6762647646606816	0.7016514895260483
1980				0.6889274259304434	0.6760334727490219	0.7014274926349373
1981	0.7483311778231234	0.7355002573128955	0.7606449768356723
1982	0.7483311778231234	0.7355002573128955	0.7606449768356723	0.6886996060144612	0.6758021066291301	0.7012034194371674
1985	0.7483311778231234	0.7355002573128955	0.7606449768356723	0.6886996060144612	0.6758021066291301	0.7012034194371674
1987	0.7480335122790409	0.7351941138854432	0.7603558811291316	0.6886996060144612	0.6758021066291301	0.7012034194371674
1988	0.7480335122790409	0.7351941138854432	0.7603558811291316
1989				0.6884715597873041	0.6755705075922793	0.70097912645486
1990	0.7480335122790409	0.7351941138854432	0.7603558811291316
1991				0.6884715597873041	0.6755705075922793	0.70097912645486
1992	0.7477352533028525	0.7348873471901934	0.7600662209568374	0.6884715597873041	0.6755705075922793	0.70097912645486
1993	0.7477352533028525	0.7348873471901934	0.7600662209568374	0.6884715597873041	0.6755705075922793	0.70097912645486
1994	0.7477352533028525	0.7348873471901934	0.7600662209568374	0.6882432867237143	0.6753386750936394	0.7007546131828026
1995				0.6882432867237143	0.6753386750936394	0.7007546131828026
1996	0.7474362787913357	0.734579825874331	0.7597758830518748	0.6882432867237143	0.6753386750936394	0.7007546131828026
1997	0.7474362787913357	0.734579825874331	0.7597758830518748	0.6882432867237143	0.6753386750936394	0.7007546131828026
1999	0.7474362787913357	0.734579825874331	0.7597758830518748
2000	0.7474362787913357	0.734579825874331	0.7597758830518748	0.6882432867237143	0.6753386750936394	0.7007546131828026
2001				0.688014634468988	0.6751064489849561	0.7005297348692332
2002	0.7474362787913357	0.734579825874331	0.7597758830518748	0.6875573299595367	0.6746420118010119	0.7000799638373894
2003	0.7474362787913357	0.734579825874331	0.7597758830518748	0.6871000254500857	0.6741775946319069	0.6996301736261789
2004	0.7474362787913357	0.734579825874331	0.7597758830518748	0.6871000254500857	0.6741775946319069	0.6996301736261789
2005	0.7474362787913357	0.734579825874331	0.7597758830518748
2006	0.7471354996046993	0.7342703776796511	0.7594838576326538
2009				0.6868711446954382	0.6739451533664155	0.6994050542292207
2010	0.7471354996046993	0.7342703776796511	0.7594838576326538
2011	0.7468344780496612	0.7339606842760611	0.7591915930641102
2013	0.7462317060738345	0.73334056003795	0.7586063447656256	0.6866421876472074	0.6737126369188072	0.6991798575415896
2014	0.7462317060738345	0.73334056003795	0.7586063447656256
2015	0.7462317060738345	0.73334056003795	0.7586063447656256	0.6866421876472074	0.6737126369188072	0.6991798575415896
2017	0.7459295879742099	0.7330297334212795	0.7583130201913578	0.6866421876472074	0.6737126369188072	0.6991798575415896
2018	0.7459295879742099	0.7330297334212795	0.7583130201913578	0.6866421876472074	0.6737126369188072	0.6991798575415896
2019	0.7459295879742099	0.7330297334212795	0.7583130201913578
2020				0.6864129248132689	0.6734798040618492	0.6989543655205107
2021	0.7459295879742099	0.7330297334212795	0.7583130201913578	0.6861836619793301	0.6732469762411789	0.6987288686747117
2022	0.7456268568102594	0.7327182626266694	0.7580191127750685	0.6859543225201121	0.6730140729091917	0.698503294205574
2023				0.6857249830608954	0.6727811746114412	0.698277714913523
2024	0.7456268568102594	0.7327182626266694	0.7580191127750685	0.6857249830608954	0.6727811746114412	0.698277714913523
2025	0.7456268568102594	0.7327182626266694	0.7580191127750685
2026	0.7456268568102594	0.7327182626266694	0.7580191127750685	0.6854955668738558	0.6725482006957922	0.6980520578996411
2028	0.7453237564619629	0.7324064102843807	0.7577248484999374	0.6854955668738558	0.6725482006957922	0.6980520578996411
2029	0.7453237564619629	0.7324064102843807	0.7577248484999374
2030				0.6852659970256069	0.6723150703005352	0.6978262500639799
2031	0.7453237564619629	0.7324064102843807	0.7577248484999374
2032	0.7447170623175089	0.731782222284903	0.7571358183983239
2033	0.7447170623175089	0.731782222284903	0.7571358183983239
2034				0.6850363502437616	0.6720818640824766	0.6976003643007239
2035	0.7447170623175089	0.731782222284903	0.7571358183983239
2036	0.7447170623175089	0.731782222284903	0.7571358183983239	0.6850363502437616	0.6720818640824766	0.6976003643007239
2037				0.684806626450923	0.6718485819634293	0.6973744005334902
2038				0.6843470246882044	0.6713818708156823	0.6969223120014831
2039	0.74441272350986	0.731469084464844	0.756840362133292	0.6843470246882044	0.6713818708156823	0.6969223120014831
2040				0.6843470246882044	0.6713818708156823	0.6969223120014831
2041	0.74441272350986	0.731469084464844	0.756840362133292	0.6841170693707687	0.6711483604916058	0.6966961137421029
2042	0.74441272350986	0.731469084464844	0.756840362133292
2043				0.6838871140533334	0.6709148552214613	0.6964699106415563
2044	0.74441272350986	0.731469084464844	0.756840362133292
2045	0.7441075112410982	0.7311550221678741	0.7565440816519023	0.6834272034184624	0.6704478598251337	0.6960174899330918
2046	0.7441075112410982	0.7311550221678741	0.7565440816519023
2047				0.6829672927835914	0.6699808845911441	0.695565049908251
2048	0.743801671737917	0.7308403006146222	0.7562472050521498
2049	0.743801671737917	0.7308403006146222	0.7562472050521498
2050	0.743801671737917	0.7308403006146222	0.7562472050521498
2051	0.743801671737917	0.7308403006146222	0.7562472050521498
2052	0.743801671737917	0.7308403006146222	0.7562472050521498	0.6825073821487201	0.6695139294841167	0.6951125905990366
2053	0.7434953283805288	0.7305250527464734	0.7559498465905771	0.6822772717703826	0.6692802965247119	0.6948862063566115
2054	0.7434953283805288	0.7305250527464734	0.7559498465905771	0.6822772717703826	0.6692802965247119	0.6948862063566115
2055	0.7431884792974163	0.7302092765868915	0.755652004500247	0.681816117818527	0.668812065053206	0.6944325365424732
2056	0.7428815034695363	0.7298933804455275	0.7553540297620129
2057				0.6815855408425989	0.6685779569178827	0.6942056943552891
2058	0.7425745276416569	0.7295775008441784	0.7550560397835292	0.6815855408425989	0.6685779569178827	0.6942056943552891
2059	0.7425745276416569	0.7295775008441784	0.7550560397835292
2060	0.7425745276416569	0.7295775008441784	0.7550560397835292	0.6813548077549746	0.6683436897874753	0.6939786989649221
2062	0.7425745276416569	0.7295775008441784	0.7550560397835292	0.6811239965057349	0.6681093455882532	0.6937516244399455
2063	0.7425745276416569	0.7295775008441784	0.7550560397835292
2064	0.7425745276416569	0.7295775008441784	0.7550560397835292	0.6811239965057349	0.6681093455882532	0.6937516244399455
2065				0.6806622175250532	0.6676405079675275	0.6932973121020919
2066	0.7425745276416569	0.7295775008441784	0.7550560397835292	0.6806622175250532	0.6676405079675275	0.6932973121020919
2067	0.7425745276416569	0.7295775008441784	0.7550560397835292	0.6806622175250532	0.6676405079675275	0.6932973121020919
2068				0.6806622175250532	0.6676405079675275	0.6932973121020919
2069				0.6806622175250532	0.6676405079675275	0.6932973121020919
2070	0.7425745276416569	0.7295775008441784	0.7550560397835292	0.6806622175250532	0.6676405079675275	0.6932973121020919
2071	0.7422658931746406	0.7292598508874282	0.7547564983972685	0.6804306209896583	0.6674053537054637	0.6930694767663369
2072	0.7419571303239022	0.7289420794305732	0.7544568226242632	0.6801990244542638	0.6671702045742016	0.6928416365186248
2073	0.7416481102779534	0.7286240476794303	0.7541568931851437	0.6799674279188688	0.6669350605692261	0.6926137913630328
2074				0.6790407261431705	0.6659942040462163	0.6917020617763803
2075				0.6788090506992456	0.6657590027041366	0.6914741171342798
2076				0.6785773752553211	0.6655238064685952	0.6912461676020745
2077	0.7410300701860549	0.7279880346732627	0.7535569877939263	0.6783456206872693	0.6652885321925913	0.6910181379846675
2078	0.7410300701860549	0.7279880346732627	0.7535569877939263	0.678113866119218	0.665053263021376	0.6907901034786674
2079	0.7410300701860549	0.7279880346732627	0.7535569877939263	0.6778821115511664	0.6648179989505141	0.6905620640880807
2080	0.7410300701860549	0.7279880346732627	0.7535569877939263	0.677418602415063	0.664347486092169	0.6901059706691259
2081	0.7410300701860549	0.7279880346732627	0.7535569877939263	0.677418602415063	0.664347486092169	0.6901059706691259
2082	0.740719756086312	0.7276686590864732	0.7532558135546523	0.677418602415063	0.664347486092169	0.6901059706691259
2085	0.740719756086312	0.7276686590864732	0.7532558135546523	0.6771866891653491	0.6641120705756137	0.689877765820515
2086				0.6769547759156349	0.663876660156046	0.6896495560902185
2087	0.740719756086312	0.7276686590864732	0.7532558135546523	0.6767228626659204	0.6636412548290649	0.6894213414822135
2090	0.740719756086312	0.7276686590864732	0.7532558135546523
2091				0.6764908699121782	0.6634057710635993	0.6891930464269228
2092	0.7404085292980407	0.7273483169272885	0.7529537786662807	0.6762588771584358	0.6631702923890895	0.6889647464953266
2093				0.6760267251237095	0.6629346514656513	0.6887362902809384
2094	0.7404085292980407	0.7273483169272885	0.7529537786662807	0.6755622615544044	0.662463217345022	0.6882792115874676
2095	0.7400969095466524	0.72702756841968	0.7526513641870897
2097	0.7400969095466524	0.72702756841968	0.7526513641870897
2099	0.7400969095466524	0.72702756841968	0.7526513641870897	0.6753299499101281	0.6622274240342649	0.688050589002598
2100	0.7397842365810647	0.7267057018554279	0.7523479590088598	0.6748653266215763	0.6617558527015239	0.687593329188702
2101				0.6746330149773005	0.6615200746708152	0.6873646919675587
2102	0.7397842365810647	0.7267057018554279	0.7523479590088598
2103	0.7394710341100315	0.7263832818748683	0.7520440477616409
2105	0.7391575661006591	0.7260605931302473	0.751739874663688	0.674400623308345	0.6612842176648385	0.6871359737950227
2106	0.7388440980912865	0.7257379219242404	0.7514356854239971	0.6741682316393898	0.6610483657463365	0.6869072507489634
2107	0.7385304970309762	0.7254151247899749	0.7511313569370616	0.6739358399704344	0.6608125189109739	0.6866785228332978
2108				0.6737032076473516	0.6605764243770571	0.6864495612488312
2109	0.7382168959706655	0.7250923451468932	0.7508270123492423	0.6737032076473516	0.6605764243770571	0.6864495612488312
2110	0.7379031616332365	0.7247694393036479	0.7505225283287252
2112	0.7372756929583785	0.7241236799115003	0.7499135121398803	0.6734703340878467	0.6603400815403047	0.686220365435782
2113	0.7372756929583785	0.7241236799115003	0.7499135121398803
2114	0.7372756929583785	0.7241236799115003	0.7499135121398803	0.6732374605283415	0.6601037438169022	0.6859911647253772
2115	0.7372756929583785	0.7241236799115003	0.7499135121398803	0.6727715522511589	0.6596309144192534	0.6855325954040926
2116	0.7372756929583785	0.7241236799115003	0.7499135121398803
2117	0.7372756929583785	0.7241236799115003	0.7499135121398803	0.6725385981125679	0.6593945073838996	0.6853033034032213
2118				0.6725385981125679	0.6593945073838996	0.6853033034032213
2119				0.6725385981125679	0.6593945073838996	0.6853033034032213
2120				0.6725385981125679	0.6593945073838996	0.6853033034032213
2121				0.6723053207632395	0.6591577659625434	0.6850736992189379
2122	0.7372756929583785	0.7241236799115003	0.7499135121398803	0.672071962442947	0.6589209446176714	0.6848440131423134
2123	0.7372756929583785	0.7241236799115003	0.7499135121398803	0.6718386041226543	0.6586841284036019	0.6846143221520938
2124	0.7372756929583785	0.7241236799115003	0.7499135121398803	0.6716052458023615	0.6584473173159766	0.6843846262522153
2125	0.7369602134149645	0.7237989451897174	0.7496073646611774	0.6716052458023615	0.6584473173159766	0.6843846262522153
2126				0.6716052458023615	0.6584473173159766	0.6843846262522153
2127	0.7369602134149645	0.7237989451897174	0.7496073646611774	0.6711382046022211	0.6579733696216461	0.6839249111402407
2128	0.7369602134149645	0.7237989451897174	0.7496073646611774	0.6709046840021506	0.657736403468639	0.6836950462154621
2129				0.6706711634020802	0.657499442439285	0.6834651763833807
2130				0.6706711634020802	0.657499442439285	0.6834651763833807
2131	0.7366443281970413	0.7234737908323849	0.7493008254648512
2132	0.7366443281970413	0.7234737908323849	0.7493008254648512	0.6704375614642872	0.6572624011051371	0.6832352243066843
2133				0.6702039595264949	0.6570253648932952	0.6830052673238198
2134	0.7366443281970413	0.7234737908323849	0.7493008254648512	0.6697367556509102	0.6565513078192778	0.6825453386551614
2135	0.7366443281970413	0.7234737908323849	0.7493008254648512
2136	0.7366443281970413	0.7234737908323849	0.7493008254648512	0.669503153713118	0.6563142869485048	0.6823153669771322
2137	0.7366443281970413	0.7234737908323849	0.7493008254648512
2138	0.7363277642399302	0.7231479224501567	0.7489936418615563	0.669503153713118	0.6563142869485048	0.6823153669771322
2139	0.7363277642399302	0.7231479224501567	0.7489936418615563
2140				0.6692693069950905	0.6560770141324183	0.6820851576310354
2141	0.7363277642399302	0.7231479224501567	0.7489936418615563
[truncated: 2,817 more rows]
